# Supplementary material for: Integrated metabolomics and transcriptomics study of traditional herb Astragalus membranaceus Bge. var. mongolicus (Bge.) Hsiao reveals global metabolic profile and novel phytochemical ingredients
Source: BMC Genomics. 2020 Nov 18;21(Suppl 10):697. doi: 10.1186/s12864-020-07005-y (PMC7677826; doi:10.1186/s12864-020-07005-y)
Supplement: Supplementary file 2 — Additional file 2. The metabolites from AMM, containing 5435 metabolites with 3985 tagged with MS2 data. [file 12864_2020_7005_MOESM2_ESM.xls]

## Sheet: Sheet1
Additional file 2.The metabolites from AMM,containing 5,435 metabolites with 3,985 tagged with MS2 data.
1.Name:Name given by Compound Discoverer2.0
2.Predicted Formula: Formula given by Compound Discoverer2.0
3.Molecular Weight
4.RT [min]
5.Apex m/z: Apex m/z of the [M+H]+ mode
6.Apex m/z[H]-: Apex m/z of the [M-H]- mode
7.MS2IDpos: tagged MS2 data ID of positive mode
8.MS2IDneg: tagged MS2 data ID of negative mode
Name	Predicted Formula	Molecular Weight	RT [min]	Apex m/z	Apex_mz[H]-	MS2IDpos	MS2IDneg
NA	NA	100.001	0.827	101.009	NA	NA	NA
NA	NA	100.019	0.829	101.026	NA	NA	NA
NA	NA	101.015	0.834	102.022	NA	NA	NA
NA	C4 H6 O3	102.032	1.035	NA	101.024	NA	NA
NA	C8 H6	102.047	1.863	103.055	NA	RSM00001p	NA
NA	NA	102.068	1.144	NA	101.061	NA	RSM00001n
NA	NA	103.05	1.86	104.058	NA	NA	NA
Choline	C5 H13 N O	103.1	1.267	104.107	NA	RSM00002p	NA
Choline	C5 H13 N O	103.1	0.994	104.107	NA	RSM00003p	NA
NA	C3 H4 O4	104.011	0.981	NA	103.004	NA	RSM00002n
NA	C8 H8	104.063	10.825	105.07	NA	RSM00004p	NA
NA	C8 H10	106.079	4.233	107.086	NA	NA	NA
NA	C8 H12	108.094	10.267	109.102	NA	RSM00006p	NA
NA	C8 H12	108.094	8.832	109.102	NA	NA	NA
NA	C7 H10 O	110.074	3.167	111.081	NA	RSM00007p	NA
NA	C8 H14	110.11	4.101	111.117	NA	RSM00009p	NA
Cytosine	C4 H5 N3 O	111.044	1.306	112.051	NA	RSM00010p	NA
NA	NA	111.96	0.837	112.967	NA	NA	NA
NA	NA	112.016	1.043	NA	111.009	NA	RSM00004n
NA	C5 H4 O3	112.016	0.962	NA	111.009	NA	RSM00005n
NA	C5 H4 O3	112.016	1.16	NA	111.009	NA	RSM00006n
NA	C4 H7 N3 O	113.059	1.306	114.067	NA	NA	NA
NA	C6 H11 N O	113.084	3.01	114.092	NA	NA	NA
NA	C5 H11 N3	113.095	5.733	114.103	NA	NA	NA
NA	NA	113.993	1.133	NA	112.986	NA	NA
NA	C5 H6 O3	114.032	11.393	115.039	NA	RSM00013p	NA
NA	C9 H6	114.047	2.455	115.055	NA	NA	NA
Proline	C5 H9 N O2	115.064	1.137	116.071	NA	RSM00014p	NA
NA	NA	115.979	0.827	116.986	NA	NA	NA
NA	NA	117.028	0.826	118.035	NA	NA	NA
Indole	C8 H7 N	117.058	2.458	118.065	116.05	RSM00015p	NA
NA	C8 H7 N	117.058	4.239	118.065	NA	RSM00016p	NA
NA	C8 H7 N	117.058	1.865	118.065	NA	NA	NA
Valine	C5 H11 N O2	117.079	1.144	118.087	NA	RSM00017p	NA
NA	NA	118.012	0.825	119.019	NA	RSM00018p	NA
NA	NA	118.012	1.294	119.019	NA	NA	NA
Succinic acid	C4 H6 O4	118.026	1.414	NA	117.019	NA	RSM00011n
Succinic acid	C4 H6 O4	118.026	1.051	NA	117.019	NA	RSM00010n
NA	C5 H2 N4	118.028	1.307	119.035	NA	RSM00019p	NA
NA	NA	118.061	2.454	119.069	NA	NA	NA
NA	C9 H10	118.078	12.42	119.086	NA	RSM00021p	NA
NA	C9 H10	118.078	12.225	119.086	NA	RSM00023p	NA
NA	C9 H10	118.078	8.229	119.086	NA	NA	NA
NA	C9 H10	118.079	12.479	119.086	NA	RSM00024p	NA
NA	NA	119.013	0.822	120.02	NA	NA	NA
DL-Homoserine	C4 H9 N O3	119.058	0.901	NA	118.051	NA	RSM00012n
DL-Homoserine	C4 H9 N O3	119.058	2.922	NA	118.051	NA	RSM00013n
NA	C8 H9 N	119.074	1.866	120.081	NA	RSM00026p	NA
NA	NA	120.009	0.82	121.017	NA	NA	NA
NA	C7 H4 O2	120.021	2.576	121.029	NA	RSM00027p	NA
NA	NA	120.033	1.297	121.04	NA	NA	NA
Acetophenone	C8 H8 O	120.058	1.508	121.065	NA	RSM00028p	NA
NA	C8 H8 O	120.058	10.825	121.065	NA	NA	NA
NA	C2 H6 N2 O4	122.033	0.832	123.04	NA	RSM00030p	NA
Benzoic acid	C7 H6 O2	122.037	4.008	NA	121.029	NA	RSM00014n
Benzoic acid	C7 H6 O2	122.037	4.181	NA	121.029	NA	RSM00015n
Benzoic acid	C7 H6 O2	122.037	2.933	NA	121.029	NA	RSM00016n
Nicotinamide	C6 H6 N2 O	122.048	1.514	123.055	NA	RSM00034p	NA
NA	C2 H5 N O5	123.017	0.827	124.025	NA	RSM00036p	NA
Picolinic acid	C6 H5 N O2	123.032	1.3	NA	122.025	NA	RSM00017n
NA	NA	123.034	0.833	124.041	NA	NA	NA
NA	C8 H13 N	123.105	4.235	124.112	NA	RSM00037p	NA
NA	C8 H13 N	123.105	4.763	124.112	NA	RSM00038p	NA
NA	NA	124.018	0.828	125.025	NA	NA	NA
NA	C8 H12 O	124.089	11.393	125.096	NA	RSM00039p	NA
NA	C8 H12 O	124.089	10.005	125.096	NA	RSM00042p	NA
NA	C8 H12 O	124.089	11.791	125.096	NA	RSM00046p	NA
NA	C8 H12 O	124.089	4.225	125.096	NA	NA	NA
NA	NA	125.011	1.304	126.019	NA	NA	NA
NA	C4 H4 N3 P	125.015	0.826	126.022	NA	NA	NA
5-Methylcytosine	C5 H7 N3 O	125.059	1.298	126.066	NA	NA	NA
NA	NA	125.092	4.232	126.1	NA	NA	NA
NA	NA	126.008	6.283	127.016	NA	NA	NA
NA	NA	126.008	6.227	127.016	NA	NA	NA
Phloroglucinol	C6 H6 O3	126.032	8.762	127.039	125.024	RSM00047p	RSM00019n
Maltol	C6 H6 O3	126.032	1.906	127.039	NA	RSM00048p	NA
Phloroglucinol	C6 H6 O3	126.032	5.738	127.039	125.024	RSM00050p	NA
Phloroglucinol	C6 H6 O3	126.032	4.18	127.039	NA	RSM00051p	NA
Maltol	C6 H6 O3	126.032	2.02	127.039	NA	RSM00052p	NA
Imidazoleacetic acid	C5 H6 N2 O2	126.043	1.587	NA	125.036	NA	RSM00022n
NA	C8 H14 O	126.104	5.796	NA	125.097	NA	NA
NA	C8 H14 O	126.104	4.236	NA	125.097	NA	RSM00023n
NA	NA	127.064	1.436	128.071	NA	RSM00054p	NA
NA	NA	127.075	1.298	128.082	NA	NA	NA
NA	C7 H13 N O	127.1	3.202	128.107	NA	RSM00055p	NA
Coniine	C8 H17 N	127.136	2.415	128.143	NA	RSM00056p	NA
NA	NA	128.059	1.307	129.066	NA	NA	NA
NA	C7 H12 O2	128.084	1.536	NA	127.076	NA	NA
Cyclohexanecarboxylic acid	C7 H12 O2	128.084	5.997	NA	127.076	NA	NA
NA	C7 H12 O2	128.084	2.575	NA	127.076	NA	NA
NA	C7 H16 N2	128.131	1.31	129.139	NA	NA	NA
NA	NA	129.043	2.884	130.05	NA	NA	NA
NA	C9 H7 N	129.058	4.542	130.065	NA	RSM00057p	NA
NA	C9 H7 N	129.058	1.554	130.065	NA	NA	NA
NA	C6 H11 N O2	129.079	2.816	130.086	NA	RSM00058p	NA
NA	C5 H6 O4	130.026	1.169	NA	129.019	NA	RSM00025n
Citraconic acid	C5 H6 O4	130.027	0.981	NA	129.019	NA	RSM00024n
NA	C4 H6 N2 O3	130.038	1.316	NA	129.031	NA	NA
NA	C9 H6 O	130.042	1.864	131.049	NA	RSM00059p	NA
NA	C6 H10 O3	130.063	2.552	NA	129.056	NA	RSM00026n
NA	C6 H10 O3	130.063	2.429	NA	129.056	NA	RSM00028n
NA	C6 H10 O3	130.063	2.661	NA	129.056	NA	RSM00029n
NA	C6 H10 O3	130.063	3.965	NA	129.056	NA	RSM00027n
NA	C10 H10	130.078	8.838	131.085	NA	NA	NA
NA	NA	130.954	0.829	131.962	NA	RSM00060p	NA
Skatole	C9 H9 N	131.074	2.456	132.081	NA	RSM00062p	NA
NA	C9 H9 N	131.074	1.471	132.081	NA	NA	NA
DL-Norleucine	C6 H13 N O2	131.095	1.371	132.102	130.087	RSM00063p	RSM00030n
NA	C5 H8 O2 S	132.025	1.311	133.032	NA	NA	NA
NA	C5 H8 O4	132.042	3.149	133.05	NA	RSM00065p	NA
NA	C5 H8 O4	132.042	7.2	133.049	NA	NA	NA
trans-Cinnamaldehyde	C9 H8 O	132.058	3.342	133.065	NA	RSM00067p	NA
NA	C6 H12 O3	132.079	3.149	133.086	NA	RSM00068p	NA
NA	C10 H12	132.094	8.231	133.101	NA	RSM00074p	NA
5-Methylbenzotriazole	C7 H7 N3	133.064	5.351	134.071	NA	NA	NA
NA	NA	133.123	5.731	134.131	NA	NA	NA
NA	C H2 N4 O2 S	133.989	0.825	134.997	NA	NA	NA
DL-Malic acid	C4 H6 O5	134.022	0.928	NA	133.014	NA	RSM00031n
DL-Malic acid	C4 H6 O5	134.022	1.399	NA	133.014	NA	RSM00032n
DL-Malic acid	C4 H6 O5	134.022	1.149	NA	133.014	NA	RSM00033n
DL-Malic acid	C4 H6 O5	134.022	1.858	NA	133.014	NA	RSM00034n
NA	C5 H2 N4 O	134.023	1.367	135.03	NA	NA	NA
NA	C5 H10 O4	134.058	1.02	NA	133.051	NA	RSM00035n
2,4-Dimethylbenzaldehyde	C9 H10 O	134.073	12.224	135.08	NA	RSM00075p	NA
4-Ethylbenzaldehyde	C9 H10 O	134.073	4.235	135.081	NA	RSM00076p	NA
NA	C10 H14	134.109	6.425	135.117	NA	RSM00077p	NA
NA	C10 H14	134.11	8.84	135.117	NA	NA	NA
NA	C10 H14	134.11	8.229	135.117	NA	NA	NA
Adenine	C5 H5 N5	135.055	1.303	136.062	134.047	RSM00081p	RSM00037n
Adenine	C5 H5 N5	135.055	1.021	136.062	134.047	RSM00082p	RSM00037n
Adenine	C5 H5 N5	135.055	3.106	136.062	NA	RSM00083p	NA
NA	NA	136.022	0.822	137.029	NA	NA	NA
NA	NA	136.052	1.307	137.059	NA	NA	NA
4-Methoxybenzaldehyde	C8 H8 O2	136.053	11.63	137.06	NA	RSM00086p	NA
NA	NA	136.058	1.311	137.065	NA	NA	NA
Trigonelline	C7 H7 N O2	137.048	0.987	138.055	NA	RSM00092p	NA
4-Aminobenzoic acid	C7 H7 N O2	137.048	3.925	NA	136.04	NA	RSM00039n
NA	C9 H15 N	137.12	5.35	138.128	NA	NA	NA
Salicylic acid	C7 H6 O3	138.032	1.845	NA	137.024	NA	RSM00040n
Salicylic acid	C7 H6 O3	138.032	2.707	NA	137.024	NA	RSM00041n
Salicylic acid	C7 H6 O3	138.032	4.743	NA	137.024	NA	RSM00042n
NA	C6 H6 N2 O2	138.043	1.306	139.05	NA	NA	NA
2-Methyl-5-propionylfuran	C8 H10 O2	138.068	3.142	139.075	NA	RSM00093p	NA
2-Methyl-5-propionylfuran	C8 H10 O2	138.068	3.197	139.075	NA	RSM00094p	NA
NA	C9 H14 O	138.104	15.561	139.112	NA	NA	NA
NA	C9 H14 O	138.104	15.373	139.112	NA	NA	NA
NA	C9 H14 O	138.105	5.352	139.112	NA	NA	NA
NA	NA	138.995	0.83	140.002	NA	RSM00095p	NA
NA	C2 H6 N O4 P	139.003	6.222	140.011	NA	RSM00096p	NA
NA	C2 H6 N O4 P	139.003	6.262	140.011	NA	RSM00097p	NA
4-Nitrophenol	C6 H5 N O3	139.027	6.185	NA	138.02	NA	RSM00043n
NA	C7 H9 N O2	139.063	2.963	NA	138.056	NA	RSM00044n
NA	C7 H9 N O2	139.063	1.77	140.071	NA	NA	NA
NA	C6 H9 N3 O	139.075	1.301	140.082	NA	NA	NA
NA	NA	141.028	0.822	142.035	NA	RSM00100p	NA
NA	C6 H7 N O3	141.043	2.32	142.05	NA	RSM00101p	NA
NA	C10 H7 N	141.058	2.458	142.065	NA	NA	NA
NA	C7 H11 N O2	141.079	2.24	142.086	NA	NA	NA
3,3,5,5-Tetramethylpyrroline-N-oxide	C8 H15 N O	141.115	4.232	142.123	NA	RSM00102p	NA
NA	C2 H6 O7	142.012	0.825	143.019	NA	NA	NA
NA	NA	142.028	0.827	143.036	NA	NA	NA
NA	C4 H7 N4 P	142.041	0.831	143.048	NA	NA	NA
NA	NA	142.043	1.076	143.05	NA	NA	NA
NA	C8 H14 O2	142.099	11.392	143.107	NA	RSM00103p	NA
NA	C8 H14 O2	142.099	11.735	143.107	NA	RSM00104p	NA
NA	C7 H14 N2 O	142.111	2.037	143.118	NA	RSM00105p	NA
NA	C4 H6 N3 O P	143.025	0.828	144.032	NA	NA	NA
NA	NA	143.041	1.302	144.048	NA	NA	NA
NA	NA	143.058	1.307	144.066	NA	RSM00107p	NA
NA	C5 H9 N3 O2	143.07	1.305	144.077	NA	NA	NA
NA	C10 H9 N	143.073	2.46	144.081	NA	NA	NA
NA	C7 H13 N O2	143.095	4.079	144.102	NA	RSM00108p	NA
DL-Stachydrine	C7 H13 N O2	143.095	4.729	144.102	NA	RSM00110p	NA
NA	NA	143.095	1.343	144.102	NA	NA	NA
Valpromide	C8 H17 N O	143.131	8.163	144.138	NA	RSM00111p	NA
NA	C9 H4 O2	144.021	3.774	145.028	NA	NA	NA
NA	C5 H8 N2 O3	144.054	1.112	145.061	NA	RSM00113p	NA
NA	C7 H12 O3	144.079	4.578	NA	143.071	NA	RSM00045n
NA	NA	144.079	3.351	NA	143.071	NA	RSM00046n
NA	C11 H12	144.094	12.242	145.101	NA	RSM00115p	NA
NA	C11 H12	144.094	10.156	145.101	NA	RSM00116p	NA
Caprylic acid	C8 H16 O2	144.115	10.653	NA	143.108	NA	NA
NA	NA	145.037	1.304	146.045	NA	NA	NA
4-Indolecarbaldehyde	C9 H7 N O	145.053	2.456	146.06	NA	RSM00117p	NA
4-Acetamidobutanoic acid	C6 H11 N O3	145.074	1.621	NA	144.067	NA	RSM00047n
NA	C7 H15 N O2	145.11	2.988	146.118	NA	RSM00118p	NA
Coumarin	C9 H6 O2	146.037	3.264	147.044	NA	RSM00121p	NA
Coumarin	C9 H6 O2	146.037	2.33	147.044	NA	RSM00122p	NA
NA	C5 H10 N2 O3	146.069	1.294	147.076	NA	NA	NA
NA	C7 H14 O3	146.094	5.619	NA	145.087	NA	NA
NA	C7 H14 O3	146.094	5.955	NA	145.087	NA	RSM00048n
NA	C7 H14 O3	146.094	6.159	NA	145.087	NA	RSM00049n
NA	C8 H4 O3	148.016	17.831	149.023	NA	RSM00125p	NA
NA	C8 H4 O3	148.016	18.093	149.023	NA	RSM00126p	NA
NA	C8 H4 O3	148.016	4.06	149.023	NA	NA	NA
NA	C8 H4 O3	148.016	9.027	149.023	NA	RSM00129p	NA
NA	C8 H4 O3	148.016	18.964	149.023	NA	RSM00130p	NA
NA	C9 H8 O2	148.052	1.864	149.06	147.045	RSM00132p	RSM00050n
NA	C9 H8 O2	148.052	3.779	149.06	NA	NA	NA
trans-Cinnamic acid	C9 H8 O2	148.053	4.703	NA	147.045	NA	RSM00052n
NA	C6 H12 O4	148.074	1.041	NA	147.066	NA	NA
NA	C6 H12 O4	148.074	1.151	NA	147.066	NA	NA
Cuminaldehyde	C10 H12 O	148.089	3.871	149.096	NA	RSM00133p	NA
NA	C10 H12 O	148.089	3.712	149.096	NA	RSM00134p	NA
NA	C10 H12 O	148.089	8.233	149.096	NA	NA	NA
NA	C11 H16	148.125	7.473	149.132	NA	RSM00140p	NA
NA	C11 H16	148.125	9.643	149.132	NA	RSM00136p	NA
NA	C11 H16	148.125	8.839	149.132	NA	RSM00137p	NA
NA	C11 H16	148.125	10.359	149.132	NA	RSM00138p	NA
NA	C11 H16	148.125	8.231	149.132	NA	RSM00141p	NA
NA	C8 H7 N O2	149.048	1.768	150.055	NA	NA	NA
NA	NA	149.056	4.637	NA	148.048	NA	NA
NA	NA	149.056	4.745	NA	148.048	NA	NA
1-Methyladenine	C6 H7 N5	149.07	1.299	150.077	NA	RSM00143p	NA
1-Methyladenine	C6 H7 N5	149.07	1.01	150.077	NA	RSM00144p	NA
D-(-)-Ribose	C5 H10 O5	150.053	0.969	NA	149.046	NA	RSM00053n
D-(-)-Ribose	C5 H10 O5	150.053	1.219	NA	149.046	NA	RSM00054n
NA	C10 H14 O	150.104	8.837	151.112	NA	NA	NA
Guanine	C5 H5 N5 O	151.049	1.316	NA	150.042	NA	NA
NA	NA	151.056	0.981	NA	150.049	NA	NA
NA	C9 H13 N O	151.1	4.23	152.107	NA	NA	NA
1-Adamantanamine	C10 H17 N	151.136	6.427	152.143	NA	RSM00148p	NA
1-Adamantanamine	C10 H17 N	151.136	6.51	152.143	NA	RSM00149p	NA
NA	C5 H4 N4 O2	152.033	1.369	153.041	NA	NA	NA
NA	C5 H4 N4 O2	152.034	1.562	153.041	NA	NA	NA
Vanillin	C8 H8 O3	152.047	6.016	NA	151.04	NA	NA
Vanillin	C8 H8 O3	152.047	4.502	NA	151.04	NA	RSM00055n
NA	C9 H12 O2	152.084	4.232	153.091	NA	RSM00152p	NA
NA	C10 H16 O	152.12	6.425	153.127	NA	NA	NA
NA	C10 H16 O	152.12	6.51	153.127	NA	NA	NA
NA	C10 H16 O	152.12	5.526	153.127	NA	NA	NA
NA	NA	153.087	4.238	154.094	NA	NA	NA
NA	NA	153.97	0.832	154.977	NA	RSM00153p	NA
2,4-Dihydroxybenzoic acid	C7 H6 O4	154.027	3.832	NA	153.019	NA	RSM00057n
Diethyl phosphate	C4 H11 O4 P	154.039	6.283	155.047	NA	RSM00154p	NA
Diethyl phosphate	C4 H11 O4 P	154.039	6.23	155.047	NA	RSM00155p	NA
NA	C4 H11 O4 P	154.04	1.425	NA	153.032	NA	RSM00058n
NA	C8 H10 O3	154.063	4.024	155.07	NA	NA	NA
NA	C9 H14 O2	154.099	16.713	155.107	NA	NA	NA
NA	C9 H14 O2	154.099	8.828	155.107	NA	NA	NA
NA	C9 H14 O2	154.099	10.301	155.107	NA	NA	NA
NA	C8 H13 N O2	155.095	3.189	156.102	NA	RSM00156p	NA
NA	C8 H13 N O2	155.095	3.144	156.102	NA	RSM00157p	NA
NA	C9 H17 N O	155.131	15.372	156.138	NA	RSM00158p	NA
NA	C9 H17 N O	155.131	15.563	156.138	NA	RSM00159p	NA
NA	C9 H17 N O	155.131	5.342	156.138	NA	NA	NA
NA	C7 H8 O4	156.042	11.392	157.049	NA	RSM00161p	NA
NA	C9 H16 O2	156.115	6.556	NA	155.108	NA	RSM00064n
NA	NA	157.005	0.827	158.012	NA	NA	NA
NA	C10 H7 N O	157.053	1.554	158.06	NA	NA	NA
NA	C7 H11 N O3	157.074	1.787	158.081	156.067	NA	NA
2,2,6,6-Tetramethyl-4-piperidinol	C9 H19 N O	157.147	9.813	158.154	NA	RSM00163p	NA
NA	C3 H2 N4 O2 S	157.989	0.825	158.996	NA	RSM00164p	NA
NA	NA	158.056	0.831	159.063	NA	NA	NA
NA	NA	158.056	1.085	159.063	NA	NA	NA
1,5-Naphthalenediamine	C10 H10 N2	158.084	8.382	159.092	NA	RSM00165p	NA
2,3-Dimethylquinoxaline	C10 H10 N2	158.084	1.573	NA	157.077	NA	RSM00066n
1,5-Naphthalenediamine	C10 H10 N2	158.084	4.505	159.092	NA	RSM00166p	NA
NA	C8 H14 O3	158.094	4.299	NA	157.087	NA	RSM00068n
NA	C12 H14	158.109	10.356	159.117	NA	RSM00169p	NA
Nonanoic acid	C9 H18 O2	158.131	12.079	NA	157.123	NA	RSM00069n
NA	C5 H9 N3 O3	159.064	1.046	160.072	NA	RSM00170p	NA
NA	C5 H9 N3 O3	159.064	0.879	160.072	NA	RSM00171p	NA
NA	C5 H9 N3 O3	159.064	1.235	160.072	NA	RSM00172p	NA
NA	C5 H9 N3 O3	159.064	1.124	160.072	NA	RSM00173p	NA
NA	C10 H9 N O	159.068	2.46	160.076	NA	NA	NA
NA	C6 H13 N3 O2	159.101	1.498	160.108	NA	RSM00174p	NA
NA	C6 H13 N3 O2	159.101	1.686	160.108	NA	RSM00175p	NA
NA	C11 H13 N	159.105	9.679	160.112	NA	RSM00176p	NA
Pargyline	C11 H13 N	159.105	9.793	160.112	NA	RSM00177p	NA
NA	C8 H17 N O2	159.126	3.312	160.133	NA	RSM00178p	NA
NA	NA	160.022	0.827	161.029	NA	NA	NA
NA	C6 H8 O5	160.037	1.454	NA	159.03	NA	NA
NA	C7 H12 O4	160.073	3.448	NA	159.066	NA	RSM00070n
NA	NA	160.085	1.306	161.092	NA	NA	NA
NA	C8 H16 O3	160.11	4.808	NA	159.103	NA	RSM00071n
NA	C12 H16	160.125	8.837	161.132	NA	NA	NA
NA	NA	161.023	0.823	162.03	NA	NA	NA
NA	C5 H11 N3 O3	161.08	1.544	162.087	NA	NA	NA
NA	C8 H19 N O2	161.142	1.572	162.149	NA	NA	NA
NA	NA	162.02	0.825	163.027	NA	NA	NA
3-Hydroxy-3-methylglutaric acid	C6 H10 O5	162.053	1.03	NA	161.046	NA	RSM00075n
3-Hydroxy-3-methylglutaric acid	C6 H10 O5	162.053	1.453	NA	161.046	NA	RSM00076n
NA	C6 H10 O5	162.053	2.026	163.06	NA	NA	NA
NA	C10 H10 O2	162.068	4.527	NA	161.061	NA	RSM00077n
NA	C7 H14 O4	162.089	2.453	NA	161.082	NA	RSM00079n
NA	C11 H14 O	162.104	8.838	163.112	NA	RSM00184p	NA
NA	C11 H14 O	162.104	10.161	163.112	NA	NA	NA
NA	C11 H14 O	162.105	8.225	163.112	NA	NA	NA
(S)-Nicotine	C10 H14 N2	162.116	1.476	163.123	NA	RSM00185p	NA
(S)-Nicotine	C10 H14 N2	162.116	1.514	163.123	NA	RSM00186p	NA
NA	C12 H18	162.141	8.473	163.148	NA	RSM00187p	NA
NA	C3 H2 Cl N3 O S	162.961	0.838	163.968	NA	NA	NA
NA	C10 H13 N O	163.1	6.646	164.107	NA	RSM00191p	NA
NA	NA	163.559	2.011	164.566	NA	NA	NA
NA	C4 H8 N2 O5	164.044	1.069	165.051	NA	RSM00192p	NA
NA	NA	164.047	1.315	165.055	NA	RSM00193p	NA
2-Hydroxycinnamic acid	C9 H8 O3	164.047	3.269	NA	163.04	NA	RSM00080n
2-Hydroxycinnamic acid	C9 H8 O3	164.047	4.361	NA	163.04	NA	RSM00081n
NA	C6 H12 O5	164.069	0.988	NA	163.061	NA	NA
NA	C11 H16 O	164.119	18.486	NA	163.112	NA	NA
NA	C11 H16 O	164.12	9.602	165.127	NA	NA	NA
NA	C11 H16 O	164.12	8.586	165.127	NA	RSM00196p	NA
1-Methylguanine	C6 H7 N5 O	165.065	1.324	166.072	NA	RSM00198p	NA
1-Methylguanine	C6 H7 N5 O	165.065	1.758	166.072	NA	RSM00199p	NA
L-Phenylalanine	C9 H11 N O2	165.079	1.866	166.086	164.072	RSM00201p	RSM00082n
NA	C8 H6 O4	166.026	2.898	NA	165.019	NA	RSM00083n
NA	C6 H7 N4 P	166.041	0.829	167.048	NA	NA	NA
NA	C5 H10 O6	166.048	0.943	NA	165.04	NA	RSM00084n
3-Phenyllactic acid	C9 H10 O3	166.063	4.482	NA	165.056	NA	RSM00085n
3-Phenyllactic acid	C9 H10 O3	166.063	4.73	NA	165.056	NA	RSM00087n
NA	C9 H10 O3	166.063	9.387	167.07	NA	RSM00205p	NA
3-Phenyllactic acid	C9 H10 O3	166.063	4.614	NA	165.056	NA	RSM00086n
NA	C9 H10 O3	166.063	2.206	167.07	NA	RSM00207p	NA
NA	NA	166.082	1.864	167.089	NA	NA	NA
NA	C11 H18 O	166.136	8.837	167.143	165.128	RSM00208p	RSM00088n
NA	C11 H18 O	166.136	6.748	167.143	NA	RSM00210p	NA
NA	NA	167.058	1.308	168.065	NA	NA	NA
NA	NA	167.066	4.728	NA	166.059	NA	NA
4-Methoxysalicylic acid	C8 H8 O4	168.042	5.923	NA	167.035	NA	RSM00091n
Vanillic acid	C8 H8 O4	168.042	3.33	NA	167.035	NA	RSM00093n
Isovanillic acid	C8 H8 O4	168.042	3.048	NA	167.035	NA	RSM00092n
2,4,6-Trihydroxyacetophenone	C8 H8 O4	168.042	3.861	NA	167.035	NA	RSM00094n
NA	C10 H16 O2	168.115	14.121	169.122	NA	RSM00213p	NA
NA	C10 H16 O2	168.115	14.847	169.122	NA	RSM00214p	NA
NA	C9 H16 N2 O	168.126	1.303	169.134	NA	NA	NA
NA	C11 H7 N O	169.053	2.456	170.06	NA	RSM00218p	NA
NA	C8 H11 N O3	169.074	1.72	170.081	NA	RSM00219p	NA
NA	C8 H11 N O3	169.074	1.302	170.081	NA	NA	NA
NA	C7 H11 N3 O2	169.085	2.319	170.092	NA	RSM00220p	NA
NA	C9 H15 N O2	169.11	6.276	170.117	NA	RSM00221p	NA
NA	C9 H15 N O2	169.11	15.718	170.117	NA	RSM00222p	NA
NA	C10 H19 N O	169.147	11.639	170.154	168.139	RSM00224p	NA
NA	C10 H19 N O	169.147	6.425	170.154	NA	RSM00225p	NA
NA	C10 H19 N O	169.147	15.342	170.154	NA	RSM00226p	NA
NA	C3 H6 O8	170.006	0.9	NA	168.999	NA	NA
NA	C4 H10 O3 S2	170.007	1.45	NA	168.999	NA	RSM00096n
NA	NA	170.01	0.912	171.017	NA	RSM00227p	NA
NA	C8 H10 O4	170.058	2.178	171.065	NA	RSM00228p	NA
NA	C8 H10 O4	170.058	2.059	171.065	NA	RSM00229p	NA
NA	C9 H14 O3	170.094	8.842	171.101	NA	NA	NA
NA	C13 H14	170.109	9.451	171.117	NA	NA	NA
NA	NA	170.113	4.225	171.121	NA	NA	NA
NA	C10 H18 O2	170.131	7.647	NA	169.123	NA	RSM00098n
NA	C6 H5 N O5	171.017	1.895	NA	170.01	NA	NA
Gabapentin	C9 H17 N O2	171.126	14.22	172.133	NA	RSM00230p	NA
NA	C9 H17 N O2	171.126	15.372	172.133	NA	RSM00232p	NA
Gabapentin	C9 H17 N O2	171.126	15.563	172.133	NA	RSM00233p	NA
Gabapentin	C9 H17 N O2	171.126	16.714	172.133	NA	RSM00235p	NA
Gabapentin	C9 H17 N O2	171.126	10.696	172.133	NA	NA	NA
Decanamide	C10 H21 N O	171.162	11.009	172.169	NA	RSM00236p	NA
NA	NA	171.547	2.078	172.554	NA	NA	NA
NA	C9 H5 N2 P	172.019	2.861	NA	171.012	NA	NA
NA	C8 H12 O4	172.074	4.129	NA	171.066	NA	RSM00099n
NA	C8 H12 O4	172.074	4.022	NA	171.066	NA	RSM00100n
NA	C9 H16 O3	172.11	8.178	173.117	NA	RSM00237p	NA
NA	C9 H16 O3	172.11	8.833	173.117	NA	RSM00238p	NA
NA	C9 H16 O3	172.11	7.359	NA	171.103	NA	RSM00101n
NA	C9 H16 O3	172.11	6.67	NA	171.103	NA	RSM00102n
NA	C8 H16 N2 O2	172.121	1.896	173.128	NA	RSM00239p	NA
NA	C9 H20 N2 O	172.157	8.562	173.165	NA	RSM00240p	NA
NA	C6 H7 N O5	173.032	1.305	174.039	NA	NA	NA
NA	C6 H11 N3 O3	173.08	1.299	174.087	NA	NA	NA
NA	C8 H15 N O3	173.105	3.184	174.112	172.098	RSM00243p	RSM00103n
NA	C8 H15 N O3	173.105	4.171	NA	172.098	NA	NA
NA	C7 H15 N3 O2	173.116	2.258	174.124	NA	RSM00245p	NA
NA	C7 H15 N3 O2	173.116	2.418	174.124	NA	RSM00246p	NA
NA	C9 H19 N O2	173.142	3.522	174.149	NA	RSM00248p	NA
NA	C9 H19 N O2	173.142	4.39	174.149	NA	RSM00249p	NA
NA	C9 H19 N O2	173.142	3.478	174.149	NA	RSM00250p	NA
NA	C10 H23 N O	173.178	7.047	174.185	NA	RSM00252p	NA
NA	C10 H23 N O	173.178	6.985	174.185	NA	RSM00253p	NA
NA	C10 H23 N O	173.178	6.915	174.185	NA	RSM00254p	NA
Suberic acid	C8 H14 O4	174.089	4.611	NA	173.082	NA	RSM00104n
NA	C12 H14 O	174.104	9.608	175.112	NA	RSM00260p	NA
NA	C9 H18 O3	174.125	9.193	NA	173.118	NA	NA
NA	C9 H18 O3	174.125	6.025	NA	173.118	NA	RSM00105n
NA	C13 H18	174.141	3.713	175.148	NA	RSM00262p	NA
NA	C5 H6 N O4 P	175.004	0.978	176.011	NA	RSM00267p	NA
NA	C7 H13 N O4	175.084	1.32	NA	174.077	NA	RSM00106n
NA	NA	175.096	1.289	176.103	NA	NA	NA
NA	C5 H N6 P	176	0.824	177.007	NA	RSM00268p	NA
NA	C6 H8 O6	176.032	1.423	NA	175.025	NA	NA
NA	C10 H8 O3	176.047	4.249	177.055	NA	RSM00269p	NA
NA	C10 H8 O3	176.047	3.799	177.055	NA	RSM00270p	NA
NA	C10 H8 O3	176.047	3.075	177.055	NA	RSM00271p	NA
NA	NA	176.08	1.123	177.088	NA	RSM00272p	NA
NA	C6 H12 N2 O4	176.081	0.98	177.088	NA	RSM00274p	NA
L-Canavanine	C5 H12 N4 O3	176.091	0.887	177.098	NA	RSM00277p	NA
NA	C12 H16 O	176.12	8.836	177.127	NA	RSM00279p	NA
NA	C12 H16 O	176.12	8.228	177.127	NA	RSM00280p	NA
NA	C10 H11 N O2	177.079	4.734	178.086	NA	NA	NA
NA	NA	177.083	1.136	178.09	NA	NA	NA
NA	C10 H15 N3	177.127	2.845	178.134	NA	NA	NA
NA	NA	177.988	0.825	NA	176.981	NA	NA
NA	C10 H10 O3	178.063	3.111	NA	177.056	NA	RSM00109n
NA	C10 H10 O3	178.063	7.401	NA	177.056	NA	NA
NA	C12 H18 O	178.136	14.83	179.143	NA	RSM00283p	NA
NA	C12 H18 O	178.136	17.454	179.143	NA	RSM00284p	NA
NA	C12 H18 O	178.136	13.722	179.143	NA	NA	NA
NA	C12 H18 O	178.136	5.92	179.143	NA	NA	NA
NA	C12 H18 O	178.136	8.836	179.143	NA	NA	NA
Kanosamine	C7 H9 N5 O	179.081	2.128	180.088	NA	RSM00285p	NA
Salsolinol	C10 H13 N O2	179.095	1.355	180.102	NA	NA	NA
NA	C10 H13 N O2	179.095	3.502	180.102	NA	RSM00286p	NA
NA	NA	179.116	1.298	180.124	NA	NA	NA
NA	NA	179.958	0.868	NA	178.951	NA	RSM00110n
NA	C4 H10 N2 O2 P2	180.021	0.823	181.028	NA	NA	NA
D-(-)-Fructose	C6 H12 O6	180.063	0.997	NA	179.056	NA	RSM00111n
NA	C6 H12 O6	180.063	2.995	NA	179.056	NA	RSM00112n
NA	C10 H12 O3	180.079	4.511	NA	179.071	NA	RSM00114n
NA	C11 H16 O2	180.115	6.427	181.122	NA	NA	NA
NA	C11 H16 O2	180.115	14.462	181.122	NA	NA	NA
NA	C11 H16 O2	180.115	12.585	181.122	NA	NA	NA
NA	C11 H16 O2	180.115	7.481	181.122	NA	NA	NA
NA	C11 H16 O2	180.115	14.283	181.122	NA	NA	NA
NA	C11 H16 O2	180.115	6.514	181.122	NA	NA	NA
Acamprosate	C5 H11 N O4 S	181.041	2.097	NA	180.034	NA	RSM00116n
L-Tyrosine	C9 H11 N O3	181.074	1.318	182.081	180.067	RSM00291p	NA
NA	C11 H19 N O	181.147	11.625	182.154	NA	NA	NA
NA	C4 H10 N2 O6	182.054	0.823	183.061	NA	NA	NA
NA	C4 H10 N2 O6	182.054	1.078	183.062	NA	NA	NA
3-Hydroxy-5-(hydroxymethyl)-2-methylisonicotinaldehyde oxime	C8 H10 N2 O3	182.069	1.775	183.077	NA	RSM00294p	NA
Triethyl phosphate	C6 H15 O4 P	182.071	6.285	183.078	NA	RSM00295p	NA
Triethyl phosphate	C6 H15 O4 P	182.071	6.23	183.078	NA	RSM00296p	NA
NA	C8 H14 N4 O	182.117	4.046	183.124	NA	NA	NA
NA	C11 H18 O2	182.131	14.375	183.138	NA	NA	NA
NA	C11 H18 O2	182.131	16.011	183.138	NA	NA	NA
NA	C4 H9 N O7	183.038	0.826	184.046	NA	RSM00298p	NA
NA	C10 H17 N O2	183.126	5.341	184.133	NA	RSM00301p	NA
NA	C11 H21 N O	183.162	18.686	184.169	NA	RSM00303p	NA
NA	C11 H21 N O	183.162	7.486	184.169	NA	RSM00304p	NA
NA	C11 H21 N O	183.162	15.165	184.169	NA	RSM00305p	NA
NA	C9 H4 N4 O	184.038	0.824	185.046	NA	NA	NA
NA	C6 H14 Cl O2 P	184.042	0.823	185.049	NA	NA	NA
NA	C11 H20 O2	184.146	8.591	NA	183.139	NA	RSM00120n
NA	C11 H20 O2	184.146	8.747	NA	183.139	NA	RSM00122n
NA	C10 H20 N2 O	184.158	1.3	185.165	NA	NA	NA
NA	NA	185.018	0.834	NA	184.01	NA	RSM00123n
NA	C6 H8 N3 O2 P	185.036	0.83	186.043	NA	NA	NA
NA	C9 H15 N O3	185.105	4.146	186.113	NA	RSM00306p	NA
NA	C10 H19 N O2	185.142	6.062	186.149	NA	RSM00307p	NA
NA	NA	185.149	8.584	NA	184.142	NA	NA
NA	C11 H23 N O	185.178	12.318	186.185	NA	RSM00309p	NA
NA	C11 H23 N O	185.178	12.377	186.185	NA	RSM00310p	NA
NA	C12 H27 N	185.214	12.31	186.221	NA	RSM00311p	NA
NA	C10 H18 O3	186.125	10.27	187.133	NA	RSM00312p	NA
NA	C10 H18 O3	186.125	14.117	187.133	NA	RSM00314p	NA
NA	C10 H18 O3	186.125	15.284	187.133	NA	RSM00316p	NA
NA	C10 H18 O3	186.125	11.045	187.133	NA	RSM00320p	NA
NA	C10 H18 O3	186.126	10.939	187.133	NA	RSM00318p	NA
NA	C10 H18 O3	186.126	7.031	NA	185.118	NA	RSM00126n
NA	C10 H18 O3	186.126	6.569	NA	185.118	NA	RSM00127n
NA	C9 H18 N2 O2	186.137	2.031	187.144	NA	NA	NA
NA	C9 H18 N2 O2	186.137	2.924	187.144	NA	NA	NA
NA	C7 H9 N O5	187.048	1.302	188.055	NA	NA	NA
Indole-3-acrylic acid	C11 H9 N O2	187.063	4.509	188.071	NA	RSM00324p	NA
NA	C7 H13 N3 O3	187.096	1.313	188.103	NA	NA	NA
NA	C7 H13 N3 O3	187.096	1.401	188.103	NA	NA	NA
NA	C9 H17 N O3	187.121	4.233	188.128	NA	RSM00326p	NA
NA	C9 H17 N O3	187.121	16.714	188.128	NA	RSM00327p	NA
NA	C10 H21 N O2	187.157	5.525	188.165	NA	RSM00331p	NA
NA	NA	188.017	0.833	NA	187.01	NA	RSM00131n
NA	NA	188.066	2.455	189.074	NA	NA	NA
NA	C7 H12 N2 O4	188.08	1.599	189.087	NA	NA	NA
NA	NA	188.08	1.308	189.087	NA	NA	NA
NA	C9 H16 O4	188.105	8.842	189.112	NA	NA	NA
Azelaic acid	C9 H16 O4	188.105	5.796	NA	187.098	NA	RSM00134n
NA	C9 H16 O4	188.105	6.161	NA	187.098	NA	RSM00135n
Glycyl-L-leucine	C8 H16 N2 O3	188.116	1.647	189.123	187.1089||187.1089||187.1088	RSM00335p	RSM00138n||RSM00137n||RSM00136n
Glycyl-L-leucine	C8 H16 N2 O3	188.116	2.032	189.123	187.1089||187.1089	RSM00336p	RSM00138n||RSM00137n
10-Hydroxydecanoic acid	C10 H20 O3	188.141	10.593	NA	187.134	NA	NA
N6,N6,N6-Trimethyl-L-lysine	C9 H20 N2 O2	188.153	0.894	189.16	NA	RSM00337p	NA
NA	NA	188.568	1.325	189.575	NA	NA	NA
NA	C3 H4 N5 O3 P	189.005	1.294	190.013	NA	RSM00338p	NA
NA	C7 H4 Cl2 O2	189.959	7.626	NA	188.952	NA	NA
NA	C6 H10 N2 O5	190.059	1.521	191.066	189.052	RSM00340p	RSM00139n
NA	C6 H10 N2 O5	190.059	1.308	191.066	189.052	RSM00341p	RSM00139n
NA	C8 H14 O5	190.084	2.566	NA	189.077	NA	RSM00140n
NA	C8 H14 O5	190.084	3.957	NA	189.077	NA	RSM00141n
5-Hydroxyindole-3-acetic acid	C10 H9 N O3	191.058	5.037	192.065	NA	RSM00345p	NA
NA	C11 H13 N O2	191.095	1.956	192.102	NA	RSM00347p	NA
DEET	C12 H17 N O	191.131	9.303	192.138	NA	RSM00348p	NA
Citric acid	C6 H8 O7	192.027	0.913	NA	191.02	NA	RSM00142n
Citric acid	C6 H8 O7	192.027	1.034	NA	191.02	NA	RSM00143n
Citric acid	C6 H8 O7	192.027	1.161	NA	191.02	NA	RSM00144n
Citric acid	C6 H8 O7	192.027	1.456	NA	191.02	NA	RSM00145n
Citric acid	C6 H8 O7	192.027	1.928	NA	191.02	NA	RSM00146n
NA	C7 H12 O6	192.063	1.15	NA	191.056	NA	RSM00147n
NA	C7 H12 O6	192.063	1.726	NA	191.056	NA	RSM00148n
BMK methyl glycidate	C11 H12 O3	192.079	3.078	193.086	NA	RSM00351p	NA
NA	C12 H16 O2	192.115	9.608	193.122	NA	RSM00352p	NA
NA	NA	192.124	1.508	193.132	NA	NA	NA
NA	C13 H20 O	192.151	3.712	193.159	NA	RSM00355p	NA
NA	C12 H19 N O	193.147	7.503	194.154	NA	NA	NA
NA	C10 H10 O4	194.058	5.043	NA	193.051	NA	RSM00149n
Ferulic acid	C10 H10 O4	194.058	4.793	NA	193.051	NA	RSM00150n
Ferulic acid	C10 H10 O4	194.058	3.17	NA	193.051	NA	RSM00151n
NA	C10 H10 O4	194.058	3.271	NA	193.051	NA	RSM00152n
NA	C10 H10 O4	194.058	2.745	NA	193.051	NA	NA
NA	C10 H10 O4	194.058	3.525	NA	193.051	NA	RSM00153n
NA	C7 H14 O6	194.079	0.932	NA	193.072	NA	RSM00155n
NA	C7 H14 O6	194.079	1.675	NA	193.072	NA	RSM00156n
NA	C7 H14 O6	194.079	1.048	NA	193.072	NA	RSM00154n
NA	C11 H14 O3	194.094	9.846	NA	193.087	NA	NA
NA	C8 H18 O5	194.115	2.092	195.123	NA	NA	NA
Sedanolide	C12 H18 O2	194.131	10.359	195.138	NA	RSM00363p	NA
Sedanolide	C12 H18 O2	194.131	8.769	195.138	NA	RSM00362p	NA
Sedanolide	C12 H18 O2	194.131	8.836	195.138	NA	RSM00364p	NA
Sedanolide	C12 H18 O2	194.131	8.227	195.138	NA	RSM00365p	NA
Sedanolide	C12 H18 O2	194.131	11.004	195.138	NA	RSM00366p	NA
NA	NA	195.082	1.058	NA	194.075	NA	NA
NA	C9 H13 N3 O2	195.101	2.384	196.108	NA	RSM00369p	NA
Gluconic acid	C6 H12 O7	196.058	0.906	NA	195.051	NA	RSM00158n
NA	C10 H12 O4	196.074	3.126	NA	195.066	NA	RSM00160n
NA	C10 H16 N2 O2	196.121	2.128	197.129	NA	NA	NA
NA	C12 H20 O2	196.146	5.905	197.154	NA	NA	NA
NA	C12 H20 O2	196.146	9.224	NA	195.139	NA	RSM00163n
NA	C12 H20 O2	196.146	9.352	NA	195.139	NA	RSM00161n
NA	C3 H8 N3 O5 P	197.02	0.986	198.028	NA	NA	NA
NA	C10 H15 N O3	197.105	2.767	198.113	NA	NA	NA
NA	C9 H15 N3 O2	197.116	3.145	198.124	NA	RSM00372p	NA
NA	NA	197.116	2.554	198.124	NA	NA	NA
NA	C11 H19 N O2	197.141	6.43	198.149	NA	RSM00373p	NA
NA	C11 H19 N O2	197.142	4.921	198.149	NA	NA	NA
NA	C11 H19 N O2	197.142	8.672	198.149	NA	RSM00374p	NA
NA	C12 H23 N O	197.178	13.281	198.185	NA	RSM00375p	NA
NA	C12 H23 N O	197.178	13.832	198.185	NA	RSM00376p	NA
NA	C12 H23 N O	197.178	15.023	198.185	NA	RSM00377p	NA
NA	C12 H23 N O	197.178	8.471	198.185	NA	RSM00378p	NA
NA	C12 H23 N O	197.178	17.172	198.185	NA	NA	NA
NA	C7 H6 N2 O5	198.028	1.302	199.035	NA	NA	NA
NA	NA	198.056	1.064	199.063	NA	NA	NA
NA	C4 H6 N8 O2	198.062	1.623	199.069	NA	RSM00381p	NA
NA	NA	198.104	13.415	199.112	NA	NA	NA
NA	C11 H18 O3	198.126	9.718	NA	197.118	NA	RSM00164n
NA	C11 H18 O3	198.126	6.435	NA	197.119	NA	RSM00169n
NA	C10 H22 N4	198.185	1.787	199.192	NA	RSM00384p	NA
NA	NA	199.096	1.305	200.103	NA	NA	NA
NA	C10 H17 N O3	199.121	1.45	200.128	NA	RSM00385p	NA
NA	C10 H17 N O3	199.121	5.293	200.128	NA	RSM00387p	NA
NA	C9 H17 N3 O2	199.132	1.911	200.139	NA	NA	NA
NA	C11 H21 N O2	199.157	7.291	200.164	NA	RSM00389p	NA
NA	C11 H21 N O2	199.157	17.134	200.164	NA	RSM00390p	NA
NA	C11 H21 N O2	199.157	17.279	200.164	NA	RSM00391p	NA
NA	C11 H21 N O2	199.157	7.442	200.164	NA	RSM00392p	NA
NA	C12 H25 N O	199.194	13.595	200.201	NA	RSM00395p	NA
NA	C13 H29 N	199.23	13.231	200.237	NA	RSM00396p	NA
NA	C13 H29 N	199.23	13.161	200.237	NA	RSM00397p	NA
NA	C13 H29 N	199.23	13.068	200.237	NA	RSM00398p	NA
NA	NA	199.628	13.826	200.635	NA	NA	NA
NA	NA	199.628	17.183	200.635	NA	NA	NA
NA	C4 H12 N2 O7	200.065	0.823	201.072	NA	NA	NA
NA	C10 H16 O4	200.105	6.38	NA	199.098	NA	RSM00172n
NA	C10 H16 O4	200.105	6.553	NA	199.098	NA	RSM00173n
NA	C11 H20 O3	200.141	7.714	NA	199.134	NA	RSM00174n
Lauric acid	C12 H24 O2	200.178	15.882	NA	199.171	NA	RSM00177n
NA	C10 H19 N O3	201.137	5.347	202.144	200.129	RSM00404p	RSM00179n
NA	C11 H23 N O2	201.173	6.635	202.18	NA	RSM00406p	NA
NA	NA	201.181	15.886	NA	200.174	NA	NA
N,N-Dimethyldecylamine N-oxide	C12 H27 N O	201.209	9.783	202.216	NA	RSM00408p	NA
N,N-Dimethyldecylamine N-oxide	C12 H27 N O	201.209	9.699	202.216	NA	RSM00409p	NA
N,N-Dimethyldecylamine N-oxide	C12 H27 N O	201.209	9.837	202.216	NA	RSM00410p	NA
NA	NA	202.033	0.834	NA	201.026	NA	RSM00182n
NA	C12 H10 O S	202.045	0.969	203.053	NA	NA	NA
NA	C9 H6 N4 O2	202.049	0.824	203.056	NA	NA	NA
Vasicinone	C11 H10 N2 O2	202.074	1.556	203.082	NA	RSM00411p	NA
NA	C8 H14 N2 O4	202.095	2.367	203.103	NA	RSM00412p	NA
NA	C12 H14 N2 O	202.111	4.528	NA	201.103	NA	NA
NA	C10 H18 O4	202.12	16.604	203.128	NA	RSM00413p	NA
NA	C10 H18 O4	202.12	3.708	203.128	NA	RSM00414p	NA
3-tert-Butyladipic acid	C10 H18 O4	202.121	6.964	NA	201.113	NA	RSM00185n
NA	C10 H18 O4	202.121	8.204	NA	201.113	NA	RSM00186n
NA	C10 H18 O4	202.121	4.3	NA	201.113	NA	RSM00187n
NA	C10 H18 O4	202.121	4.816	NA	201.113	NA	RSM00189n
NA	C9 H18 N2 O3	202.132	2.069	NA	201.125	NA	RSM00190n
NA	C14 H18 O	202.136	9.584	203.143	NA	RSM00415p	NA
NA	C14 H18 O	202.136	14.253	203.143	NA	NA	NA
NA	C14 H18 O	202.136	9.707	203.143	NA	RSM00417p	NA
NA	C8 H18 N4 O2	202.143	1.293	203.15	NA	NA	NA
Spermine	C10 H26 N4	202.216	1.877	203.223	NA	RSM00419p	NA
NA	C10 H26 N4	202.216	1.48	203.223	NA	NA	NA
NA	NA	202.556	1.103	203.563	NA	NA	NA
NA	NA	203.034	0.833	NA	202.027	NA	NA
NA	C6 H10 N3 O3 P	203.046	0.827	204.054	NA	NA	NA
NA	C8 H13 N O5	203.079	2.133	204.087	NA	RSM00420p	NA
α-Pyrrolidinopropiophenone	C13 H17 N O	203.131	14.185	204.138	NA	NA	NA
NA	NA	203.135	2.068	204.142	NA	NA	NA
NA	C6 H9 N2 O4 P	204.03	0.834	NA	203.023	NA	NA
NA	C7 H12 N2 O5	204.075	1.14	205.082	NA	RSM00421p	NA
NA	C9 H16 O3 S	204.082	2.88	205.089	NA	RSM00422p	NA
DL-Tryptophan	C11 H12 N2 O2	204.09	2.457	205.097	203.083	RSM00423p	RSM00193n
DL-Tryptophan	C11 H12 N2 O2	204.09	4.501	NA	203.083	NA	RSM00192n
NA	C9 H16 O5	204.1	5.423	NA	203.093	NA	RSM00194n
NA	C9 H16 O5	204.1	3.743	NA	203.093	NA	NA
NA	NA	205.059	1.301	206.066	NA	NA	NA
NA	NA	205.064	1.073	206.071	NA	NA	NA
NA	C8 H15 N O5	205.095	1.083	206.102	NA	NA	NA
D-Panthenol	C9 H19 N O4	205.131	2.152	206.139	NA	RSM00428p	NA
NA	C7 H10 O7	206.043	1.18	NA	205.035	NA	RSM00196n
NA	C7 H10 O7	206.043	1.39	NA	205.035	NA	RSM00197n
NA	C11 H10 O4	206.058	2.988	207.065	NA	RSM00429p	NA
NA	C8 H14 O6	206.079	2.463	NA	205.072	NA	RSM00199n
NA	C8 H14 O6	206.079	1.231	NA	205.072	NA	RSM00200n
NA	C8 H14 O6	206.079	2.335	NA	205.072	NA	RSM00201n
NA	C13 H18 O2	206.131	3.883	207.138	NA	RSM00432p	NA
NA	C13 H18 O2	206.131	13.034	207.138	NA	RSM00434p	NA
2,6-di-tert-Butylphenol	C14 H22 O	206.167	15.708	NA	205.16	NA	NA
NA	C11 H13 N O3	207.09	4.617	208.097	NA	NA	NA
NA	C10 H13 N3 O2	207.101	2.828	208.108	NA	RSM00435p	NA
NA	C13 H21 N O	207.162	8.468	208.17	NA	NA	NA
NA	NA	207.965	0.923	208.973	NA	RSM00436p	NA
NA	C11 H12 O4	208.074	4.723	NA	207.066	NA	RSM00205n
NA	NA	208.093	3.948	NA	207.086	NA	NA
NA	C8 H16 O6	208.095	1.32	209.102	207.087	NA	NA
NA	NA	208.11	6.407	209.117	NA	NA	NA
NA	C12 H16 O3	208.11	4.066	209.117	NA	RSM00437p	NA
NA	C13 H23 N O	209.178	13.281	210.185	NA	RSM00446p	NA
NA	C13 H23 N O	209.178	17.444	210.185	NA	RSM00447p	NA
NA	C4 H5 Cl N2 P2 S	209.933	0.909	210.941	NA	NA	NA
NA	C7 H14 O7	210.074	0.965	NA	209.067	NA	RSM00210n
NA	C12 H18 O3	210.125	11.899	211.133	NA	RSM00450p	NA
NA	C12 H18 O3	210.125	9.604	211.133	209.118	RSM00452p	RSM00219n
NA	C12 H18 O3	210.125	6.781	211.133	NA	RSM00454p	NA
NA	C12 H18 O3	210.125	8.863	211.133	209.1184||209.1183	RSM00451p	RSM00220n||RSM00217n
Jasmonic acid	C12 H18 O3	210.125	10.73	211.133	NA	RSM00453p	NA
Jasmonic acid	C12 H18 O3	210.126	8.136	NA	209.118	NA	RSM00221n
NA	C13 H22 O2	210.162	6.994	211.169	NA	RSM00459p	NA
NA	C7 H14 Cl N O2 S	211.042	1.268	212.05	NA	NA	NA
NA	C10 H13 N O4	211.084	1.948	212.092	NA	RSM00460p	NA
NA	C10 H13 N O4	211.084	1.446	212.092	NA	RSM00461p	NA
NA	C9 H13 N3 O3	211.096	1.622	212.103	NA	RSM00462p	NA
NA	C11 H17 N O3	211.121	3.932	212.128	NA	RSM00463p	NA
NA	NA	211.129	8.137	NA	210.122	NA	NA
NA	C10 H17 N3 O2	211.132	6.249	212.139	NA	NA	NA
NA	C12 H21 N O2	211.157	5.919	212.164	NA	NA	NA
NA	C12 H21 N O2	211.157	17.773	212.164	NA	RSM00464p	NA
NA	C12 H21 N O2	211.157	9.79	212.164	NA	RSM00465p	NA
NA	C12 H21 N O2	211.157	9.847	212.164	NA	RSM00466p	NA
NA	C13 H25 N O	211.193	18.658	212.201	NA	RSM00469p	NA
NA	C13 H25 N O	211.193	18.861	212.201	NA	RSM00470p	NA
NA	C13 H25 N O	211.194	18.935	212.201	NA	RSM00471p	NA
NA	C13 H25 N O	211.194	17.006	212.201	NA	RSM00472p	NA
NA	C13 H25 N O	211.194	16.882	212.201	NA	RSM00473p	NA
NA	C13 H25 N O	211.194	14.932	212.201	NA	NA	NA
NA	NA	211.835	0.897	212.842	NA	NA	NA
NA	C8 H4 N8	212.056	0.988	213.064	NA	NA	NA
NA	NA	212.071	1.316	213.079	NA	NA	NA
NA	C12 H20 O3	212.141	6.261	213.148	NA	RSM00474p	NA
NA	C12 H20 O3	212.141	10.36	213.148	NA	NA	NA
NA	C12 H20 O3	212.141	8.84	213.148	211.134	RSM00475p	RSM00225n
NA	C12 H20 O3	212.141	8.233	213.148	NA	RSM00476p	NA
NA	C12 H20 O3	212.141	14.284	213.148	NA	RSM00477p	NA
NA	C12 H20 O3	212.141	14.466	213.148	NA	RSM00478p	NA
NA	C12 H20 O3	212.141	10.978	213.148	NA	RSM00479p	NA
NA	C16 H20	212.156	7.945	213.163	NA	NA	NA
NA	NA	212.16	7.503	213.168	NA	NA	NA
NA	C5 H8 N7 O P	213.053	1.291	214.06	NA	NA	NA
NA	C9 H15 N3 O3	213.111	1.533	214.119	NA	NA	NA
NA	C11 H19 N O3	213.136	4.91	214.144	NA	RSM00486p	NA
NA	C11 H19 N O3	213.137	6.013	NA	212.129	NA	NA
NA	NA	213.144	8.836	214.152	NA	NA	NA
NA	NA	213.144	8.226	214.152	NA	NA	NA
NA	C12 H23 N O2	213.173	14.872	214.18	NA	RSM00490p	NA
NA	C12 H23 N O2	213.173	7.76	214.18	NA	NA	NA
NA	C12 H23 N O2	213.173	15.024	214.18	NA	RSM00493p	NA
NA	C12 H23 N O2	213.173	8.626	214.18	NA	RSM00497p	NA
NA	C13 H27 N O	213.209	14.83	214.216	NA	RSM00498p	NA
1-Tetradecylamine	C14 H31 N	213.245	13.681	214.253	NA	RSM00499p	NA
1-Tetradecylamine	C14 H31 N	213.245	13.818	214.253	NA	RSM00500p	NA
NA	C4 H11 N2 O6 P	214.036	0.988	215.043	NA	RSM00501p	NA
NA	C4 H11 N2 O6 P	214.036	1.623	215.043	NA	RSM00502p	NA
NA	C6 H2 N10	214.047	0.918	215.054	NA	RSM00503p	NA
NA	C11 H18 O4	214.121	6.242	NA	213.113	NA	RSM00227n
NA	C11 H18 O4	214.121	7.654	NA	213.113	NA	RSM00228n
NA	C11 H18 O4	214.121	7.943	NA	213.113	NA	RSM00229n
NA	C12 H22 O3	214.157	5.907	215.164	NA	RSM00505p	NA
NA	C12 H22 O3	214.157	8.856	NA	213.15	NA	RSM00231n
NA	C12 H22 O3	214.157	9.035	NA	213.15	NA	RSM00232n
NA	C7 H9 N3 O5	215.054	1.302	216.061	NA	RSM00507p	NA
NA	C10 H17 N O4	215.116	3.109	NA	214.109	NA	RSM00233n
NA	C9 H17 N3 O3	215.127	3.096	216.134	NA	RSM00508p	NA
NA	C9 H17 N3 O3	215.127	2.386	216.134	NA	RSM00509p	NA
NA	C11 H21 N O3	215.152	6.428	216.159	214.145	RSM00511p	RSM00234n
NA	C11 H21 N O3	215.152	17.087	216.159	NA	RSM00512p	NA
NA	C11 H21 N O3	215.152	6.511	216.159	214.145	RSM00514p	RSM00234n
NA	C11 H21 N O3	215.152	17.272	216.159	NA	RSM00513p	NA
12-Aminododecanoic acid	C12 H25 N O2	215.189	7.699	216.196	NA	RSM00518p	NA
NA	C7 H8 N2 O6	216.038	1.239	217.046	NA	RSM00520p	NA
NA	C7 H8 N2 O6	216.038	1.166	217.046	NA	RSM00521p	NA
NA	C6 H13 Cl O6	216.04	0.953	NA	215.033	NA	NA
NA	C5 H8 N6 O4	216.061	0.993	217.068	NA	RSM00522p	NA
NA	C9 H12 O6	216.063	11.386	217.071	NA	RSM00523p	NA
NA	C10 H16 O5	216.1	2.016	217.107	NA	NA	NA
NA	C11 H20 O4	216.136	8.081	NA	215.129	NA	RSM00236n
NA	C10 H20 N2 O3	216.147	8.123	217.155	NA	RSM00526p	NA
NA	C10 H20 N2 O3	216.147	5.294	217.155	NA	RSM00528p	NA
NA	C10 H20 N2 O3	216.147	3.285	217.155	NA	RSM00529p	NA
NA	C10 H20 N2 O3	216.147	3.34	217.155	NA	RSM00530p	NA
NA	C10 H20 N2 O3	216.147	1.631	217.155	215.14	RSM00532p	RSM00238n
NA	C10 H20 N2 O3	216.148	1.575	217.155	215.14	RSM00534p	RSM00238n
NA	C15 H20 O	216.151	14.264	217.159	NA	NA	NA
NA	C15 H20 O	216.151	14.078	217.159	NA	NA	NA
12-Hydroxydodecanoic acid	C12 H24 O3	216.172	9.485	NA	215.165	NA	NA
NA	C9 H15 N O5	217.095	2.602	NA	216.088	NA	RSM00240n
NA	C10 H19 N O4	217.131	3.462	218.139	216.124	RSM00538p	RSM00241n
NA	C12 H27 N O2	217.204	6.933	218.211	NA	RSM00540p	NA
NA	C12 H27 N O2	217.204	6.978	218.211	NA	RSM00541p	NA
NA	C12 H27 N O2	217.204	6.879	218.211	NA	RSM00542p	NA
NA	C4 H12 O6 P2	218.01	0.831	NA	217.003	NA	RSM00242n
NA	C5 H11 Cl O7	218.019	0.952	219.026	NA	RSM00543p	NA
NA	C7 H12 N2 O2 P2	218.037	0.948	NA	217.03	NA	NA
NA	C8 H10 O7	218.043	1.44	219.05	NA	RSM00544p	NA
NA	C8 H10 O7	218.043	2.317	219.05	NA	RSM00545p	NA
NA	C7 H10 N2 O6	218.054	1.324	219.061	NA	RSM00546p	NA
NA	C8 H14 N2 O5	218.09	1.858	219.098	NA	NA	NA
NA	C7 H14 N4 O4	218.101	1.249	219.109	NA	RSM00548p	NA
NA	C10 H18 O5	218.115	3.884	NA	217.108	NA	NA
NA	C10 H18 O5	218.115	4.891	NA	217.108	NA	RSM00243n
NA	C9 H18 N2 O4	218.127	1.314	NA	217.119	NA	RSM00244n
NA	C9 H18 N2 O4	218.127	1.872	NA	217.119	NA	RSM00245n
NA	C14 H18 O2	218.13	5.499	219.138	NA	RSM00552p	NA
NA	C9 H19 Cl N4	218.131	7.848	219.138	NA	RSM00554p	NA
NA	C15 H22 O	218.167	9.597	219.174	NA	RSM00556p	NA
Nootkatone	C15 H22 O	218.167	16.538	219.174	NA	RSM00558p	NA
NA	C15 H22 O	218.167	9.713	219.174	NA	RSM00559p	NA
NA	C12 H13 N O3	219.089	4.361	220.097	NA	NA	NA
Pantothenic acid	C9 H17 N O5	219.111	2.048	220.118	218.103	RSM00562p	RSM00248n
Pantothenic acid	C9 H17 N O5	219.111	2.092	220.118	218.103	RSM00563p	RSM00248n
Pantothenic acid	C9 H17 N O5	219.111	1.319	NA	218.103	NA	RSM00247n
NA	NA	219.13	1.887	220.137	NA	NA	NA
NA	C8 H21 N5 O2	219.17	16.542	220.178	NA	NA	NA
NA	C7 H12 N2 O6	220.07	1.443	221.077	NA	NA	NA
NA	C12 H12 O4	220.073	4.059	221.081	NA	NA	NA
NA	C11 H12 N2 O3	220.085	1.559	221.092	219.077	RSM00568p	RSM00251n
NA	C11 H12 N2 O3	220.085	1.994	221.092	219.077	NA	RSM00251n
NA	C9 H16 O6	220.095	3.79	NA	219.088	NA	RSM00252n
NA	C14 H20 O2	220.146	13.264	221.154	NA	NA	NA
NA	C9 H19 N O3 S	221.108	2.599	222.116	NA	NA	NA
NA	C9 H19 N O3 S	221.109	2.88	222.116	NA	RSM00570p	NA
NA	C11 H10 O5	222.053	4.095	223.06	NA	NA	NA
Monobutyl phthalate	C12 H14 O4	222.089	9.027	NA	221.082	NA	RSM00255n
NA	C11 H15 N2 O P	222.093	6.978	NA	221.085	NA	NA
NA	C11 H14 N2 O3	222.101	2.177	223.108	221.0932||221.0932	RSM00572p	RSM00257n||RSM00256n
NA	C11 H14 N2 O3	222.101	2.389	223.108	221.0932||221.0932	RSM00573p	RSM00257n||RSM00256n
NA	C14 H22 O2	222.162	8.001	223.169	NA	RSM00576p	NA
NA	C14 H22 O2	222.162	7.937	223.169	NA	RSM00577p	NA
NA	C14 H22 O2	222.162	9.093	223.169	NA	RSM00578p	NA
NA	C8 H22 Cl N5	223.157	8.085	224.164	NA	NA	NA
NA	C14 H25 N O	223.194	17.435	224.201	NA	RSM00580p	NA
NA	C14 H25 N O	223.194	17.189	224.201	NA	RSM00581p	NA
NA	NA	224.036	9.997	NA	223.028	NA	RSM00263n
NA	C7 H16 N2 O2 S2	224.065	0.823	225.072	NA	NA	NA
NA	C11 H12 O5	224.069	4.514	NA	223.061	NA	RSM00264n
Sinapinic acid	C11 H12 O5	224.069	4.09	NA	223.061	NA	RSM00265n
NA	C8 H16 O5 S	224.072	2.802	NA	223.065	NA	RSM00266n
NA	C12 H16 O4	224.105	4.7	NA	223.098	NA	NA
NA	C13 H20 O3	224.141	6.787	225.148	NA	NA	NA
NA	C13 H20 O3	224.141	3.88	225.148	NA	RSM00584p	NA
NA	C13 H20 O3	224.141	10.138	NA	223.134	NA	RSM00267n
NA	C7 H3 N3 O6	225.003	0.833	226.009	NA	NA	NA
NA	C8 H11 N5 O3	225.086	1.306	226.093	NA	RSM00586p	NA
NA	C10 H15 N3 O3	225.111	3.021	226.119	NA	RSM00587p	NA
NA	C11 H19 N3 O2	225.148	7.339	226.155	NA	RSM00588p	NA
NA	C11 H19 N3 O2	225.148	7.419	226.155	NA	RSM00589p	NA
NA	C11 H19 N3 O2	225.148	1.486	226.155	NA	RSM00590p	NA
NA	C14 H27 N O	225.209	18.569	226.216	NA	RSM00591p	NA
NA	C14 H27 N O	225.209	18.669	226.216	NA	RSM00592p	NA
NA	C7 H14 O2 S3	226.015	4.886	NA	225.008	NA	RSM00269n
NA	C8 H10 N4 O4	226.07	1.315	NA	225.063	NA	RSM00271n
NA	C11 H14 O5	226.084	2.935	NA	225.077	NA	RSM00272n
NA	C9 H22 O2 S2	226.107	1.941	227.114	NA	RSM00594p	NA
NA	C12 H18 O4	226.12	6.619	227.127	NA	RSM00595p	NA
NA	C12 H18 O4	226.12	7.471	227.128	NA	RSM00596p	NA
NA	C12 H18 O4	226.12	6.501	227.128	NA	RSM00598p	NA
NA	C12 H18 O4	226.12	5.197	227.128	NA	RSM00599p	NA
NA	C13 H22 O3	226.157	10.374	227.164	NA	RSM00600p	NA
NA	C13 H22 O3	226.157	10.993	227.164	NA	RSM00601p	NA
NA	C13 H22 O3	226.157	14.282	227.164	NA	RSM00602p	NA
NA	C13 H22 O3	226.157	15.086	227.164	NA	RSM00604p	NA
NA	C13 H22 O3	226.157	15.287	227.164	NA	RSM00605p	NA
NA	C13 H22 O3	226.157	8.515	227.164	NA	NA	NA
NA	C13 H22 O3	226.157	9.842	227.164	225.15	NA	RSM00277n
NA	C12 H22 N2 O2	226.168	4.422	227.175	NA	NA	NA
NA	C12 H22 N2 O2	226.168	2.542	227.175	NA	RSM00606p	NA
NA	NA	226.176	8.472	227.183	NA	NA	NA
NA	C14 H26 O2	226.193	16.623	NA	225.186	NA	RSM00278n
NA	C15 H30 O	226.23	17.915	NA	225.222	NA	RSM00279n
NA	C10 H17 N3 O3	227.127	2.751	228.134	NA	RSM00610p	NA
NA	C10 H17 N3 O3	227.127	2.906	228.134	NA	RSM00611p	NA
NA	C12 H21 N O3	227.152	7.09	228.159	226.145	NA	RSM00280n
NA	C12 H21 N O3	227.152	6.064	228.159	NA	NA	NA
NA	C13 H25 N O2	227.188	19.65	228.196	NA	RSM00612p	NA
NA	C14 H29 N O	227.225	15.58	228.232	NA	RSM00613p	NA
NA	C14 H29 N O	227.225	15.772	228.232	NA	RSM00614p	NA
NA	C14 H29 N O	227.225	16.032	228.232	NA	RSM00615p	NA
NA	C4 H9 N2 O7 P	228.015	1.179	229.022	NA	RSM00616p	NA
NA	C8 H12 N4 O4	228.086	1.308	229.093	NA	NA	NA
NA	C13 H12 N2 O2	228.09	6.341	NA	227.083	NA	RSM00284n
NA	C11 H16 O5	228.1	3.304	229.107	NA	RSM00620p	NA
NA	C11 H16 O5	228.1	3.353	229.107	NA	RSM00621p	NA
NA	C11 H16 O5	228.1	2.024	229.107	NA	RSM00622p	NA
NA	C10 H16 N2 O4	228.111	1.939	229.118	227.104||227.1039	RSM00623p	RSM00286n||RSM00285n
NA	C9 H16 N4 O3	228.122	1.305	229.129	NA	RSM00625p	NA
NA	C12 H20 O4	228.136	8.587	NA	227.129	NA	RSM00287n
NA	C12 H20 O4	228.136	6.699	NA	227.129	NA	RSM00288n
NA	C12 H20 O4	228.136	9.565	NA	227.129	NA	RSM00290n
NA	C12 H20 O4	228.136	8.868	NA	227.129	NA	RSM00292n
NA	C12 H20 O4	228.136	10.534	NA	227.129	NA	RSM00289n
NA	C12 H20 O4	228.136	10.723	NA	227.129	NA	RSM00291n
NA	C11 H20 N2 O3	228.147	1.373	229.155	NA	RSM00628p	NA
Leucylproline	C11 H20 N2 O3	228.147	2.541	NA	227.14	NA	RSM00293n
NA	C17 H24	228.188	8.228	229.195	NA	NA	NA
NA	C14 H28 O2	228.209	17.862	NA	227.202	NA	RSM00295n
NA	C14 H28 O2	228.209	18.118	NA	227.202	NA	RSM00296n
NA	NA	229.063	1.326	230.07	NA	NA	NA
NA	C11 H19 N O4	229.131	3.924	NA	228.124	NA	NA
NA	C11 H19 N O4	229.131	4.226	NA	228.124	NA	RSM00298n
NA	C12 H23 N O S	229.151	2.558	230.158	NA	NA	NA
NA	NA	229.151	1.369	230.158	NA	NA	NA
NA	NA	229.168	7.479	230.175	228.16	RSM00634p	RSM00299n
NA	C14 H31 N O	229.24	12.047	230.248	NA	RSM00638p	NA
NA	C14 H31 N O	229.24	12.167	230.248	NA	RSM00639p	NA
NA	C14 H31 N O	229.24	12.394	230.248	NA	RSM00640p	NA
NA	C14 H31 N O	229.24	12.109	230.248	NA	RSM00641p	NA
NA	C4 H7 O9 P	229.983	1.155	230.99	NA	NA	NA
NA	C7 H15 Cl O6	230.056	0.953	NA	229.048	NA	NA
NA	C8 H14 N4 O4	230.101	1.301	231.109	NA	NA	NA
NA	C11 H18 O5	230.115	3.623	231.123	NA	RSM00644p	NA
NA	C11 H18 O5	230.115	5.841	NA	229.108	NA	RSM00300n
Dodecanedioic acid	C12 H22 O4	230.152	5.682	NA	229.144	NA	RSM00302n
Dodecanedioic acid	C12 H22 O4	230.152	9.145	NA	229.144	NA	RSM00303n
Dodecanedioic acid	C12 H22 O4	230.152	8.233	NA	229.144	NA	RSM00301n
Dodecanedioic acid	C12 H22 O4	230.152	7.142	NA	229.144	NA	RSM00306n
Dodecanedioic acid	C12 H22 O4	230.152	8.84	NA	229.144	NA	RSM00304n
NA	C11 H22 N2 O3	230.163	9.277	231.17	NA	RSM00645p	NA
NA	C11 H22 N2 O3	230.163	2.201	231.17	229.1557||229.1557	RSM00646p	RSM00308n||RSM00307n
NA	C11 H22 N2 O3	230.163	2.46	231.17	229.1558||229.1557||229.1557	RSM00647p	RSM00309n||RSM00308n||RSM00307n
NA	C11 H22 N2 O3	230.163	2.856	231.17	229.1558||229.1557	RSM00648p	RSM00309n||RSM00308n
NA	NA	230.171	7.478	231.178	NA	NA	NA
NA	C9 H14 Cl N3 S	231.059	0.955	NA	230.052	NA	NA
NA	C8 H13 N3 O5	231.085	1.318	232.093	NA	NA	NA
NA	C8 H13 N3 O5	231.085	1.517	232.093	NA	RSM00650p	NA
NA	NA	231.096	1.312	232.103	NA	NA	NA
NA	C10 H17 N O5	231.111	4.339	NA	230.103	NA	RSM00310n
NA	C10 H17 N O5	231.111	3.682	NA	230.103	NA	RSM00311n
NA	C11 H21 N O4	231.147	4.519	232.154	230.1398||230.1397	RSM00652p	RSM00315n||RSM00314n
NA	C11 H21 N O4	231.147	4.116	232.154	230.1398||230.1397	RSM00653p	RSM00315n||RSM00314n
NA	NA	231.166	2.477	232.173	NA	RSM00655p	NA
NA	NA	231.166	2.858	232.173	NA	NA	NA
NA	C5 H13 O8 P	232.035	0.984	233.042	NA	RSM00658p	NA
NA	C6 H13 Cl O7	232.035	1.257	233.042	NA	RSM00659p	NA
NA	C6 H17 O5 P S	232.053	0.951	NA	231.045	NA	NA
NA	C11 H20 O5	232.131	5.521	NA	231.124	NA	RSM00316n
NA	C10 H20 N2 O4	232.142	1.315	NA	231.135	NA	NA
NA	C10 H20 N2 O4	232.142	2.043	NA	231.135	NA	RSM00317n
NA	C12 H24 O4	232.167	5.902	NA	231.16	NA	RSM00318n
NA	C17 H28	232.219	14.821	233.226	NA	RSM00666p	NA
NA	NA	233.038	1.261	234.046	NA	NA	NA
NA	C10 H19 N O5	233.126	2.898	234.133	NA	RSM00667p	NA
NA	C11 H15 N5 O	233.128	3.56	234.135	NA	RSM00668p	NA
NA	C11 H15 N5 O	233.128	4.069	234.135	NA	RSM00670p	NA
NA	NA	233.145	2.044	234.153	NA	NA	NA
NA	C12 H27 N O3	233.199	7.163	234.206	NA	RSM00674p	NA
NA	C10 H27 N5 O	233.222	14.817	234.229	NA	NA	NA
NA	C7 H12 N2 O3 P2	234.033	0.982	235.04	NA	NA	NA
NA	C11 H22 O S2	234.111	11.08	NA	233.103	NA	RSM00320n
Polygodial	C15 H22 O2	234.162	14.684	235.169	233.155	RSM00679p	RSM00321n
3,5-di-tert-Butyl-4-hydroxybenzaldehyde	C15 H22 O2	234.162	14.248	235.169	233.155	RSM00678p	RSM00321n
Lidocaine	C14 H22 N2 O	234.173	4.565	235.18	NA	RSM00680p	NA
Lidocaine	C14 H22 N2 O	234.173	4.453	235.18	NA	RSM00681p	NA
NA	C16 H26 O	234.198	11.41	235.206	NA	RSM00682p	NA
NA	C9 H17 N O6	235.105	1.074	236.113	NA	RSM00684p	NA
NA	C9 H17 N O6	235.106	1.128	236.113	NA	RSM00685p	NA
NA	NA	235.155	8.62	236.162	NA	NA	NA
NA	NA	235.157	4.251	236.164	NA	NA	NA
NA	C14 H21 N O2	235.157	7.828	236.164	NA	NA	NA
NA	NA	235.165	14.244	NA	234.158	NA	NA
NA	C11 H12 N2 O4	236.08	1.471	237.087	NA	RSM00687p	NA
NA	C11 H12 N2 O4	236.08	1.9	237.087	NA	RSM00688p	NA
NA	C12 H16 N2 O3	236.116	2.093	237.123	235.1088||235.1088	RSM00689p	RSM00323n||RSM00322n
NA	C12 H16 N2 O3	236.116	2.488	237.123	235.1088||235.1088	RSM00690p	RSM00323n||RSM00322n
NA	C10 H20 O6	236.126	2.705	NA	235.119	NA	RSM00325n
NA	C14 H20 O3	236.141	11.532	237.148	NA	RSM00695p	NA
NA	C15 H24 O2	236.177	11.312	237.185	NA	RSM00696p	NA
3,5-di-tert-Butyl-4-hydroxybenzyl alcohol	C15 H24 O2	236.178	13.308	NA	235.17	NA	RSM00327n
NA	C16 H28 O	236.214	16.881	237.221	NA	RSM00697p	NA
NA	C16 H28 O	236.214	16.591	237.221	NA	RSM00698p	NA
NA	C11 H11 N O5	237.064	3.067	NA	236.056	NA	RSM00328n
NA	C8 H15 N O7	237.085	1.31	NA	236.078	NA	RSM00329n
NA	C12 H15 N O4	237.1	2.01	238.107	NA	NA	NA
CAPSO	C9 H19 N O4 S	237.103	6.705	NA	236.096	NA	RSM00330n
NA	NA	237.119	2.096	238.127	NA	NA	NA
NA	C13 H19 N O3	237.136	7.705	238.144	NA	NA	NA
NA	C14 H23 N O2	237.173	8.849	238.18	NA	RSM00703p	NA
NA	C11 H10 O6	238.048	3.654	NA	237.041	NA	NA
NA	C11 H10 O6	238.048	4.201	NA	237.041	NA	RSM00332n
NA	NA	238.069	0.877	NA	237.062	NA	NA
NA	C8 H14 O8	238.069	5.808	NA	237.062	NA	RSM00333n
NA	C12 H14 O5	238.084	4.425	239.091	NA	NA	NA
NA	C12 H14 O5	238.084	5.051	NA	237.077	NA	RSM00334n
NA	C11 H14 N2 O4	238.095	1.362	239.102	NA	NA	NA
NA	C9 H18 O7	238.105	1.313	NA	237.098	NA	NA
PEG n5	C10 H22 O6	238.142	2.569	239.149	NA	NA	NA
NA	C14 H22 O3	238.157	10.056	NA	237.15	NA	RSM00341n
NA	C18 H22	238.172	14.339	239.179	NA	RSM00708p	NA
NA	C18 H22	238.172	14.256	239.179	NA	RSM00709p	NA
NA	NA	239.051	4.271	NA	238.044	NA	NA
NA	C15 H29 N O	239.225	18.57	240.232	NA	RSM00713p	NA
NA	C15 H29 N O	239.225	18.675	240.232	NA	RSM00714p	NA
NA	C15 H29 N O	239.225	14.792	240.232	NA	RSM00715p	NA
NA	C15 H29 N O	239.225	15.938	240.232	NA	RSM00716p	NA
NA	C15 H29 N O	239.225	10.651	240.232	NA	NA	NA
NA	C15 H29 N O	239.225	16.226	240.232	NA	RSM00717p	NA
NA	C11 H12 O6	240.064	2.858	NA	239.056	NA	RSM00342n
NA	C11 H12 O6	240.064	3.114	NA	239.056	NA	RSM00343n
NA	NA	240.067	9.993	NA	239.06	NA	RSM00344n
NA	C7 H12 N8 O2	240.109	4.727	241.116	NA	RSM00718p	NA
NA	C13 H20 O4	240.136	4.823	241.143	NA	RSM00721p	NA
NA	C13 H20 O4	240.136	9.353	NA	239.129	NA	RSM00346n
NA	C12 H20 N2 O3	240.147	0.977	241.155	NA	RSM00724p	NA
NA	C12 H20 N2 O3	240.147	1.451	241.155	NA	RSM00725p	NA
NA	C14 H24 O3	240.172	16.597	241.18	NA	RSM00728p	NA
NA	C14 H24 O3	240.173	8.011	NA	239.165	NA	NA
NA	C14 H24 O3	240.173	10.501	NA	239.165	NA	NA
NA	C14 H24 O3	240.173	12.018	NA	239.165	NA	RSM00348n
NA	C15 H28 O2	240.209	18.107	NA	239.202	NA	RSM00350n
NA	C15 H28 O2	240.209	17.687	NA	239.202	NA	RSM00351n
NA	C8 H7 N3 O6	241.034	1.298	242.041	NA	NA	NA
NA	NA	241.067	3.115	NA	240.06	NA	NA
NA	C11 H19 N3 O3	241.143	1.944	242.15	NA	RSM00737p	NA
NA	NA	241.151	1.454	242.158	NA	NA	NA
NA	C13 H23 N O3	241.168	8.078	NA	240.161	NA	RSM00353n
NA	C12 H23 N3 O2	241.179	1.637	242.186	NA	NA	NA
NA	C14 H27 N O2	241.204	10.059	242.211	NA	NA	NA
NA	C15 H31 N O	241.24	12.352	242.248	NA	RSM00738p	NA
NA	C15 H31 N O	241.24	12.272	242.248	NA	RSM00739p	NA
NA	C15 H31 N O	241.24	17.179	242.248	NA	RSM00740p	NA
NA	C15 H31 N O	241.24	16.814	242.248	NA	NA	NA
NA	NA	241.578	10.823	242.586	NA	NA	NA
NA	NA	242.013	0.831	243.02	NA	RSM00741p	NA
NA	C5 H11 N2 O7 P	242.03	0.99	243.038	NA	NA	NA
Thymidine	C10 H14 N2 O5	242.09	1.811	NA	241.083	NA	RSM00354n
NA	C11 H19 N2 P S	242.101	1.539	243.109	NA	NA	NA
NA	C12 H18 O5	242.115	6.237	NA	241.108	NA	RSM00355n
NA	C12 H18 O5	242.115	6.452	NA	241.108	NA	RSM00356n
NA	C11 H18 N2 O4	242.127	3.748	243.134	241.1195||241.1195	RSM00743p	RSM00357n
NA	C10 H18 N4 O3	242.138	1.683	243.145	NA	RSM00744p	NA
NA	C13 H22 O4	242.152	11.092	NA	241.145	NA	RSM00358n
NA	C12 H22 N2 O3	242.163	1.319	243.17	NA	NA	NA
NA	C11 H22 N4 O2	242.174	2.238	243.182	NA	NA	NA
Pentadecanoic acid	C15 H30 O2	242.225	19.109	NA	241.217	NA	RSM00359n
Pentadecanoic acid	C15 H30 O2	242.225	18.81	NA	241.218	NA	RSM00360n
NA	C7 H5 N3 O7	243.014	0.832	244.02	NA	NA	NA
Cytidine	C9 H13 N3 O5	243.085	1.296	244.093	NA	RSM00752p	NA
NA	C10 H17 N3 O4	243.122	1.652	244.129	NA	RSM00753p	NA
NA	C12 H21 N O4	243.147	4.926	244.154	242.14||242.1399	RSM00754p	RSM00364n||RSM00362n
NA	C12 H21 N O4	243.147	4.496	244.154	242.14||242.14	RSM00755p	RSM00364n||RSM00363n
NA	NA	243.147	3.846	244.155	NA	RSM00756p	NA
NA	C11 H21 N3 O3	243.158	3.554	244.166	NA	RSM00760p	NA
NA	C13 H25 N O3	243.183	8.472	244.191	242.176	RSM00764p	RSM00365n
NA	NA	243.228	19.109	NA	242.221	NA	NA
NA	NA	243.228	18.789	NA	242.221	NA	NA
NA	C15 H33 N O	243.256	12.866	244.263	NA	RSM00765p	NA
NA	C15 H33 N O	243.256	12.777	244.263	NA	RSM00766p	NA
NA	NA	243.941	1.27	NA	242.933	NA	NA
NA	C17 H9 P	244.044	1.876	245.051	NA	RSM00767p	NA
Uridine	C9 H12 N2 O6	244.07	1.009	NA	243.062	NA	NA
Uridine	C9 H12 N2 O6	244.07	1.312	NA	243.062	NA	RSM00366n
NA	C13 H12 N2 O3	244.085	4.547	245.092	NA	RSM00769p	NA
NA	C11 H21 N2 P S	244.117	1.309	245.124	NA	NA	NA
NA	C12 H20 O5	244.131	5.155	245.138	243.124	RSM00771p	RSM00371n
NA	C12 H20 O5	244.131	5.431	245.138	243.1238||243.1238	RSM00772p	RSM00371n||RSM00369n
NA	C12 H20 O5	244.131	6.591	NA	243.124	NA	RSM00367n
NA	C12 H20 O5	244.131	6.099	NA	243.124	NA	RSM00368n
NA	C12 H20 O5	244.131	6.42	NA	243.124	NA	RSM00370n
NA	C11 H20 N2 O4	244.142	3.819	NA	243.135	NA	RSM00372n
NA	NA	244.148	1.723	245.155	NA	NA	NA
NA	C13 H24 O4	244.167	10.159	NA	243.16	NA	RSM00374n
NA	C12 H24 N2 O3	244.179	5.138	245.186	NA	RSM00775p	NA
NA	C12 H24 N2 O3	244.179	5.054	245.186	NA	RSM00776p	NA
NA	C12 H24 N2 O3	244.179	3.192	245.186	243.171	RSM00777p	RSM00375n
NA	C12 H24 N2 O3	244.179	3.661	245.186	243.1714||243.1714	RSM00778p	RSM00376n||RSM00375n
NA	C12 H24 N2 O3	244.179	3.945	245.186	243.1714||243.1714	RSM00779p	RSM00376n||RSM00375n
NA	C14 H28 O3	244.204	15.653	NA	243.196	NA	RSM00377n
NA	C14 H28 O3	244.204	14.899	NA	243.196	NA	RSM00378n
NA	C18 H28	244.219	10.843	245.226	NA	RSM00780p	NA
NA	C18 H28	244.219	11.665	245.226	NA	RSM00781p	NA
NA	C18 H28	244.219	11.952	245.226	NA	RSM00782p	NA
NA	C11 H8 N3 O2 P	245.035	1.354	246.042	NA	NA	NA
NA	NA	245.134	5.82	NA	244.127	NA	NA
NA	C10 H19 N3 O4	245.137	1.909	NA	244.13	NA	RSM00381n
NA	C10 H20 Cl N5	245.141	4.419	246.149	NA	NA	NA
NA	C12 H23 N O4	245.163	5.562	246.17	244.1555||244.1555	RSM00783p	RSM00382n
NA	C12 H23 N O4	245.163	3.553	246.17	NA	NA	NA
NA	C13 H27 N O S	245.182	3.45	246.189	NA	NA	NA
NA	NA	245.182	3.917	246.189	NA	NA	NA
NA	NA	245.182	3.632	246.189	NA	NA	NA
NA	C13 H27 N O S	245.182	3.186	246.189	NA	NA	NA
NA	C11 H27 N5 O	245.222	15.56	246.23	NA	NA	NA
NA	C11 H27 N5 O	245.222	17.196	246.23	NA	NA	NA
NA	C14 H31 N O2	245.235	9.654	246.243	NA	RSM00787p	NA
NA	C14 H31 N O2	245.235	9.693	246.243	NA	RSM00788p	NA
NA	C14 H31 N O2	245.235	9.567	246.243	NA	RSM00789p	NA
NA	C14 H31 N O2	245.235	9.783	246.243	NA	RSM00790p	NA
N-Acetyl-DL-tryptophan	C13 H14 N2 O3	246.1	4.528	NA	245.093	NA	RSM00383n
NA	C10 H18 N2 O5	246.121	2.571	247.129	NA	RSM00793p	NA
NA	C10 H18 N2 O5	246.121	1.413	247.129	245.114	RSM00794p	NA
NA	C9 H18 N4 O4	246.133	1.301	247.14	NA	RSM00797p	NA
NA	C11 H22 N2 O2 S	246.141	1.937	247.148	NA	NA	NA
NA	C12 H22 O5	246.147	4.842	NA	245.139	NA	RSM00384n
NA	C12 H22 O5	246.147	5.902	NA	245.139	NA	RSM00385n
NA	C12 H22 O5	246.147	6.564	NA	245.139	NA	NA
NA	C11 H22 N2 O4	246.158	4.226	247.165	NA	RSM00799p	NA
NA	C11 H22 N2 O4	246.158	2.951	247.165	NA	RSM00800p	NA
NA	C17 H26 O	246.198	16.592	247.205	NA	RSM00802p	NA
NA	C17 H26 O	246.198	8.229	247.206	NA	NA	NA
NA	C18 H30	246.235	18.67	247.242	NA	RSM00803p	NA
NA	C15 H34 S	246.239	9.655	247.246	NA	NA	NA
NA	C5 H10 Cl N9 O	247.069	1.861	248.077	NA	NA	NA
NA	C11 H21 N O5	247.142	2.875	NA	246.135	NA	RSM00388n
NA	C11 H29 N5 O	247.238	18.682	248.245	NA	NA	NA
NA	C5 H13 O9 P	248.03	0.949	249.037	NA	RSM00806p	NA
NA	C8 H12 N2 O7	248.064	1.132	249.072	NA	RSM00807p	NA
NA	C8 H12 N2 O7	248.064	1.301	249.072	NA	RSM00808p	NA
NA	C10 H20 N2 O3 S	248.119	1.888	249.127	NA	RSM00810p	NA
NA	C11 H20 O6	248.126	4.164	NA	247.119	NA	NA
NA	C16 H24 O2	248.177	12.215	249.185	NA	NA	NA
NA	C16 H24 O2	248.177	13.726	249.185	NA	RSM00811p	NA
NA	C16 H24 O2	248.177	13.08	249.185	NA	RSM00812p	NA
NA	C16 H24 O2	248.178	14.242	249.185	247.17	RSM00814p	RSM00390n
NA	C16 H24 O2	248.178	14.307	249.185	247.17	RSM00815p	RSM00390n
NA	C16 H24 O2	248.178	14.084	249.185	247.17	RSM00817p	RSM00390n
NA	C17 H28 O	248.214	8.836	249.221	NA	NA	NA
NA	NA	249.067	1.304	250.075	NA	NA	NA
NA	C12 H15 N3 O3	249.111	3.539	250.119	NA	RSM00818p	NA
NA	NA	249.121	1.308	250.128	NA	NA	NA
NA	C11 H15 N5 O2	249.122	3.245	250.13	NA	RSM00822p	NA
NA	C12 H14 N2 O4	250.095	3.63	NA	249.088	NA	RSM00392n
NA	C10 H14 N6 O2	250.118	8.587	NA	249.111	NA	NA
NA	C15 H22 O3	250.157	6.584	251.164	NA	RSM00830p	NA
NA	C15 H22 O3	250.157	6.697	251.164	NA	RSM00831p	NA
NA	C15 H22 O3	250.157	11.59	NA	249.15	NA	RSM00397n
NA	C12 H13 N O5	251.079	3.573	252.087	250.072	RSM00837p	RSM00398n
NA	C12 H13 N O5	251.079	3.974	252.087	250.072	RSM00838p	RSM00398n
2'-Deoxyadenosine	C10 H13 N5 O3	251.102	1.706	252.109	NA	RSM00839p	NA
NA	C14 H21 N O3	251.152	8.745	252.159	NA	RSM00841p	NA
NA	C14 H21 N O3	251.152	15.791	NA	250.145	NA	RSM00399n
NA	C15 H25 N O2	251.188	9.754	252.196	NA	RSM00842p	NA
NA	C16 H29 N O	251.225	15.22	252.232	NA	RSM00843p	NA
NA	C10 H30 N5 P	251.225	11.12	252.232	NA	RSM00844p	NA
NA	C16 H29 N O	251.225	11.639	252.232	NA	RSM00845p	NA
NA	C16 H29 N O	251.225	13.054	252.232	NA	RSM00846p	NA
NA	C16 H29 N O	251.225	11.425	252.232	NA	RSM00847p	NA
NA	C16 H29 N O	251.225	11.891	252.232	NA	RSM00848p	NA
NA	C16 H29 N O	251.225	15.457	252.232	NA	RSM00849p	NA
NA	C10 H29 N5 O2	251.233	14.375	252.24	NA	NA	NA
NA	C7 H12 N2 O8	252.06	0.885	NA	251.052	NA	RSM00400n
NA	C12 H12 O6	252.064	4.72	NA	251.056	NA	NA
NA	C5 H12 N6 O6	252.083	3.512	NA	251.076	NA	NA
NA	C12 H16 N2 O4	252.111	1.628	253.118	251.104	RSM00852p	NA
NA	C12 H16 N2 O4	252.111	2.267	253.118	251.104	RSM00853p	NA
NA	C10 H20 O7	252.121	1.627	253.128	251.114	RSM00854p	NA
NA	C13 H20 N2 O3	252.147	8.486	NA	251.14	NA	RSM00402n
NA	C8 H16 N10	252.156	15.788	NA	251.148	NA	NA
NA	C15 H24 O3	252.172	13.259	253.18	NA	NA	NA
NA	C15 H24 O3	252.173	11.963	NA	251.165	NA	RSM00404n
NA	C16 H28 O2	252.209	17.187	NA	251.202	NA	NA
NA	C17 H32 O	252.245	15.368	253.252	NA	RSM00860p	NA
NA	C17 H32 O	252.245	15.559	253.252	NA	RSM00861p	NA
NA	C17 H32 O	252.245	15.01	253.252	NA	RSM00862p	NA
NA	C17 H32 O	252.245	11.664	253.252	NA	NA	NA
NA	C17 H32 O	252.245	11.215	253.252	NA	NA	NA
NA	C17 H32 O	252.245	11.955	253.252	NA	RSM00863p	NA
NA	C11 H11 N O6	253.059	3.927	NA	252.052	NA	RSM00406n
NA	C8 H15 N O8	253.08	2.316	254.087	NA	NA	NA
NA	C8 H15 N O8	253.08	1.432	254.087	NA	RSM00865p	NA
NA	C11 H15 N3 O4	253.106	1.684	254.113	NA	NA	NA
NA	C5 H15 N7 O5	253.114	2.267	254.121	NA	NA	NA
NA	C14 H23 N O3	253.168	7.842	254.175	NA	RSM00870p	NA
NA	C16 H31 N O	253.24	11.591	254.248	NA	RSM00871p	NA
NA	C16 H31 N O	253.24	11.769	254.248	NA	RSM00872p	NA
NA	C16 H31 N O	253.24	11.878	254.248	NA	RSM00873p	NA
NA	C16 H31 N O	253.24	12	254.248	NA	RSM00874p	NA
NA	C6 H11 N2 O3 P S2	253.994	1.151	255.001	NA	RSM00875p	NA
NA	C11 H14 N2 O5	254.09	2.999	255.097	NA	NA	NA
NA	C9 H18 O8	254.1	1.672	NA	253.093	NA	RSM00407n
NA	C9 H18 O8	254.1	1.056	NA	253.093	NA	RSM00408n
NA	C13 H18 O5	254.115	3.165	255.123	253.108	RSM00877p	NA
NA	NA	254.138	1.294	255.145	NA	NA	NA
NA	C11 H18 N4 O3	254.138	2.142	255.145	NA	RSM00878p	NA
NA	C14 H22 O4	254.151	10.736	255.159	NA	RSM00879p	NA
NA	C14 H22 O4	254.152	10.926	255.159	NA	RSM00880p	NA
NA	C14 H22 O4	254.152	8.388	NA	253.145	NA	NA
NA	C14 H22 O4	254.152	11.788	NA	253.145	NA	NA
NA	C15 H26 O3	254.188	11.346	NA	253.181	NA	NA
NA	C15 H26 O3	254.188	11.515	NA	253.181	NA	NA
Palmitoleic acid	C16 H30 O2	254.225	18.689	NA	253.217	NA	RSM00410n
Palmitoleic acid	C16 H30 O2	254.225	18.478	NA	253.217	NA	RSM00411n
Palmitoleic acid	C16 H30 O2	254.225	19.324	NA	253.217	NA	RSM00412n
NA	NA	254.244	16.591	255.251	NA	NA	NA
NA	NA	254.244	16.882	255.251	NA	NA	NA
NA	NA	254.244	12.909	255.251	NA	NA	NA
NA	C11 H13 N O6	255.074	1.253	256.081	NA	RSM00882p	NA
NA	C6 H10 N9 O P	255.074	1.124	256.081	NA	RSM00883p	NA
NA	C11 H17 N3 O4	255.122	3.099	256.129	NA	RSM00885p	NA
NA	C14 H25 N O3	255.183	7.396	256.19	NA	RSM00887p	NA
NA	C14 H25 N O3	255.183	7.324	256.19	NA	RSM00888p	NA
NA	NA	255.228	18.468	NA	254.221	NA	NA
NA	NA	255.228	18.685	NA	254.221	NA	NA
Hexadecanamide	C16 H33 N O	255.256	18.275	256.263	NA	RSM00889p	NA
Hexadecanamide	C16 H33 N O	255.256	13.531	256.263	NA	RSM00890p	NA
Hexadecanamide	C16 H33 N O	255.256	13.473	256.263	NA	RSM00891p	NA
NA	C17 H37 N	255.292	17.929	256.3	NA	RSM00892p	NA
NA	C17 H37 N	255.292	18.148	256.3	NA	RSM00893p	NA
NA	C5 H N6 O3 P S	255.958	0.831	256.964	NA	RSM00894p	NA
NA	C13 H12 N4 O2	256.096	3.672	NA	255.089	NA	NA
NA	C13 H20 O5	256.131	7.738	NA	255.124	NA	RSM00415n
NA	C18 H24 O	256.183	8.23	257.19	NA	RSM00902p	NA
NA	C18 H24 O	256.183	7.936	257.19	NA	RSM00903p	NA
NA	C18 H24 O	256.183	14.259	257.19	NA	RSM00904p	NA
NA	C16 H32 O2	256.24	20	NA	255.233	NA	RSM00416n
NA	NA	256.259	18.275	257.267	NA	NA	NA
NA	NA	257.101	1.297	258.108	NA	NA	NA
NA	C13 H23 N O4	257.163	4.824	258.17	NA	RSM00908p	NA
NA	C13 H23 N O4	257.163	6.488	NA	256.156	NA	RSM00421n
NA	C12 H23 N3 O3	257.174	4.79	258.181	NA	RSM00909p	NA
NA	C14 H27 N O3	257.199	9.45	258.206	256.192	NA	RSM00422n
NA	C15 H31 N O2	257.235	14.793	258.243	NA	RSM00913p	NA
NA	C15 H31 N O2	257.235	14.869	258.243	NA	RSM00914p	NA
NA	NA	257.244	19.995	NA	256.236	NA	NA
NA	C16 H35 N O	257.272	15.655	258.279	NA	RSM00915p	NA
NA	C16 H35 N O	257.272	15.588	258.279	NA	RSM00916p	NA
NA	C16 H35 N O	257.272	15.802	258.279	NA	RSM00917p	NA
NA	NA	257.99	0.832	258.998	NA	NA	NA
NA	C7 H14 O10	258.059	1.303	259.067	NA	RSM00919p	NA
NA	C11 H18 N2 O S2	258.085	1.611	NA	257.078	NA	RSM00424n
NA	C14 H14 N2 O3	258.101	2.689	259.108	NA	NA	NA
NA	C10 H18 N4 O4	258.133	1.302	259.14	NA	NA	NA
Tetradecanedioic acid	C14 H26 O4	258.183	11.165	NA	257.176	NA	NA
NA	C18 H26 O	258.198	17.465	259.205	NA	RSM00930p	NA
NA	C18 H26 O	258.198	15.964	259.206	NA	RSM00933p	NA
NA	C18 H26 O	258.198	8.755	259.206	NA	RSM00934p	NA
NA	C18 H26 O	258.198	8.836	259.206	NA	RSM00935p	NA
NA	C15 H30 O3	258.22	16.81	NA	257.212	NA	RSM00429n
NA	C6 H14 N O8 P	259.046	1.007	260.053	NA	RSM00936p	NA
NA	C9 H13 N3 O4 S	259.063	2.313	260.07	258.055	RSM00937p	RSM00431n
NA	C9 H13 N3 O4 S	259.063	2.257	260.07	258.055	RSM00938p	RSM00431n
NA	C12 H21 N O5	259.142	6.339	NA	258.135	NA	RSM00433n
NA	C11 H21 N3 O4	259.153	1.318	NA	258.146	NA	RSM00435n
NA	C11 H21 N3 O4	259.153	1.915	NA	258.146	NA	RSM00436n
NA	C13 H25 N O4	259.178	6.563	NA	258.171	NA	RSM00437n
NA	C12 H25 N3 O3	259.19	1.32	260.197	258.182	RSM00943p	RSM00438n
NA	C15 H33 N O2	259.251	11.056	260.258	NA	RSM00944p	NA
NA	C15 H33 N O2	259.251	10.888	260.258	NA	RSM00945p	NA
NA	C15 H33 N O2	259.251	10.997	260.258	NA	RSM00946p	NA
NA	C15 H33 N O2	259.251	13.133	260.258	NA	RSM00947p	NA
Ifosfamide	NA	260.023	0.831	261.031	NA	NA	NA
NA	NA	260.123	1.294	261.131	NA	NA	NA
NA	C10 H20 N4 O4	260.148	1.308	261.156	NA	RSM00952p	NA
NA	C12 H24 N2 O2 S	260.156	1.95	261.164	NA	NA	NA
NA	C18 H28 O	260.214	14.299	261.221	NA	RSM00953p	NA
NA	C18 H28 O	260.214	12.617	261.221	NA	RSM00954p	NA
NA	C18 H28 O	260.214	12.988	261.221	NA	RSM00955p	NA
NA	C7 H7 N3 O8	261.024	0.831	262.031	NA	NA	NA
NA	C11 H19 N O4 S	261.103	3.126	262.111	NA	RSM00956p	NA
NA	C13 H15 N3 O3	261.111	3.041	262.119	NA	RSM00957p	NA
NA	C13 H15 N3 O3	261.111	3.176	262.119	NA	RSM00958p	NA
NA	C13 H15 N3 O3	261.111	2.714	262.119	NA	NA	NA
NA	C12 H23 N O5	261.158	3.853	NA	260.15	NA	NA
NA	C14 H31 N O3	261.23	9.931	262.238	NA	RSM00965p	NA
NA	C14 H31 N O3	261.23	9.866	262.238	NA	RSM00966p	NA
NA	C9 H6 N6 O4	262.045	0.991	263.053	NA	RSM00968p	NA
NA	C9 H6 N6 O4	262.046	1.254	263.053	NA	RSM00969p	NA
NA	C11 H12 N4 P2	262.054	1.043	263.061	NA	RSM00970p	NA
NA	C9 H14 N2 O7	262.08	1.447	263.087	NA	RSM00971p	NA
NA	C6 H15 N8 P S	262.089	1.927	263.096	NA	RSM00973p	NA
NA	C13 H14 N2 O4	262.095	2.314	263.103	NA	RSM00974p	NA
NA	C13 H14 N2 O4	262.096	3.004	NA	261.088	NA	RSM00444n
NA	C8 H19 N6 O2 P	262.132	2.79	263.139	NA	NA	NA
NA	C14 H18 N2 O3	262.132	3.477	263.139	NA	RSM00977p	NA
NA	C11 H22 N2 O3 S	262.135	2.592	263.142	NA	RSM00979p	NA
NA	C12 H22 O6	262.141	4.586	263.149	261.134	RSM00981p	RSM00445n
NA	C12 H22 O6	262.142	5.426	NA	261.134	NA	RSM00447n
NA	C12 H22 O6	262.142	3.729	NA	261.134	NA	RSM00448n
NA	C18 H30 O	262.229	13.295	263.237	NA	RSM00982p	NA
NA	C18 H30 O	262.229	12.009	263.237	NA	RSM00984p	NA
NA	C18 H30 O	262.23	13.844	263.237	NA	RSM00983p	NA
NA	C9 H13 N O6 S	263.047	1.865	264.054	NA	RSM00985p	NA
NA	C11 H21 N O4 S	263.119	4.293	NA	262.112	NA	RSM00450n
NA	C11 H21 N O6	263.137	1.508	264.144	NA	RSM00986p	NA
NA	C17 H29 N O	263.225	9.594	264.232	NA	RSM00987p	NA
NA	C17 H29 N O	263.225	9.706	264.232	NA	RSM00988p	NA
NA	C11 H29 N5 O2	263.233	11.946	264.24	NA	NA	NA
Thiamine	C12 H16 N4 O S	264.104	1.302	265.112	NA	RSM00989p	NA
NA	C11 H20 O7	264.121	2.014	265.128	263.114	RSM00990p	RSM00454n
NA	C11 H20 O7	264.121	2.07	265.128	263.114	RSM00991p	RSM00454n
(±)-Abscisic acid	C15 H20 O4	264.136	3.861	265.143	NA	RSM00992p	NA
(±)-Abscisic acid	C15 H20 O4	264.136	2.74	265.143	NA	RSM00994p	NA
NA	C14 H20 N2 O3	264.147	3.045	265.155	263.1402||263.1402	RSM00995p	RSM00456n||RSM00455n
NA	C14 H20 N2 O3	264.147	3.353	265.155	263.1402||263.1402	RSM00996p	RSM00456n||RSM00455n
NA	C12 H24 O6	264.157	5.684	NA	263.15	NA	NA
NA	C17 H28 O2	264.209	8.227	265.216	NA	NA	NA
NA	C17 H28 O2	264.209	16.85	NA	263.202	NA	RSM00458n
NA	NA	264.228	9.716	265.235	NA	NA	NA
NA	NA	265.029	0.832	266.036	NA	NA	NA
NA	C7 H19 N7 O4	265.151	3.052	266.158	NA	NA	NA
NA	NA	265.151	3.375	266.158	NA	NA	NA
NA	C12 H19 N5 O2	265.154	4.09	266.161	NA	RSM01002p	NA
NA	C15 H27 N3 O	265.215	9.51	266.223	NA	RSM01003p	NA
NA	NA	265.248	18.569	266.255	NA	NA	NA
NA	C11 H31 N5 O2	265.248	18.668	266.256	NA	NA	NA
NA	NA	265.248	18.867	266.256	NA	NA	NA
NA	C10 H16 Cl O2 P S	266.03	0.836	267.037	NA	NA	NA
NA	C6 H15 N6 O4 P	266.09	1.537	267.097	NA	RSM01004p	NA
NA	C10 H18 O8	266.1	1.568	NA	265.093	NA	RSM00460n
NA	C14 H18 O5	266.115	10.823	267.123	NA	RSM01006p	NA
NA	C13 H18 N2 O4	266.127	1.711	267.134	265.12	RSM01009p	RSM00462n
NA	C13 H18 N2 O4	266.127	2.455	NA	265.12	NA	RSM00461n
NA	NA	266.136	2.458	267.144	265.129	NA	RSM00463n
NA	C15 H22 O4	266.151	6.293	267.159	NA	RSM01012p	NA
NA	C9 H23 N4 O3 P	266.152	6.012	267.159	NA	RSM01015p	NA
Dodecyl sulfate	C12 H26 O4 S	266.155	12.23	NA	265.148	NA	RSM00464n
NA	C16 H26 O3	266.188	14.077	267.195	NA	RSM01018p	NA
NA	C10 H27 N4 O2 P	266.188	10.507	267.195	NA	RSM01019p	NA
NA	C16 H26 O3	266.188	14.682	267.195	NA	RSM01020p	NA
NA	C17 H30 O2	266.225	18.07	NA	265.217	NA	RSM00469n
NA	C6 H17 N7 O5	267.13	2.48	268.137	NA	NA	NA
NA	NA	267.159	12.239	NA	266.151	NA	NA
NA	C11 H30 Cl N5	267.22	12.505	268.227	NA	RSM01030p	NA
NA	C16 H29 N O2	267.22	11.862	268.227	NA	RSM01031p	NA
NA	C17 H33 N O	267.256	17.948	268.263	NA	RSM01032p	NA
NA	C17 H33 N O	267.256	17.658	268.263	NA	RSM01033p	NA
NA	C4 H4 N4 O4 S3	267.939	0.911	268.946	NA	RSM01034p	NA
NA	C6 H7 Cl N2 O2 P2 S	267.939	1.137	268.946	NA	RSM01035p	NA
Formononetin	C16 H12 O4	268.074	9.075	NA	267.066	NA	RSM00473n
NA	C9 H16 O9	268.079	0.887	NA	267.072	NA	RSM00474n
NA	C10 H12 N4 O5	268.081	1.575	NA	267.074	NA	NA
NA	C10 H20 O8	268.116	1.03	NA	267.109	NA	RSM00477n
NA	C10 H16 N6 O3	268.129	5.829	269.136	NA	RSM01043p	NA
NA	C15 H26 P2	268.151	12.211	NA	267.144	NA	NA
NA	C12 H20 N4 O3	268.153	1.342	269.161	267.146	RSM01045p	NA
NA	C15 H24 O4	268.167	11.45	269.175	NA	RSM01047p	NA
NA	C15 H24 O4	268.167	11.699	269.175	NA	RSM01048p	NA
NA	C15 H24 O4	268.167	8.013	269.175	NA	RSM01049p	NA
NA	C15 H24 O4	268.167	11.25	269.175	267.16	RSM01050p	RSM00478n
NA	C17 H32 O2	268.24	19.597	NA	267.233	NA	RSM00484n
NA	C17 H32 O2	268.24	19.409	NA	267.233	NA	RSM00485n
NA	C17 H32 O2	268.24	19.739	NA	267.233	NA	RSM00486n
NA	C16 H32 N2 O	268.251	16.031	269.258	NA	RSM01054p	NA
NA	C7 H12 Cl N3 O4 S	269.024	0.832	270.031	NA	NA	NA
NA	C8 H23 N5 O5	269.171	7.667	270.178	NA	NA	NA
NA	C8 H23 N5 O5	269.171	8.048	270.178	NA	NA	NA
NA	C8 H23 N5 O5	269.171	8.226	270.178	NA	NA	NA
NA	C15 H27 N O3	269.199	9.784	270.206	268.192	RSM01057p	RSM00488n
NA	C16 H31 N O2	269.235	9.796	270.243	NA	RSM01059p	NA
NA	C16 H31 N O2	269.235	12.468	270.243	NA	RSM01061p	NA
NA	C16 H31 N O2	269.235	12.753	270.243	NA	RSM01062p	NA
NA	C16 H31 N O2	269.235	13.216	270.243	NA	RSM01063p	NA
NA	C16 H31 N O2	269.235	13.492	270.243	NA	RSM01064p	NA
NA	C16 H31 N O2	269.235	9.451	270.243	NA	NA	NA
NA	C17 H35 N O	269.272	19.283	270.279	NA	RSM01065p	NA
NA	C17 H35 N O	269.272	18.817	270.279	NA	RSM01066p	NA
NA	C7 H16 N2 O5 P2	270.053	7.773	271.06	269.046	NA	RSM00489n
Genistein	C15 H10 O5	270.053	5.569	NA	269.046	NA	RSM00490n
NA	C13 H18 O6	270.111	3.626	NA	269.103	NA	RSM00492n
NA	C14 H22 O5	270.147	5.835	271.154	NA	NA	NA
NA	C16 H30 O3	270.219	20.001	NA	269.212	NA	RSM00497n
NA	C17 H34 O2	270.256	20.775	NA	269.249	NA	RSM00500n
NA	C17 H34 O2	270.256	20.546	NA	269.249	NA	RSM00501n
NA	C16 H34 N2 O	270.267	18.28	271.274	NA	NA	NA
NA	C13 H21 N O5	271.142	4.648	272.149	NA	NA	NA
NA	C12 H21 N3 O4	271.153	5.152	272.16	NA	RSM01077p	NA
NA	C12 H21 N3 O4	271.153	4.87	272.16	NA	RSM01078p	NA
NA	C12 H21 N3 O4	271.153	2.138	272.161	NA	NA	NA
NA	C14 H25 N O4	271.178	7.54	NA	270.171	NA	RSM00503n
NA	C15 H29 N O3	271.214	10.403	272.222	270.208	RSM01079p	RSM00504n
NA	C16 H33 N O2	271.251	11.589	272.258	NA	RSM01081p	NA
NA	C16 H33 N O2	271.251	11.766	272.258	NA	RSM01082p	NA
NA	NA	271.259	20.773	NA	270.252	NA	NA
NA	C15 H12 O5	272.069	7.781	NA	271.061	NA	RSM00507n
NA	C14 H12 N2 O4	272.079	6.339	273.087	NA	NA	NA
NA	C14 H12 N2 O4	272.079	4.492	273.087	NA	RSM01085p	NA
NA	C10 H16 N4 O5	272.112	1.318	273.119	NA	NA	NA
NA	C11 H20 N4 O4	272.148	1.313	273.156	NA	RSM01087p	NA
NA	C14 H24 O5	272.163	5.507	NA	271.155	NA	RSM00511n
NA	C14 H24 O5	272.163	5.269	NA	271.155	NA	RSM00512n
NA	C14 H24 O5	272.163	5.788	NA	271.155	NA	RSM00513n
NA	C15 H28 O4	272.199	12.153	NA	271.192	NA	NA
16-Hydroxyhexadecanoic acid	C16 H32 O3	272.235	15.613	NA	271.228	NA	RSM00514n
16-Hydroxyhexadecanoic acid	C16 H32 O3	272.235	13.562	NA	271.228	NA	RSM00515n
16-Hydroxyhexadecanoic acid	C16 H32 O3	272.235	14.178	NA	271.228	NA	RSM00516n
16-Hydroxyhexadecanoic acid	C16 H32 O3	272.235	14.378	NA	271.228	NA	RSM00517n
NA	C16 H32 O3	272.235	14.601	NA	271.228	NA	NA
16-Hydroxyhexadecanoic acid	C16 H32 O3	272.235	14.856	NA	271.228	NA	RSM00518n
16-Hydroxyhexadecanoic acid	C16 H32 O3	272.235	15.199	NA	271.228	NA	RSM00519n
16-Hydroxyhexadecanoic acid	C16 H32 O3	272.235	17.911	NA	271.228	NA	RSM00520n
16-Hydroxyhexadecanoic acid	C16 H32 O3	272.235	17.198	NA	271.228	NA	RSM00521n
16-Hydroxyhexadecanoic acid	C16 H32 O3	272.235	13.736	NA	271.228	NA	RSM00522n
NA	C20 H32	272.25	15.459	273.257	NA	RSM01091p	NA
NA	C20 H32	272.25	17.275	273.257	NA	RSM01092p	NA
NA	NA	272.254	13.05	273.262	NA	NA	NA
NA	C17 H36 S	272.254	12.847	273.262	NA	NA	NA
NA	C17 H36 S	272.254	12.933	273.262	NA	NA	NA
NA	C5 H10 Cl N3 O2 P2 S	272.966	0.836	273.973	NA	NA	NA
NA	C12 H23 N3 O4	273.169	2.652	274.176	NA	RSM01093p	NA
NA	C11 H23 N5 O3	273.18	1.291	274.187	NA	NA	NA
NA	C16 H35 N O2	273.267	12.236	274.274	NA	RSM01095p	NA
NA	C12 H3 O6 P	273.968	0.831	274.975	NA	NA	NA
NA	C7 H15 O5 P S2	274.009	1.4	275.016	NA	RSM01096p	NA
NA	C19 H2 N2 O	274.018	0.899	NA	273.01	NA	RSM00523n
NA	C7 H15 O9 P	274.045	0.995	275.053	273.038	RSM01100p	NA
NA	C7 H15 O9 P	274.045	1.291	275.053	273.038	RSM01101p	NA
NA	C10 H18 N4 O5	274.128	1.306	275.135	NA	NA	NA
NA	C13 H26 N2 S2	274.153	3.225	275.16	NA	RSM01104p	NA
NA	C14 H27 O P S	274.153	3.096	275.16	NA	RSM01105p	NA
NA	C11 H22 N4 O4	274.164	1.669	275.171	NA	RSM01109p	NA
NA	C11 H22 N4 O4	274.164	2.149	275.171	NA	RSM01110p	NA
NA	C11 H22 N4 O4	274.164	1.881	275.171	NA	RSM01111p	NA
NA	C11 H22 N4 O4	274.164	1.733	275.171	NA	RSM01112p	NA
NA	C14 H26 O5	274.178	6.038	NA	273.171	NA	RSM00528n
NA	C13 H26 N2 O4	274.189	3.137	275.197	NA	RSM01113p	NA
19-Nortestosterone	C18 H26 O2	274.193	8.233	275.2	NA	RSM01114p	NA
NA	C18 H26 O2	274.193	8.008	275.2	NA	RSM01115p	NA
19-Nortestosterone	C18 H26 O2	274.193	14.268	275.2	NA	RSM01116p	NA
NA	C18 H26 O2	274.193	16.571	275.2	NA	RSM01117p	NA
19-Nortestosterone	C18 H26 O2	274.193	16.72	275.2	NA	RSM01118p	NA
NA	NA	274.241	17.911	NA	273.234	NA	NA
NA	NA	274.27	12.004	275.277	NA	RSM01122p	NA
NA	NA	274.27	12.072	275.277	NA	RSM01123p	NA
NA	C7 H18 N O4 P S2	275.041	1.289	276.048	NA	RSM01124p	NA
NA	C9 H5 N7 O4	275.041	0.999	276.048	NA	RSM01125p	NA
NA	C12 H21 N O4 S	275.119	3.575	276.126	NA	RSM01127p	NA
NA	C14 H18 N3 O P	275.119	3.482	276.126	NA	RSM01126p	NA
NA	C14 H17 N3 O3	275.127	2.684	276.134	NA	RSM01128p	NA
NA	C14 H17 N3 O3	275.127	3.141	276.134	NA	RSM01129p	NA
NA	C12 H21 N O6	275.137	1.412	276.144	NA	RSM01130p	NA
NA	C11 H21 N3 O5	275.148	2.312	276.156	NA	RSM01131p	NA
NA	C12 H17 N7 O	275.149	7.832	276.157	NA	RSM01132p	NA
NA	C16 H21 N O3	275.152	13.692	276.159	NA	RSM01133p	NA
NA	C13 H25 N O5	275.174	4.844	NA	274.166	NA	NA
NA	C11 H25 N5 O3	275.196	16.587	276.204	NA	NA	NA
NA	C11 H25 N5 O3	275.196	9.095	276.204	NA	NA	NA
NA	C11 H25 N5 O3	275.197	8.231	276.204	NA	NA	NA
NA	NA	275.273	11.997	276.28	NA	RSM01134p	NA
NA	NA	275.273	12.047	276.28	NA	RSM01135p	NA
NA	C6 H17 N2 P S4	276.001	0.825	277.008	NA	NA	NA
NA	C8 H17 Cl O6 S	276.044	3.315	NA	275.036	NA	NA
NA	C8 H17 Cl O8	276.061	0.991	277.068	NA	RSM01137p	NA
NA	C7 H17 O9 P	276.061	1.29	277.068	NA	RSM01138p	NA
NA	C12 H12 N4 O2 S	276.07	1.037	277.077	NA	RSM01139p	NA
NA	C12 H18 Cl O3 P	276.07	1.292	277.077	NA	RSM01140p	NA
NA	C14 H16 N2 O4	276.111	2.489	277.118	NA	RSM01141p	NA
NA	C14 H16 N2 O4	276.111	2.555	277.118	NA	RSM01142p	NA
NA	C14 H16 N2 O4	276.111	4.037	NA	275.104	NA	RSM00533n
NA	C13 H16 N4 O3	276.122	3.076	277.13	NA	RSM01143p	NA
NA	C13 H25 O2 P S	276.13	14.293	277.138	NA	NA	NA
NA	C7 H16 N8 O4	276.13	13.961	277.138	NA	NA	NA
NA	C12 H24 N2 O3 S	276.151	2.346	277.158	NA	NA	NA
NA	C13 H24 O6	276.158	5.796	NA	275.15	NA	RSM00535n
NA	C17 H24 O3	276.172	15.565	277.18	NA	RSM01145p	NA
NA	C17 H24 O3	276.172	13.194	277.18	NA	RSM01147p	NA
NA	C18 H28 O2	276.209	17.636	277.216	NA	RSM01152p	NA
NA	C18 H28 O2	276.209	17.817	277.216	NA	RSM01148p	NA
NA	C18 H28 O2	276.209	15.386	277.216	275.202	RSM01149p	RSM00539n
NA	C18 H28 O2	276.209	14.832	277.216	275.202	RSM01150p	NA
NA	C18 H28 O2	276.209	17.456	277.216	NA	RSM01151p	NA
NA	C18 H28 O2	276.209	11.31	277.216	NA	RSM01153p	NA
NA	C18 H28 O2	276.209	15.129	277.216	275.202	RSM01154p	NA
NA	C18 H28 O2	276.209	8.835	277.216	NA	RSM01156p	NA
NA	C18 H28 O2	276.209	13.527	277.216	275.2018||275.2018	RSM01157p	RSM00538n||RSM00537n
NA	C18 H28 O2	276.209	13.41	277.216	275.2018||275.2018	RSM01158p	RSM00538n||RSM00537n
NA	C11 H28 N6 O2	276.228	8.321	277.236	NA	NA	NA
NA	C13 H7 N7 O	277.071	1.06	278.078	NA	NA	NA
NA	C10 H23 N5 S2	277.138	15.472	278.146	NA	NA	NA
NA	C9 H19 N5 O5	277.138	15.113	278.146	NA	NA	NA
NA	C12 H27 N3 O4	277.2	1.32	278.207	NA	NA	NA
NA	C17 H27 N O2	277.204	7.145	278.211	NA	NA	NA
NA	C11 H27 N5 O3	277.212	13.413	278.219	276.205	NA	NA
NA	C11 H27 N5 O3	277.212	15.131	278.219	NA	NA	NA
NA	C14 H31 N O4	277.225	7.362	278.232	NA	RSM01161p	NA
NA	C14 H31 N O4	277.225	7.307	278.232	NA	RSM01163p	NA
NA	C18 H31 N O	277.24	12.711	278.248	NA	RSM01164p	NA
NA	C18 H31 N O	277.24	12.125	278.248	NA	RSM01165p	NA
NA	C18 H31 N O	277.24	12.509	278.248	NA	RSM01166p	NA
NA	C15 H3 Cl N2 O2	277.99	0.814	NA	276.982	NA	NA
NA	C10 H19 N2 O P S2	278.067	1.053	279.074	NA	NA	NA
NA	C12 H15 N4 O2 P	278.094	4.744	279.101	NA	RSM01173p	NA
NA	C14 H18 N2 O4	278.127	2.006	279.134	NA	NA	NA
NA	C13 H19 N4 O P	278.13	1.328	279.137	NA	RSM01175p	NA
NA	C11 H22 N2 O4 S	278.13	3.166	279.137	NA	RSM01177p	NA
NA	C13 H19 N4 O P	278.13	3.111	279.137	NA	RSM01176p	NA
NA	C11 H22 N2 O4 S	278.13	2.086	279.138	NA	NA	NA
NA	C12 H22 O7	278.137	3.438	NA	277.129	NA	RSM00543n
NA	C12 H22 O7	278.137	3.812	NA	277.129	NA	RSM00544n
Mono(2-ethylhexyl) phthalate (MEHP)	C16 H22 O4	278.152	13.722	NA	277.145	NA	RSM00545n
NA	C15 H22 N2 O3	278.163	4.198	279.17	277.156	RSM01181p	RSM00547n
NA	C9 H23 N6 O2 P	278.163	4.001	279.17	277.156	RSM01182p	RSM00547n
NA	C15 H22 N2 O3	278.163	4.506	279.17	277.156	RSM01183p	RSM00547n
NA	C15 H22 N2 O3	278.163	4.546	279.17	277.156	RSM01184p	RSM00547n
NA	C15 H22 N2 O3	278.163	4.158	279.17	277.156	RSM01185p	RSM00547n
NA	C17 H26 O3	278.188	13.219	NA	277.181	NA	RSM00550n
NA	C18 H30 O2	278.224	13.964	279.232	277.2173||277.2173	RSM01187p	RSM00554n||RSM00553n
NA	C18 H30 O2	278.224	16.105	279.232	NA	RSM01188p	NA
NA	C18 H30 O2	278.224	13.634	279.232	277.217	RSM01189p	RSM00553n
NA	C18 H30 O2	278.224	13.793	279.232	277.217	RSM01190p	RSM00553n
NA	C18 H30 O2	278.224	14.22	279.232	277.2174||277.2173||277.2173	RSM01191p	RSM00556n||RSM00554n||RSM00553n
NA	C18 H30 O2	278.224	14.373	279.232	277.2174||277.2173||277.2173	RSM01192p	RSM00556n||RSM00554n||RSM00553n
NA	C18 H30 O2	278.224	14.491	279.232	277.2174||277.2173	RSM01193p	RSM00556n||RSM00554n
NA	C18 H30 O2	278.224	12.224	279.232	NA	NA	NA
NA	C18 H30 O2	278.224	14.828	279.232	277.217	RSM01194p	RSM00556n
NA	C18 H30 O2	278.225	17.76	NA	277.217	NA	RSM00555n
NA	C8 H7 N7 O P2	279.019	1.865	280.026	NA	RSM01195p	NA
NA	NA	279.082	1.082	280.089	NA	RSM01197p	NA
NA	C13 H17 N3 O4	279.122	2.522	280.129	278.1148||278.1147	RSM01198p	RSM00559n||RSM00558n
NA	C13 H17 N3 O4	279.122	1.566	280.129	278.115	RSM01199p	NA
NA	C13 H17 N3 O4	279.122	2.32	280.129	278.1148||278.1147	RSM01201p	RSM00559n||RSM00558n
NA	C11 H21 N O7	279.132	1.3	280.139	NA	NA	NA
NA	C8 H21 N7 O4	279.166	4.556	280.174	NA	NA	NA
NA	NA	279.166	4.216	280.174	NA	NA	NA
NA	C17 H29 N O2	279.22	9.885	280.227	NA	NA	NA
NA	C11 H29 N5 O3	279.228	17.76	NA	278.221	NA	NA
NA	C18 H33 N O	279.256	10.844	280.263	NA	RSM01207p	NA
NA	C18 H33 N O	279.256	15.364	280.263	NA	RSM01214p	NA
NA	C18 H33 N O	279.256	14.148	280.263	NA	RSM01208p	NA
NA	C18 H33 N O	279.256	11.673	280.263	NA	RSM01209p	NA
NA	C18 H33 N O	279.256	13.126	280.263	NA	RSM01210p	NA
NA	C18 H33 N O	279.256	13.294	280.263	NA	RSM01211p	NA
NA	C18 H33 N O	279.256	13.62	280.263	NA	RSM01212p	NA
NA	C18 H33 N O	279.256	13.84	280.263	NA	RSM01213p	NA
NA	C18 H33 N O	279.256	15.562	280.263	NA	RSM01215p	NA
NA	C18 H33 N O	279.256	17.188	280.263	NA	RSM01216p	NA
NA	C18 H33 N O	279.256	17.423	280.263	NA	RSM01217p	NA
NA	C18 H33 N O	279.256	15.163	280.263	NA	RSM01218p	NA
NA	C18 H33 N O	279.256	13.548	280.263	NA	RSM01219p	NA
NA	C18 H33 N O	279.256	17.618	280.263	NA	RSM01220p	NA
NA	C10 H12 N6 O4	280.092	2.6	281.099	NA	RSM01221p	NA
NA	C8 H17 N4 O5 P	280.094	10.824	281.102	NA	RSM01222p	NA
NA	C12 H16 N4 O2 S	280.099	2.206	281.107	NA	RSM01223p	NA
NA	C13 H16 N2 O5	280.106	1.765	281.113	279.099	RSM01224p	RSM00565n
NA	C13 H16 N2 O5	280.106	2.555	281.113	279.099	RSM01225p	RSM00564n
NA	C8 H13 N10 P	280.106	1.7	281.113	279.099	RSM01226p	RSM00565n
NA	C13 H16 N2 O5	280.106	2.94	281.113	279.099	RSM01227p	RSM00564n
NA	C11 H20 O8	280.116	1.874	NA	279.109	NA	RSM00566n
NA	C15 H20 O5	280.131	12.224	281.138	NA	RSM01229p	NA
NA	C15 H20 O5	280.131	5.31	NA	279.124	NA	RSM00567n
NA	C14 H20 N2 O4	280.142	1.966	281.15	279.135	RSM01232p	RSM00568n
NA	C7 H21 N8 O2 P	280.152	2.529	281.159	NA	NA	NA
NA	C16 H24 O4	280.167	9.194	281.175	NA	RSM01236p	NA
NA	C17 H28 O3	280.204	12.289	281.211	NA	NA	NA
NA	NA	280.231	17.76	NA	279.224	NA	RSM00572n
NA	C18 H32 O2	280.24	12.011	281.247	NA	RSM01237p	NA
NA	C18 H32 O2	280.24	11.944	281.247	NA	RSM01238p	NA
NA	C18 H32 O2	280.24	11.627	281.247	NA	NA	NA
NA	C18 H32 O2	280.24	10.847	281.247	NA	NA	NA
Linoleic acid	C18 H32 O2	280.24	19.383	NA	279.233	NA	RSM00573n
Linoleic acid	C18 H32 O2	280.24	14.012	NA	279.233	NA	RSM00574n
Linoleic acid	C18 H32 O2	280.24	18.939	NA	279.233	NA	RSM00575n
NA	C17 H32 N2 O	280.252	19.429	NA	279.244	NA	RSM00576n
NA	C11 H32 N6 O2	280.259	11.644	281.267	NA	NA	NA
NA	C11 H32 N6 O2	280.259	10.846	281.267	NA	NA	NA
NA	C11 H32 N6 O2	280.259	11.042	281.267	NA	NA	NA
NA	C11 H32 N6 O2	280.259	11.302	281.267	NA	NA	NA
NA	C6 H11 N5 O2 S3	281.006	0.831	282.014	NA	NA	NA
NA	C7 H12 N3 O7 P	281.041	0.989	282.049	NA	RSM01239p	NA
NA	C13 H15 N O6	281.09	3.442	NA	280.083	NA	NA
1-Methyladenosine	C11 H15 N5 O4	281.112	2.277	282.12	NA	RSM01240p	NA
2'-O-Methyladenosine	C11 H15 N5 O4	281.112	2.053	282.12	NA	RSM01241p	NA
NA	C10 H19 N O8	281.112	1.299	282.12	NA	NA	NA
NA	C11 H23 N O7	281.147	2.016	282.154	NA	RSM01243p	NA
NA	C11 H23 N O7	281.147	1.617	282.155	NA	RSM01244p	NA
NA	C12 H19 N5 O3	281.149	2.353	282.156	NA	RSM01245p	NA
NA	C11 H32 N5 O P	281.235	13.366	282.242	NA	NA	NA
NA	NA	281.243	15.372	282.251	NA	NA	NA
NA	C11 H31 N5 O3	281.243	18.938	NA	280.236	NA	NA
NA	C18 H35 N O	281.272	14.643	282.279	NA	RSM01247p	NA
Oleamide	C18 H35 N O	281.272	18.671	282.279	NA	RSM01248p	NA
NA	C18 H35 N O	281.272	14.91	282.279	NA	NA	NA
Oleamide	C18 H35 N O	281.272	18.935	282.279	NA	RSM01249p	NA
Oleamide	C18 H35 N O	281.272	18.835	282.279	NA	RSM01250p	NA
NA	NA	282.043	1.314	NA	281.036	NA	NA
NA	NA	282.043	1.004	NA	281.036	NA	NA
NA	C14 H18 O6	282.11	10.322	283.118	NA	RSM01254p	NA
NA	C9 H23 N4 O4 P	282.146	6.798	283.153	NA	RSM01256p	NA
NA	C16 H18 N4 O	282.147	2.742	NA	281.139	NA	RSM00579n
NA	C15 H22 O5	282.147	3.862	NA	281.14	NA	RSM00580n
NA	C12 H26 O7	282.168	3.005	283.175	NA	RSM01259p	NA
NA	C17 H30 O3	282.22	13.417	NA	281.212	NA	NA
NA	NA	282.247	18.936	NA	281.239	NA	NA
Oleic acid	C18 H34 O2	282.256	20.42	NA	281.249	NA	RSM00582n
Oleic acid	C18 H34 O2	282.256	20.202	NA	281.249	NA	RSM00583n
NA	NA	282.275	18.571	283.282	NA	RSM01263p	NA
NA	NA	282.275	14.901	283.282	NA	RSM01264p	NA
NA	NA	282.275	14.641	283.282	NA	RSM01265p	NA
NA	C9 H14 Cl N O7	283.046	1.306	NA	282.039	NA	NA
NA	C9 H14 Cl N O7	283.046	1.023	NA	282.039	NA	NA
NA	C16 H13 N O4	283.084	3.607	284.092	NA	RSM01266p	NA
NA	C10 H13 N5 O5	283.091	1.371	284.099	282.084	RSM01268p	RSM00584n
NA	NA	283.094	2.013	284.102	NA	RSM01269p	NA
NA	C6 H18 N7 O4 P	283.117	1.607	284.124	NA	RSM01270p	NA
NA	C12 H17 N3 O5	283.117	1.441	284.124	NA	RSM01271p	NA
NA	C13 H21 N3 S2	283.117	1.489	284.124	NA	RSM01272p	NA
NA	C11 H25 N O3 S2	283.127	1.582	284.134	NA	RSM01273p	NA
NA	C16 H29 N O3	283.215	10.634	NA	282.208	NA	NA
NA	C17 H33 N O2	283.251	14.096	284.258	NA	RSM01276p	NA
NA	C17 H33 N O2	283.251	14.354	284.258	NA	RSM01277p	NA
Cetrimonium	C19 H41 N	283.324	21.961	284.331	NA	RSM01278p	NA
NA	NA	284.04	0.831	285.048	NA	NA	NA
Glycitein	C16 H12 O5	284.068	5.263	285.075	283.061	RSM01279p	RSM00591n
Glycitein	C16 H12 O5	284.068	4.641	285.075	NA	RSM01280p	NA
Biochanin A	C16 H12 O5	284.068	6.986	285.075	283.061	RSM01285p	RSM00589n
Glycitein	C16 H12 O5	284.069	7.985	NA	283.061	NA	RSM00588n
NA	C10 H20 O9	284.111	1.04	NA	283.104	NA	RSM00592n
NA	C15 H24 O5	284.162	7.66	285.169	NA	RSM01295p	NA
NA	C15 H24 O5	284.162	8.872	285.169	NA	RSM01296p	NA
NA	C15 H24 O5	284.162	6.344	285.169	NA	RSM01299p	NA
NA	C15 H24 O5	284.162	6.013	285.169	NA	RSM01300p	NA
NA	C15 H24 O5	284.162	6.291	285.169	NA	RSM01302p	NA
NA	C15 H24 O5	284.162	7.893	285.169	NA	RSM01298p	NA
NA	C15 H24 O5	284.162	6.612	285.17	NA	RSM01303p	NA
NA	C9 H25 N4 O4 P	284.162	6.702	285.17	NA	RSM01304p	NA
NA	C17 H32 O3	284.235	11.371	285.242	NA	RSM01310p	NA
Stearic acid	C18 H36 O2	284.272	21.466	NA	283.264	NA	RSM00596n
Stearic acid	C18 H36 O2	284.272	21.286	NA	283.264	NA	RSM00597n
NA	C8 H12 Cl N O8	285.025	1.127	286.032	NA	RSM01312p	NA
NA	C11 H13 Cl N3 P S	285.025	0.996	286.032	NA	NA	NA
NA	C10 H13 N3 O3 P2	285.043	1.024	NA	284.036	NA	NA
NA	C11 H8 N7 O P	285.053	2.615	286.06	NA	RSM01313p	NA
NA	C9 H11 N5 O6	285.072	6.947	286.079	NA	NA	NA
NA	C9 H11 N5 O6	285.072	7.993	NA	284.065	NA	NA
NA	C9 H11 N5 O6	285.072	5.245	NA	284.065	NA	NA
NA	C11 H15 N3 O4 S	285.078	2.403	286.086	NA	RSM01314p	NA
NA	C12 H19 N3 O5	285.132	1.472	286.14	NA	NA	NA
NA	C8 H23 N5 O6	285.166	6.295	286.173	NA	NA	NA
NA	C13 H23 N3 O4	285.169	1.866	NA	284.162	NA	NA
NA	C16 H31 N O3	285.23	11.345	286.238	284.223	NA	NA
NA	C16 H31 N O3	285.231	15.419	NA	284.223	NA	NA
NA	C18 H39 N O	285.303	15.261	286.31	NA	RSM01316p	NA
NA	C18 H39 N O	285.303	15.026	286.31	NA	RSM01317p	NA
NA	C18 H39 N O	285.303	15.198	286.31	NA	RSM01318p	NA
NA	C7 H15 N2 O4 P S2	286.02	0.993	287.027	NA	RSM01320p	NA
NA	C7 H15 N2 O4 P S2	286.02	1.29	287.027	NA	RSM01321p	NA
NA	C13 H22 N2 O5	286.153	2.822	287.16	285.146	RSM01328p	RSM00602n
NA	C13 H22 N2 O5	286.153	2.864	287.16	285.146	RSM01329p	RSM00602n
Hexadecanedioic acid	C16 H30 O4	286.215	13.149	NA	285.207	NA	RSM00603n
NA	C17 H34 O3	286.251	18.963	NA	285.244	NA	RSM00604n
NA	C14 H26 N O3 P	287.166	2.1	288.173	NA	NA	NA
NA	C13 H25 N3 O4	287.184	2.634	288.192	NA	RSM01338p	NA
NA	C13 H25 N3 O4	287.185	3.72	288.192	NA	RSM01339p	NA
NA	NA	287.185	3.265	288.192	NA	RSM01340p	NA
NA	C13 H25 N3 O4	287.185	3.468	288.192	NA	RSM01341p	NA
NA	C13 H25 N3 O4	287.185	3.617	288.192	NA	RSM01342p	NA
NA	C12 H25 N5 O3	287.196	1.355	288.203	NA	RSM01344p	NA
NA	C16 H33 N O3	287.246	10.846	288.253	286.239	RSM01345p	NA
NA	C16 H33 N O3	287.246	12.757	288.253	NA	RSM01346p	NA
NA	C16 H33 N O3	287.246	12.602	288.253	NA	RSM01347p	NA
NA	C16 H33 N O3	287.246	12.536	288.253	NA	NA	NA
NA	C17 H37 N O2	287.282	13.96	288.289	NA	RSM01348p	NA
NA	C17 H37 N O2	287.282	13.237	288.289	NA	RSM01349p	NA
NA	C17 H37 N O2	287.282	13.868	288.289	NA	RSM01350p	NA
NA	C7 H13 Cl N2 O6 S	288.018	0.835	NA	287.011	NA	NA
NA	C10 H9 N8 O P	288.063	3.772	289.071	NA	NA	NA
NA	C13 H14 N4 P2	288.07	1.294	289.078	NA	NA	NA
NA	C8 H13 N6 O4 P	288.075	2.894	289.082	NA	RSM01353p	NA
NA	C14 H12 N2 O5	288.075	3.006	289.082	NA	RSM01354p	NA
NA	C14 H12 N2 O5	288.075	2.946	289.082	NA	RSM01355p	NA
NA	C12 H16 O8	288.084	1.899	289.092	NA	RSM01357p	NA
NA	C12 H16 O8	288.084	2.017	289.092	NA	RSM01358p	NA
NA	C10 H16 N4 O6	288.107	1.749	289.114	NA	RSM01359p	NA
NA	C14 H24 O6	288.158	5.613	NA	287.15	NA	RSM00611n
NA	C13 H24 N2 O5	288.168	4.652	289.176	NA	RSM01365p	NA
NA	C14 H20 N6 O	288.17	14.672	289.177	NA	RSM01366p	NA
NA	C18 H24 O3	288.172	10.817	289.18	NA	RSM01369p	NA
NA	C12 H24 N4 O4	288.18	2.564	289.187	NA	RSM01370p	NA
NA	C12 H24 N4 O4	288.18	2.879	289.187	NA	RSM01371p	NA
NA	C12 H24 N4 O4	288.18	3.071	289.187	NA	RSM01372p	NA
NA	NA	288.199	1.354	289.206	NA	NA	NA
NA	C19 H28 O2	288.209	10.353	289.216	NA	RSM01373p	NA
Testosterone	C19 H28 O2	288.209	13.722	289.216	NA	RSM01374p	NA
NA	C13 H29 N4 O P	288.209	10.252	289.216	NA	RSM01375p	NA
NA	C19 H28 O2	288.209	14.114	289.216	NA	RSM01377p	NA
Testosterone	C19 H28 O2	288.209	14.249	289.216	NA	RSM01378p	NA
NA	C16 H32 O4	288.23	11.28	NA	287.223	NA	RSM00625n
NA	C10 H N3 O4 P2	288.943	0.837	289.95	NA	NA	NA
NA	C12 H23 N3 O5	289.164	2.406	290.171	288.157	RSM01380p	RSM00628n
NA	C14 H28 N O P S	289.164	2.126	290.171	288.157	RSM01381p	RSM00628n
NA	NA	289.183	2.498	290.19	NA	NA	NA
NA	NA	289.183	2.84	290.19	NA	NA	NA
NA	C12 H27 N5 O3	289.212	13.724	290.219	NA	NA	NA
NA	C12 H27 N5 O3	289.212	14.269	290.219	NA	NA	NA
NA	C12 H27 N5 O3	289.212	13.084	290.219	NA	NA	NA
NA	C16 H35 N O3	289.261	9.818	290.269	NA	RSM01382p	NA
NA	C16 H35 N O3	289.261	12.28	290.269	NA	RSM01383p	NA
NA	C16 H35 N O3	289.262	9.878	290.269	NA	RSM01384p	NA
NA	C16 H35 N O3	289.262	9.932	290.269	NA	RSM01385p	NA
NA	C15 H14 O6	290.079	6.166	291.086	NA	RSM01393p	NA
NA	C9 H22 O6 S2	290.085	1.307	291.092	NA	RSM01398p	NA
Indole-3-acetyl-L-aspartic acid	C14 H14 N2 O5	290.09	3.993	NA	289.083	NA	RSM00631n
NA	C8 H15 N6 O4 P	290.091	4.516	NA	289.083	NA	RSM00630n
NA	C14 H26 O6	290.173	5.017	NA	289.166	NA	RSM00636n
NA	C14 H26 O6	290.173	2.977	NA	289.166	NA	NA
NA	C18 H26 O3	290.188	5.365	291.195	NA	RSM01406p	NA
NA	C18 H26 O3	290.188	12.786	291.195	NA	RSM01407p	NA
NA	C18 H26 O3	290.188	13.146	291.195	NA	RSM01408p	NA
NA	C18 H26 O3	290.188	13.685	291.195	NA	RSM01409p	NA
NA	C12 H27 N4 O2 P	290.188	15.666	291.195	NA	RSM01410p	NA
NA	C18 H26 O3	290.188	7.904	291.195	NA	RSM01411p	NA
NA	C18 H26 O3	290.188	15.235	291.195	NA	RSM01412p	NA
NA	C18 H26 O3	290.188	7.115	291.195	NA	RSM01413p	NA
NA	C18 H26 O3	290.188	10.677	NA	289.181	NA	RSM00639n
NA	C19 H30 O2	290.224	13.872	291.232	NA	RSM01415p	NA
NA	C19 H30 O2	290.224	15.281	291.232	NA	RSM01417p	NA
NA	C13 H31 N4 O P	290.224	15.605	291.232	NA	RSM01419p	NA
NA	C19 H30 O2	290.224	15.963	291.232	NA	RSM01420p	NA
NA	C19 H30 O2	290.224	15.434	291.232	NA	RSM01422p	NA
NA	C19 H30 O2	290.224	16.12	291.232	NA	RSM01423p	NA
NA	C19 H30 O2	290.225	15.081	291.232	NA	RSM01421p	NA
NA	C20 H34 O	290.261	17.134	291.268	NA	RSM01426p	NA
NA	C20 H34 O	290.261	17.28	291.268	NA	RSM01427p	NA
NA	C20 H34 O	290.261	14.755	291.268	NA	RSM01430p	NA
NA	C20 H34 O	290.261	14.954	291.268	NA	RSM01431p	NA
NA	C14 H35 N4 P	290.261	15.467	291.268	NA	RSM01432p	NA
NA	C20 H34 O	290.261	15.69	291.268	NA	RSM01433p	NA
NA	C20 H34 O	290.261	15.279	291.268	NA	RSM01434p	NA
NA	NA	290.265	12.25	291.272	NA	RSM01437p	NA
NA	NA	291.093	4.495	292.101	NA	NA	NA
NA	C14 H17 N3 O4	291.122	2.094	292.129	NA	NA	NA
NA	C14 H17 N3 O4	291.122	2.958	292.129	NA	RSM01440p	NA
NA	C19 H21 N3	291.173	9.683	292.18	NA	RSM01441p	NA
NA	C19 H21 N3	291.173	9.775	292.181	NA	RSM01442p	NA
NA	C19 H21 N3	291.173	9.848	292.181	NA	RSM01443p	NA
NA	C12 H21 N9	291.191	10.003	292.199	NA	NA	NA
NA	C12 H21 N9	291.191	13.156	292.199	NA	NA	NA
NA	C12 H21 N9	291.191	10.27	292.199	NA	NA	NA
NA	C12 H30 N5 O P	291.219	12.759	292.226	NA	NA	NA
NA	NA	291.228	15.962	292.235	NA	NA	NA
NA	C12 H29 N5 O3	291.228	16.114	292.235	NA	NA	NA
NA	C19 H33 N O	291.256	10.894	292.263	NA	NA	NA
NA	C13 H33 N5 O2	291.264	15.498	292.271	NA	NA	NA
NA	C13 H33 N5 O2	291.264	17.279	292.271	NA	NA	NA
NA	NA	291.267	12.292	292.275	NA	RSM01444p	NA
NA	NA	291.268	12.358	292.275	NA	RSM01445p	NA
NA	NA	291.715	4.526	292.723	NA	NA	NA
NA	NA	291.715	4.594	292.723	NA	NA	NA
NA	C7 H2 N8 O2 P2	291.978	0.829	292.986	NA	NA	NA
NA	C7 H18 O8 P2	292.047	1.052	293.055	NA	NA	NA
NA	C8 H21 O5 P S2	292.056	1.005	293.063	NA	RSM01446p	NA
NA	C12 H12 N4 O5	292.082	1.322	293.09	NA	NA	NA
NA	C12 H20 O8	292.116	2.048	NA	291.109	NA	RSM00640n
NA	C12 H24 N2 O4 S	292.146	3.548	293.153	NA	RSM01448p	NA
NA	C12 H24 N2 O4 S	292.146	3.478	293.153	NA	RSM01449p	NA
NA	C13 H24 O7	292.152	4.923	NA	291.145	NA	RSM00642n
NA	C13 H24 O7	292.152	4.582	NA	291.145	NA	RSM00641n
NA	C10 H25 N6 O2 P	292.177	9.793	293.184	NA	RSM01451p	NA
Octyl glucoside	C14 H28 O6	292.189	7.805	NA	291.181	NA	RSM00644n
NA	C18 H28 O3	292.203	12.832	293.211	291.197	RSM01452p	RSM00648n
NA	C18 H28 O3	292.204	9.603	293.211	NA	RSM01453p	NA
NA	C18 H28 O3	292.204	8.007	293.211	NA	RSM01456p	NA
NA	C18 H28 O3	292.204	8.218	293.211	NA	RSM01455p	NA
NA	C18 H28 O3	292.204	14.075	293.211	291.1969||291.1968	RSM01457p	RSM00650n||RSM00649n
NA	C18 H28 O3	292.204	7.936	293.211	NA	RSM01458p	NA
NA	C18 H28 O3	292.204	11.471	NA	291.197	NA	RSM00646n
9(Z),11(E),13(E)-Octadecatrienoic Acid methyl ester	C19 H32 O2	292.24	16.988	293.247	NA	RSM01460p	NA
NA	C19 H32 O2	292.24	20.181	293.247	NA	RSM01461p	NA
NA	C19 H32 O2	292.24	17.051	293.247	NA	RSM01462p	NA
NA	C20 H36 O	292.276	20.361	293.284	NA	RSM01464p	NA
NA	C20 H36 O	292.276	20.581	293.284	NA	RSM01466p	NA
NA	C9 H12 N O8 P	293.03	0.976	294.037	NA	NA	NA
NA	C14 H19 N3 O4	293.137	2.351	294.145	292.131	RSM01467p	RSM00653n
NA	C15 H15 N7	293.138	1.65	294.145	NA	NA	NA
NA	C12 H23 N O7	293.147	1.416	294.155	NA	RSM01470p	NA
NA	C15 H23 N3 O3	293.174	1.65	294.181	NA	RSM01471p	NA
NA	C15 H23 N3 O3	293.174	1.322	294.181	NA	NA	NA
NA	C12 H23 N9	293.207	11.47	294.214	NA	NA	NA
NA	C11 H27 N5 O4	293.207	8.006	294.214	NA	NA	NA
NA	C11 H27 N5 O4	293.207	12.827	NA	292.2	NA	NA
NA	C18 H31 N O2	293.235	12.725	294.242	NA	RSM01474p	NA
NA	C18 H31 N O2	293.235	13.109	294.243	NA	RSM01475p	NA
NA	C18 H31 N O2	293.235	13.793	294.243	NA	NA	NA
NA	C12 H32 N5 O P	293.236	12.574	294.243	NA	RSM01476p	NA
NA	NA	293.694	4.964	294.702	NA	NA	NA
NA	C17 H10 O5	294.054	0.985	295.061	NA	NA	NA
NA	C13 H14 N2 O6	294.085	3.618	295.093	NA	RSM01477p	NA
NA	C11 H18 O9	294.095	3.146	295.102	NA	RSM01485p	NA
NA	C14 H18 N2 O5	294.121	2.56	295.129	293.1148||293.1147	RSM01486p	RSM00657n||RSM00655n
NA	NA	294.121	2.505	295.129	293.1148||293.1148||293.1147	RSM01488p	RSM00657n||RSM00656n||RSM00655n
NA	C14 H18 N2 O5	294.122	1.843	295.129	293.1148||293.1146	RSM01487p	RSM00656n||RSM00654n
NA	C16 H23 O P S	294.122	2.787	295.129	293.1148||293.1147	RSM01489p	RSM00657n||RSM00655n
NA	C12 H22 O8	294.132	2.452	NA	293.124	NA	RSM00659n
NA	C15 H22 N2 O4	294.158	2.893	295.165	293.151	RSM01492p	RSM00660n
NA	C15 H22 N2 O4	294.158	3.255	295.165	293.151	RSM01495p	RSM00660n
NA	C15 H22 N2 O4	294.158	2.585	295.165	NA	RSM01494p	NA
NA	NA	294.158	2.38	295.165	NA	RSM01496p	NA
NA	C17 H26 O4	294.183	12.775	295.19	293.176	RSM01499p	RSM00661n
NA	C17 H26 O4	294.183	10.509	295.19	NA	NA	NA
NA	C17 H26 O4	294.183	13.212	295.19	293.176	NA	RSM00661n
NA	C17 H26 O4	294.183	12.056	NA	293.176	NA	RSM00662n
Myristyl sulfate	C14 H30 O4 S	294.187	14.123	NA	293.179	NA	RSM00663n
9-Oxo-10(E),12(E)-octadecadienoic acid	C18 H30 O3	294.219	8.769	295.226	NA	RSM01501p	NA
9-Oxo-10(E),12(E)-octadecadienoic acid	C18 H30 O3	294.219	12.463	295.226	NA	RSM01504p	NA
9-Oxo-10(E),12(E)-octadecadienoic acid	C18 H30 O3	294.219	14.939	295.226	293.2125||293.2125||293.2125||293.2125||293.2125	RSM01505p	RSM00669n||RSM00668n||RSM00667n||RSM00666n||RSM00665n
9-Oxo-10(E),12(E)-octadecadienoic acid	C18 H30 O3	294.219	14.827	295.226	293.2125||293.2125||293.2125||293.2125	RSM01502p	RSM00669n||RSM00668n||RSM00667n||RSM00665n
9-Oxo-10(E),12(E)-octadecadienoic acid	C18 H30 O3	294.219	15.389	295.226	293.2125||293.2125||293.2125||293.2125	RSM01503p	RSM00669n||RSM00666n||RSM00665n||RSM00664n
9-Oxo-10(E),12(E)-octadecadienoic acid	C18 H30 O3	294.219	8.835	295.227	NA	RSM01506p	NA
NA	C18 H30 O3	294.22	13.522	NA	293.212	NA	RSM00670n
NA	C18 H30 O3	294.22	13.384	NA	293.213	NA	RSM00671n
NA	C11 H30 N6 O3	294.239	10.724	295.246	NA	NA	NA
NA	C19 H34 O2	294.256	21.127	295.263	NA	RSM01509p	NA
NA	C19 H34 O2	294.256	19.767	NA	293.249	NA	RSM00672n
NA	C18 H34 N2 O	294.267	18.667	295.274	NA	NA	NA
NA	C11 H13 N5 O S2	295.056	1.295	296.064	NA	NA	NA
NA	C12 H17 N5 O4	295.128	3.28	296.135	NA	NA	NA
NA	C8 H21 N7 O5	295.161	3.256	296.169	NA	NA	NA
NA	C11 H29 N5 O4	295.223	13.409	NA	294.216	NA	RSM00673n
NA	C12 H25 N9	295.223	13.816	NA	294.216	NA	RSM00674n
NA	C11 H29 N5 O4	295.223	13.529	NA	294.216	NA	RSM00675n
NA	C11 H29 N5 O4	295.223	10.722	296.23	NA	NA	NA
NA	C11 H29 N5 O4	295.223	15.137	296.23	NA	NA	NA
NA	C12 H25 N9	295.223	14.938	296.23	NA	NA	NA
NA	C18 H33 N O2	295.251	13.638	296.258	294.244	RSM01510p	NA
NA	C18 H33 N O2	295.251	13.78	296.258	294.244	RSM01511p	NA
NA	C18 H33 N O2	295.251	13.962	296.258	294.244	RSM01512p	NA
NA	C18 H33 N O2	295.251	14.12	296.258	294.244	RSM01513p	NA
NA	C18 H33 N O2	295.251	14.375	296.258	294.244	RSM01514p	NA
NA	C18 H33 N O2	295.251	14.492	296.258	294.244	RSM01515p	NA
NA	C18 H33 N O2	295.251	14.824	296.258	NA	RSM01516p	NA
NA	C19 H37 N O	295.287	19.778	296.295	NA	RSM01517p	NA
NA	C19 H37 N O	295.287	19.534	296.295	NA	RSM01518p	NA
NA	C4 H10 Cl N2 O9 P	295.982	0.837	296.989	NA	NA	NA
NA	C14 H16 O7	296.09	3.364	NA	295.082	NA	NA
NA	C18 H16 O4	296.105	4.031	297.112	NA	RSM01521p	NA
NA	C7 H17 Cl N8 O3	296.111	1.316	NA	295.104	NA	NA
NA	C10 H17 N8 O P	296.126	11.486	297.133	NA	NA	NA
NA	C15 H20 O6	296.126	11.785	297.133	NA	RSM01523p	NA
NA	C12 H24 O8	296.147	2.713	NA	295.14	NA	RSM00676n
NA	C12 H24 O8	296.147	2.972	NA	295.14	NA	RSM00677n
NA	C21 H28 O	296.214	11.393	297.221	NA	NA	NA
NA	C21 H28 O	296.214	8.741	297.221	NA	NA	NA
NA	NA	296.214	11.281	297.221	NA	NA	NA
NA	C12 H34 N4 P2	296.226	13.41	NA	295.218	NA	NA
NA	C12 H32 N4 O2 S	296.226	13.514	NA	295.219	NA	NA
NA	C12 H33 N4 O2 P	296.235	12.44	297.242	NA	RSM01529p	NA
NA	C18 H32 O3	296.235	14.22	297.243	295.228	NA	RSM00685n||RSM00681n||RSM00684n
NA	C18 H32 O3	296.235	13.982	297.243	295.2279||295.228	NA	RSM00685n||RSM00681n||RSM00684n||NA
NA	C18 H32 O3	296.235	13.31	NA	295.228	NA	NA
NA	C18 H32 O3	296.235	15.832	NA	295.228	NA	RSM00686n
NA	C18 H32 O3	296.235	16.023	NA	295.228	NA	RSM00687n
NA	C18 H32 O3	296.236	14.488	297.243	295.228	NA	RSM00682n||RSM00685n||RSM00681n||RSM00684n
NA	C17 H32 N2 O2	296.246	9.883	297.253	NA	RSM01530p	NA
NA	C17 H32 N2 O2	296.246	9.946	297.253	NA	RSM01531p	NA
NA	C19 H36 O2	296.272	20.907	NA	295.264	NA	RSM00689n
NA	C4 H5 Cl N7 O5 P	296.978	0.809	297.985	NA	RSM01532p	NA
5'-S-Methyl-5'-thioadenosine	C11 H15 N5 O3 S	297.089	3.106	298.097	NA	RSM01533p	NA
7-Methylguanosine	C11 H15 N5 O5	297.107	1.299	298.115	296.1	RSM01534p	RSM00690n
7-Methylguanosine	C11 H15 N5 O5	297.107	1.673	298.115	296.1	RSM01535p	RSM00690n
7-Methylguanosine	C10 H19 N O9	297.107	1.722	298.115	296.1	RSM01536p	RSM00690n
NA	C14 H19 N O6	297.121	2.042	298.128	NA	RSM01537p	NA
NA	C12 H27 N9	297.238	16.007	298.246	NA	NA	NA
NA	C12 H27 N9	297.238	14.396	NA	296.231	NA	RSM00691n
NA	C18 H35 N O2	297.267	11.211	298.274	NA	RSM01545p	NA
NA	C18 H35 N O2	297.267	11.637	298.274	NA	RSM01546p	NA
NA	C18 H35 N O2	297.267	14.866	298.274	NA	RSM01547p	NA
NA	C18 H35 N O2	297.267	15.801	298.274	NA	RSM01548p	NA
NA	C18 H35 N O2	297.267	15.367	298.274	NA	RSM01549p	NA
NA	C18 H35 N O2	297.267	15.562	298.274	NA	RSM01550p	NA
NA	C18 H35 N O2	297.267	15.022	298.274	NA	RSM01551p	NA
NA	C18 H35 N O2	297.267	15.185	298.274	NA	RSM01552p	NA
2-Aminooctadec-4-yne-1,3-diol	C18 H35 N O2	297.267	19.999	298.274	NA	RSM01553p	NA
Tridemorph	C19 H39 N O	297.303	20.645	298.31	NA	RSM01554p	NA
NA	C5 H15 N8 O P S2	298.055	13.247	NA	297.047	NA	RSM00692n
NA	C17 H14 O5	298.084	9.302	299.091	NA	NA	NA
NA	C16 H26 O3 S	298.16	12.29	NA	297.153	NA	RSM00695n
NA	C18 H34 O3	298.25	11.95	299.258	NA	NA	NA
NA	C18 H34 O3	298.25	12.011	299.258	NA	NA	NA
NA	C18 H34 O3	298.251	11.667	299.258	NA	NA	NA
NA	C18 H34 O3	298.251	10.844	299.258	NA	NA	NA
NA	C18 H34 O3	298.251	14.713	NA	297.244	NA	RSM00697n
NA	C18 H34 O3	298.251	17.078	NA	297.244	NA	RSM00700n
NA	C18 H34 O3	298.251	16.826	NA	297.244	NA	RSM00701n
NA	C18 H34 O3	298.251	11.044	299.258	NA	NA	NA
NA	C18 H34 O3	298.251	15.372	299.258	297.244	NA	RSM00696n||RSM00698n||RSM00699n
NA	C18 H34 O3	298.251	19.038	NA	297.244	NA	RSM00703n
NA	C18 H34 O3	298.251	16.378	NA	297.244	NA	RSM00704n
NA	C18 H34 O3	298.251	11.218	299.258	NA	NA	NA
NA	C18 H34 O3	298.251	11.422	299.258	NA	NA	NA
NA	C19 H38 S	298.27	12.012	299.277	NA	NA	NA
NA	C19 H38 S	298.27	11.952	299.277	NA	NA	NA
NA	NA	298.27	11.042	299.277	NA	RSM01558p	NA
NA	NA	298.27	10.846	299.277	NA	RSM01557p	NA
NA	NA	298.27	11.636	299.277	NA	NA	NA
NA	C19 H38 O2	298.287	22.18	NA	297.28	NA	RSM00705n
NA	C19 H38 O2	298.287	21.933	NA	297.28	NA	RSM00706n
NA	C9 H18 N9 O P	299.137	1.514	300.144	NA	RSM01560p	NA
NA	C14 H25 N3 O4	299.185	2.614	300.192	NA	RSM01563p	NA
NA	C12 H29 N O7	299.194	3.009	300.202	NA	RSM01564p	NA
NA	NA	299.254	15.367	300.261	NA	NA	NA
NA	NA	299.273	15.018	300.281	NA	NA	NA
NA	NA	299.273	15.365	300.281	NA	NA	NA
NA	NA	299.273	15.558	300.281	NA	NA	NA
NA	C10 H12 N4 O3 S2	300.034	12.153	NA	299.027	NA	NA
Diosmetin	C16 H12 O6	300.063	7.882	301.07	299.056	RSM01565p	RSM00716n
Diosmetin	C16 H12 O6	300.063	5.929	301.07	299.0563||299.0562||299.0562	RSM01567p	RSM00717n||RSM00713n||RSM00712n
Diosmetin	C16 H12 O6	300.063	7.753	301.07	299.056	RSM01568p	RSM00716n
Diosmetin	C16 H12 O6	300.063	7.388	301.07	NA	RSM01569p	NA
Diosmetin	C16 H12 O6	300.063	5.823	301.07	299.0563||299.0562||299.0562	RSM01570p	RSM00717n||RSM00713n||RSM00712n
Diosmetin	C16 H12 O6	300.063	6.87	301.07	NA	RSM01571p	NA
Diosmetin	C16 H12 O6	300.063	8.421	301.07	299.056	RSM01572p	RSM00716n
Diosmetin	C16 H12 O6	300.063	6.236	301.07	299.0563||299.0562||299.0562	RSM01573p	RSM00717n||RSM00713n||RSM00712n
NA	C11 H9 N8 O P	300.063	6.987	301.07	NA	RSM01574p	NA
NA	C13 H16 O8	300.084	2.681	301.092	299.0773||299.0775	NA	RSM00719n||RSM00720n
NA	NA	300.093	1.063	301.101	NA	NA	NA
NA	C17 H16 O5	300.099	7.204	301.107	NA	RSM01577p	NA
NA	C17 H16 O5	300.1	9.387	301.107	299.093	RSM01579p	RSM00723n
NA	C14 H20 O7	300.121	2.705	NA	299.114	NA	RSM00724n
NA	C15 H24 O6	300.157	5.461	301.164	NA	RSM01582p	NA
NA	C10 H21 N8 O P	300.157	5.212	301.164	NA	RSM01584p	NA
NA	C15 H24 O6	300.157	6.002	301.164	NA	RSM01585p	NA
NA	C14 H24 N2 O5	300.168	4.426	301.176	NA	RSM01586p	NA
Tretinoin	C20 H28 O2	300.209	16.293	NA	299.202	NA	RSM00730n
NA	C18 H36 O3	300.267	19.887	NA	299.259	NA	RSM00731n
NA	C18 H36 O3	300.267	19.26	NA	299.259	NA	RSM00732n
NA	NA	300.286	17.514	301.293	NA	NA	NA
NA	C9 H11 N5 O7	301.066	7.422	302.074	NA	NA	NA
NA	C16 H19 N3 O3	301.142	3.916	302.15	NA	RSM01588p	NA
NA	C13 H23 N3 O5	301.164	2.048	302.171	NA	NA	NA
NA	C14 H27 N3 O4	301.2	4.832	302.207	NA	RSM01593p	NA
NA	C14 H27 N3 O4	301.2	4.338	302.207	NA	RSM01596p	NA
NA	C14 H27 N3 O4	301.2	4.587	302.207	NA	RSM01597p	NA
NA	C14 H27 N3 O4	301.2	3.407	302.207	NA	RSM01598p	NA
NA	C14 H27 N3 O4	301.2	3.708	302.207	NA	RSM01599p	NA
NA	C14 H27 N3 O4	301.2	2.584	302.207	300.193	RSM01600p	NA
NA	C14 H27 N3 O4	301.2	4.781	302.207	NA	RSM01601p	NA
NA	C14 H27 N3 O4	301.2	2.39	302.207	300.193	RSM01602p	NA
NA	C14 H27 N3 O4	301.2	3.025	302.207	300.193	RSM01603p	NA
NA	C17 H35 N O3	301.262	11.176	302.269	NA	NA	NA
NA	C17 H35 N O3	301.262	11.602	302.269	NA	NA	NA
NA	NA	301.557	5.94	302.565	NA	NA	NA
NA	C17 H6 N2 O4	302.034	0.831	303.041	301.027	RSM01604p	NA
NA	C12 H10 N6 O4	302.077	2.012	303.084	NA	RSM01610p	NA
NA	C13 H18 O8	302.1	1.721	NA	301.093	NA	RSM00738n
NA	C17 H18 O5	302.115	7.085	303.123	301.108	RSM01613p	RSM00740n
NA	NA	302.138	1.732	303.145	NA	RSM01615p	NA
NA	C12 H22 N4 O5	302.159	1.595	303.166	NA	RSM01617p	NA
NA	C15 H26 O6	302.173	7.894	303.18	301.1656||301.1657	NA	RSM00742n||RSM00743n
NA	C15 H26 O6	302.173	15.643	NA	301.166	NA	RSM00748n
NA	C14 H26 N2 O5	302.184	4.581	303.191	NA	NA	NA
cis-5,8,11,14,17-Eicosapentaenoic acid	C20 H30 O2	302.225	17.872	NA	301.217	NA	RSM00754n
NA	NA	302.301	15.351	303.308	NA	NA	NA
NA	C19 H42 S	302.301	15.144	303.308	NA	NA	NA
NA	C13 H21 N O7	303.132	3.185	304.139	NA	NA	NA
NA	C12 H21 N3 O6	303.143	1.761	304.15	302.136	RSM01621p	RSM00757n
NA	C16 H21 N3 O3	303.158	3.745	304.165	NA	RSM01622p	NA
NA	C16 H21 N3 O3	303.158	3.798	304.166	NA	RSM01623p	NA
NA	NA	303.176	15.638	NA	302.168	NA	NA
NA	C13 H25 N3 O5	303.179	2.07	304.187	NA	RSM01624p	NA
NA	C13 H25 N3 O5	303.179	2.581	304.187	NA	NA	NA
NA	C13 H25 N3 O5	303.179	2.646	304.187	NA	NA	NA
NA	C20 H33 N O	303.256	11.085	304.263	NA	RSM01626p	NA
NA	C14 H16 N4 O4	304.117	1.474	305.125	NA	NA	NA
NA	C11 H20 N4 O6	304.138	1.314	305.145	NA	RSM01628p	NA
NA	C14 H24 O7	304.152	5.739	NA	303.145	NA	RSM00761n
NA	C15 H28 O4 S	304.17	15.645	NA	303.163	NA	NA
NA	C12 H24 N4 O5	304.175	1.595	305.182	NA	RSM01630p	NA
NA	C19 H28 O3	304.204	12.442	305.211	NA	RSM01633p	NA
NA	C19 H28 O3	304.204	12.632	305.211	NA	RSM01634p	NA
NA	C19 H28 O3	304.204	15.667	305.211	NA	RSM01635p	NA
NA	C13 H29 N4 O2 P	304.204	14.589	305.211	NA	NA	NA
NA	C19 H32 N2 O	304.252	18.458	NA	303.244	NA	RSM00765n
NA	C10 H14 Cl N3 P2 S	305.009	0.818	NA	304.001	NA	RSM00766n
NA	C5 H15 N5 O10	305.082	2.14	306.09	NA	NA	NA
NA	C15 H19 N3 O4	305.137	3.136	306.145	NA	RSM01638p	NA
NA	C12 H23 N3 O6	305.159	2.054	306.166	304.152	RSM01640p	RSM00767n
NA	C12 H23 N3 O6	305.159	1.582	306.166	304.152	NA	RSM00767n
Capsaicin	C18 H27 N O3	305.199	11.628	306.206	304.192	RSM01642p	RSM00768n
NA	C12 H27 N5 O4	305.207	12.671	306.214	NA	NA	NA
NA	C16 H35 N O4	305.256	8.179	306.263	NA	RSM01645p	NA
NA	C16 H35 N O4	305.256	7.271	306.264	NA	RSM01646p	NA
NA	C16 H35 N O4	305.256	9.947	306.264	NA	RSM01649p	NA
NA	C16 H35 N O4	305.256	9.219	306.264	NA	RSM01651p	NA
NA	C16 H35 N O4	305.256	9.303	306.264	NA	RSM01652p	NA
NA	C16 H35 N O4	305.256	9.887	306.264	NA	RSM01653p	NA
NA	C16 H35 N O4	305.256	6.804	306.264	NA	NA	NA
NA	C16 H35 N O4	305.257	8.512	306.264	NA	RSM01655p	NA
NA	C16 H35 N O4	305.257	7.645	306.264	NA	RSM01656p	NA
NA	C14 H36 N5 P	305.272	11.34	306.279	NA	RSM01657p	NA
NA	C14 H36 N5 P	305.272	12.391	306.279	NA	RSM01658p	NA
NA	C2 H Cl N4 O8 P2	305.895	0.902	306.902	NA	RSM01659p	NA
NA	C11 H11 N6 O3 P	306.063	1.315	307.07	NA	RSM01660p	NA
NA	C14 H14 N2 O6	306.085	3.06	307.092	NA	RSM01661p	NA
NA	C14 H14 N2 O6	306.085	1.805	307.092	NA	NA	NA
NA	C12 H18 O9	306.095	8.764	307.102	NA	RSM01662p	NA
NA	C12 H18 O9	306.095	2.564	307.102	NA	NA	NA
NA	C13 H26 N2 O4 S	306.161	2.542	307.168	NA	RSM01665p	NA
NA	C14 H26 O7	306.168	4.428	NA	305.161	NA	RSM00773n
NA	C18 H26 O4	306.183	11.299	307.19	305.176	RSM01666p	RSM00777n
NA	C18 H26 O4	306.183	5.465	307.19	NA	NA	NA
NA	C18 H26 O4	306.183	12.746	307.19	NA	NA	NA
NA	C19 H30 O3	306.219	16.578	307.226	NA	RSM01671p	NA
NA	C19 H30 O3	306.219	10.308	307.226	NA	RSM01668p	NA
NA	C19 H30 O3	306.219	16.453	307.226	NA	RSM01669p	NA
NA	C19 H30 O3	306.219	14.271	307.226	NA	RSM01670p	NA
NA	C19 H30 O3	306.219	10.376	307.227	NA	RSM01672p	NA
NA	C19 H30 O3	306.219	13.725	307.227	NA	RSM01673p	NA
NA	C19 H30 O3	306.219	16.717	307.227	NA	RSM01674p	NA
NA	C12 H31 N6 O P	306.231	6.939	307.238	NA	RSM01675p	NA
NA	C14 H35 N4 O P	306.256	11.348	307.263	NA	RSM01680p	NA
NA	C20 H34 O2	306.256	16.119	307.263	NA	RSM01679p	NA
Linolenic acid ethyl ester	C20 H34 O2	306.256	16.029	307.263	NA	RSM01681p	NA
NA	C20 H34 O2	306.256	16.368	307.263	NA	RSM01682p	NA
NA	C20 H34 O2	306.256	16.547	307.263	NA	RSM01684p	NA
8Z,11Z,14Z-Eicosatrienoic acid	C20 H34 O2	306.256	19.421	NA	305.249	NA	RSM00784n
L-Glutathione (reduced)	C18 H13 N O4	307.084	4.497	308.091	NA	RSM01687p	NA
NA	NA	307.089	2.957	308.096	NA	NA	NA
NA	C12 H21 N O6 S	307.109	4.343	308.116	NA	RSM01689p	NA
NA	C13 H25 N O5 S	307.145	3.836	308.152	306.138	RSM01690p	NA
NA	C18 H29 N O3	307.215	10.617	308.222	NA	RSM01692p	NA
NA	C13 H25 N9	307.223	10.354	308.23	NA	NA	NA
NA	C12 H29 N5 O4	307.223	13.73	308.23	NA	NA	NA
NA	C12 H29 N5 O4	307.223	16.599	308.23	NA	NA	NA
NA	C13 H33 N5 O3	307.259	15.857	308.266	NA	NA	NA
NA	C13 H33 N5 O3	307.259	16.366	308.266	NA	NA	NA
NA	C13 H33 N5 O3	307.259	16.113	308.266	NA	NA	NA
NA	C20 H37 N O	307.287	13.159	308.295	NA	RSM01694p	NA
NA	C14 H38 N5 P	307.287	13.54	308.295	NA	RSM01695p	NA
NA	C20 H37 N O	307.287	19.288	308.295	NA	RSM01696p	NA
NA	C6 H4 N4 O7 S2	307.951	1.733	NA	306.944	NA	NA
NA	C6 H10 N6 O5 P2	308.019	1.291	309.027	NA	RSM01697p	NA
NA	C13 H24 O8	308.147	4.152	NA	307.14	NA	RSM00791n
NA	C16 H24 N2 O4	308.173	5.309	309.181	NA	RSM01706p	NA
NA	C15 H32 O2 S2	308.183	4.24	309.191	307.176	RSM01708p	NA
NA	C12 H29 N4 O3 P	308.198	13.209	309.206	307.192	RSM01709p	RSM00794n
NA	C18 H28 O4	308.199	5.363	309.206	NA	RSM01710p	NA
NA	C12 H29 N4 O3 P	308.199	6.551	309.206	NA	RSM01711p	NA
NA	C18 H28 O4	308.199	10.01	NA	307.192	NA	RSM00792n
NA	C18 H28 O4	308.199	10.276	NA	307.192	NA	RSM00793n
NA	C19 H32 O3	308.235	17.635	309.242	NA	RSM01717p	NA
NA	C19 H32 O3	308.235	17.817	309.242	NA	RSM01718p	NA
NA	C19 H32 O3	308.235	17.455	309.242	NA	RSM01719p	NA
NA	C19 H32 O3	308.235	15.078	309.242	NA	RSM01720p	NA
NA	C19 H32 O3	308.235	12.928	309.242	NA	RSM01722p	NA
NA	C19 H32 O3	308.235	10.975	309.242	NA	RSM01723p	NA
NA	C19 H32 O3	308.235	14.024	309.242	NA	RSM01725p	NA
NA	C19 H32 O3	308.235	10.88	309.242	NA	RSM01726p	NA
NA	C19 H32 O3	308.235	16.128	NA	307.228	NA	RSM00796n
NA	C20 H36 O2	308.271	17.133	309.279	NA	NA	NA
NA	C20 H36 O2	308.272	17.28	309.279	NA	NA	NA
NA	C20 H36 O2	308.272	20.447	NA	307.264	NA	RSM00797n
NA	C20 H36 O2	308.272	20.639	NA	307.264	NA	RSM00798n
NA	C13 H36 N6 O2	308.291	14.955	309.298	NA	RSM01728p	NA
NA	C13 H36 N6 O2	308.291	17.279	309.298	NA	RSM01729p	NA
NA	C13 H36 N6 O2	308.291	19.282	309.298	NA	NA	NA
NA	C9 H20 Cl N7 O3	309.132	2.561	310.14	NA	RSM01730p	NA
NA	C16 H24 N O P S	309.132	2.292	310.14	NA	NA	NA
NA	C15 H23 N3 O4	309.169	1.305	310.176	NA	RSM01732p	NA
NA	C11 H27 N5 O5	309.202	6.573	310.209	NA	NA	NA
NA	C11 H27 N5 O5	309.202	10.006	310.209	308.1951||308.1952	NA	NA
NA	C12 H23 N9 O	309.202	10.671	310.209	308.195	NA	NA
NA	C18 H31 N O3	309.23	6.999	310.237	NA	RSM01736p	NA
NA	C18 H31 N O3	309.23	8.424	310.237	NA	RSM01737p	NA
NA	C18 H31 N O3	309.23	10.791	310.237	NA	RSM01738p	NA
NA	C18 H31 N O3	309.231	12.763	NA	308.223	NA	RSM00801n
NA	C13 H27 N9	309.238	15.077	310.245	NA	NA	NA
NA	C12 H31 N5 O4	309.238	15.284	310.246	NA	NA	NA
Oleoyl ethylamide	C20 H39 N O	309.303	20.921	310.31	NA	RSM01739p	NA
Oleoyl ethylamide	C20 H39 N O	309.303	20.581	310.31	NA	RSM01740p	NA
Oleoyl ethylamide	C20 H39 N O	309.303	16.381	310.31	NA	RSM01741p	NA
Oleoyl ethylamide	C20 H39 N O	309.303	16.588	310.31	NA	RSM01742p	NA
NA	C19 H18 O4	310.12	7.236	311.127	NA	NA	NA
NA	C19 H18 O4	310.12	4.744	311.128	NA	RSM01747p	NA
NA	C12 H23 N8 P	310.178	10.598	NA	309.171	NA	NA
NA	NA	310.182	13.197	NA	309.174	NA	RSM00808n
NA	C12 H31 N4 O3 P	310.212	18.12	NA	309.205	NA	RSM00809n
NA	C18 H30 O4	310.214	9.601	311.221	309.2075||309.2074	RSM01749p	RSM00822n||RSM00819n
NA	C18 H30 O4	310.214	8.232	311.221	NA	RSM01751p	NA
NA	C18 H30 O4	310.215	10.535	NA	309.207	NA	RSM00810n
NA	C18 H30 O4	310.215	11.756	NA	309.207	NA	RSM00811n
NA	C18 H30 O4	310.215	11.646	NA	309.207	NA	RSM00812n
NA	C18 H30 O4	310.215	13.438	NA	309.207	NA	RSM00813n
NA	C18 H30 O4	310.215	13.635	NA	309.207	NA	RSM00814n
NA	C18 H30 O4	310.215	15.338	NA	309.207	NA	RSM00816n
NA	C18 H30 O4	310.215	11.478	NA	309.207	NA	RSM00815n
NA	NA	310.215	11.87	NA	309.207	NA	RSM00818n
NA	C18 H30 O4	310.215	13.855	NA	309.207	NA	RSM00821n
NA	C17 H30 N2 O3	310.225	7.16	311.232	NA	RSM01753p	NA
NA	NA	310.235	12.775	311.241	NA	NA	NA
NA	C19 H34 O3	310.251	17.34	NA	309.244	NA	RSM00825n
NA	C18 H34 N2 O2	310.262	10.765	311.269	NA	RSM01755p	NA
NA	C20 H38 O2	310.287	21.535	NA	309.28	NA	RSM00826n
NA	NA	310.306	20.584	311.313	NA	NA	NA
NA	NA	310.306	20.363	311.313	NA	NA	NA
[truncated: 3,445 more rows]
