# Supplementary material for: Integrated metabolomics and transcriptomics study of traditional herb Astragalus membranaceus Bge. var. mongolicus (Bge.) Hsiao reveals global metabolic profile and novel phytochemical ingredients
Source: BMC Genomics. 2020 Nov 18;21(Suppl 10):697. doi: 10.1186/s12864-020-07005-y (PMC7677826; doi:10.1186/s12864-020-07005-y)
Supplement: Supplementary file 3 — Additional file 3. The metabolites from AMM with annotation. [file 12864_2020_7005_MOESM3_ESM.xls]

## Sheet: Sheet1
Additional file 3.The metabolites from AMM with annotation.
1.compound ID
2.Putative_name:Name given by annotation
3.Putative_Formula: Formula given by annotation
4.Molecular Weight
5.RT [min]
6.Apex m/z: Apex m/z of the [M+H]+ mode
7.Apex m/z[H]-: Apex m/z of the [M-H]- mode
8.MS2IDpos: tagged MS2 data ID of positive mode
9.MS2IDneg: tagged MS2 data ID of negative mode
10.Massbank_pos:the ID of annotation of positive mode that mapped to Massbank
11.Massbank_neg:the ID of annotation of negative mode that mapped to Massbank
12.Metlin_pos:the ID of annotation of positive mode that mapped to Metlin
13.Metlin_neg:the ID of annotation of negative mode that mapped to Metlin
14.KEGG_pos:the ID of annotation of positive mode that mapped to KEGG
15.KEGG_neg:the ID of annotation of negative mode that mapped to KEGG
16.biochem_pos:the ID of annotation of positive mode that mapped to biochem
17.biochem_neg:the ID of annotation of negative mode that mapped to biochem
18.compounds_classify: Classification of metabolites in the KEGG or pubchem database
ID	Putative_name	Putative_Formula	Molecular Weight	RT [min]	Apex m/z	Apex_mz[H]-	MS2IDpos	MS2IDneg	Massbank_pos	Massbank_neg	METLIN_pos	METLIN_neg	KEGG_pos	KEGG_neg	biochem_pos	biochem_neg	compound classfication
AMM0001	NA	NA	100.001	0.827	101.009	NA	NA	NA	NA	NA	NA	NA	NA	NA	NA	NA	NA
AMM0002	NA	NA	100.019	0.829	101.026	NA	NA	NA	NA	NA	NA	NA	NA	NA	NA	NA	NA
AMM0003	NA	NA	101.015	0.834	102.022	NA	NA	NA	NA	NA	NA	NA	NA	NA	NA	NA	NA
AMM0004	NA	C4 H6 O3	102.032	1.035	NA	101.024	NA	NA	NA	NA	NA	NA	NA	NA	NA	NA	NA
AMM0005	NA	C8 H6	102.047	1.863	103.055	NA	AMM00001p	NA	NA	NA	NA	NA	NA	NA	NA	NA	NA
AMM0006	Pentanoate	C5H10O2	102.068	1.144	NA	101.061	NA	AMM00001n	NA	NA	NA	NA	NA	C00803||C18319||C08262	NA	NA	NA
AMM0007	NA	NA	103.05	1.86	104.058	NA	NA	NA	NA	NA	NA	NA	NA	NA	NA	NA	NA
AMM0008	Choline	C5H14NO	103.1	1.267	104.107	NA	AMM00002p	NA	PR100404||PR100405	NA	NA	NA	NA	NA	NA	NA	NA
AMM0009	Choline	C5H14NO	103.1	0.994	104.107	NA	AMM00003p	NA	PR100404||PR100405	NA	NA	NA	NA	NA	NA	NA	NA
AMM0010	Malonic acid	C3H4O4	104.011	0.981	NA	103.004	NA	AMM00002n	NA	NA	NA	3237; ESI-Q-TOF; [M-H]-; 10 V;	NA	NA	NA	NA	NA
AMM0011	Styrene	C8H8	104.063	10.825	105.07	NA	AMM00004p	NA	NA	NA	NA	NA	C07083	NA	NA	NA	NA
AMM0012	NA	C8 H10	106.079	4.233	107.086	NA	NA	NA	NA	NA	NA	NA	NA	NA	NA	NA	NA
AMM0013	4-Vinylcyclohexene	C8H12	108.094	10.267	109.102	NA	AMM00006p	NA	NA	NA	NA	NA	C19310	NA	NA	NA	NA
AMM0014	NA	C8 H12	108.094	8.832	109.102	NA	NA	NA	NA	NA	NA	NA	NA	NA	NA	NA	NA
AMM0015	(2E,4E)-Hepta-2,4-dienal	C7H10O	110.074	3.167	111.081	NA	AMM00007p	NA	NA	NA	NA	NA	NA	NA	5283321	NA	NA
AMM0016	2,3-DIMETHYL-1,4-HEXADIENE	C8H14	110.11	4.101	111.117	NA	AMM00009p	NA	NA	NA	NA	NA	NA	NA	5368910	NA	NA
AMM0017	Cytosine	C4H5N3O	111.044	1.306	112.051	NA	AMM00010p	NA	NA	NA	283; ESI-Q-TOF; [M+H]+; 10 V;||283; ESI-Q-TOF; [M+H]+; 0 V;||8; ESI-Q-TOF; [M-H]-; 0 V;||8; ESI-Q-TOF; [M-H]-; 10 V;	NA	NA	NA	NA	NA	NA
AMM0018	NA	NA	111.96	0.837	112.967	NA	NA	NA	NA	NA	NA	NA	NA	NA	NA	NA	NA
AMM0019	2-Furoate	C5H4O3	112.016	1.043	NA	111.009	NA	AMM00004n	NA	NA	NA	NA	NA	C01546	NA	NA	NA
AMM0020	2-Furoate	C5H4O3	112.016	0.962	NA	111.009	NA	AMM00005n	NA	NA	NA	NA	NA	C01546	NA	NA	NA
AMM0021	2-Furoate	C5H4O3	112.016	1.16	NA	111.009	NA	AMM00006n	NA	NA	NA	NA	NA	C01546	NA	NA	NA
AMM0022	NA	C4 H7 N3 O	113.059	1.306	114.067	NA	NA	NA	NA	NA	NA	NA	NA	NA	NA	NA	NA
AMM0023	NA	C6 H11 N O	113.084	3.01	114.092	NA	NA	NA	NA	NA	NA	NA	NA	NA	NA	NA	NA
AMM0024	NA	C5 H11 N3	113.095	5.733	114.103	NA	NA	NA	NA	NA	NA	NA	NA	NA	NA	NA	NA
AMM0025	NA	NA	113.993	1.133	NA	112.986	NA	NA	NA	NA	NA	NA	NA	NA	NA	NA	NA
AMM0026	cis-Acetylacrylate	C5H6O3	114.032	11.393	115.039	NA	AMM00013p	NA	NA	NA	NA	NA	C07091||C00596||C21187	NA	NA	NA	NA
AMM0027	NA	C9 H6	114.047	2.455	115.055	NA	NA	NA	NA	NA	NA	NA	NA	NA	NA	NA	NA
AMM0028	Proline	C5H9NO2	115.064	1.137	116.071	NA	AMM00014p	NA	CE000632||CE000625||PR100172||CE000637||CE000638||CE000623||CE000630||CE000631||CE000635	NA	NA	NA	NA	NA	NA	NA	NA
AMM0029	NA	NA	115.979	0.827	116.986	NA	NA	NA	NA	NA	NA	NA	NA	NA	NA	NA	NA
AMM0030	NA	NA	117.028	0.826	118.035	NA	NA	NA	NA	NA	NA	NA	NA	NA	NA	NA	NA
AMM0031	Indole	C8H7N	117.058	2.458	118.065	116.05	AMM00015p	NA	PR100053	NA	NA	NA	NA	NA	NA	NA	NA
AMM0032	Phenylacetonitrile	C8H7N	117.058	4.239	118.065	NA	AMM00016p	NA	NA	NA	NA	NA	C16074||C00463	NA	NA	NA	NA
AMM0033	NA	C8 H7 N	117.058	1.865	118.065	NA	NA	NA	NA	NA	NA	NA	NA	NA	NA	NA	NA
AMM0034	L-Norvaline	C5H11NO2	117.079	1.144	118.087	NA	AMM00017p	NA	NA	NA	NA	NA	C01826||C03571||C00431||C16436||C15987||C00719||C07457	NA	NA	NA	NA
AMM0035	NA	NA	118.012	0.825	119.019	NA	AMM00018p	NA	NA	NA	NA	NA	NA	NA	NA	NA	NA
AMM0036	NA	NA	118.012	1.294	119.019	NA	NA	NA	NA	NA	NA	NA	NA	NA	NA	NA	NA
AMM0037	Succinic acid	C4H6O4	118.026	1.051	NA	117.019	NA	AMM00010n	NA	PR100606||PR101002	NA	NA	NA	NA	NA	NA	NA
AMM0038	Succinic acid	C4H6O4	118.026	1.414	NA	117.019	NA	AMM00011n	NA	PR100606||PR101002	NA	NA	NA	NA	NA	NA	NA
AMM0039	NA	C5 H2 N4	118.028	1.307	119.035	NA	AMM00019p	NA	NA	NA	NA	NA	NA	NA	NA	NA	NA
AMM0040	NA	NA	118.061	2.454	119.069	NA	NA	NA	NA	NA	NA	NA	NA	NA	NA	NA	NA
AMM0041	NA	C9 H10	118.078	12.42	119.086	NA	AMM00021p	NA	NA	NA	NA	NA	NA	NA	NA	NA	NA
AMM0042	NA	C9 H10	118.078	12.225	119.086	NA	AMM00023p	NA	NA	NA	NA	NA	NA	NA	NA	NA	NA
AMM0043	NA	C9 H10	118.078	8.229	119.086	NA	NA	NA	NA	NA	NA	NA	NA	NA	NA	NA	NA
AMM0044	NA	C9 H10	118.079	12.479	119.086	NA	AMM00024p	NA	NA	NA	NA	NA	NA	NA	NA	NA	NA
AMM0045	NA	NA	119.013	0.822	120.02	NA	NA	NA	NA	NA	NA	NA	NA	NA	NA	NA	NA
AMM0046	L-Homoserine	C4H9NO3	119.058	0.901	NA	118.051	NA	AMM00012n	NA	NA	NA	NA	NA	C00263||C02115||C12317||C11108||C03678	NA	NA	NA
AMM0047	L-Homoserine	C4H9NO3	119.058	2.922	NA	118.051	NA	AMM00013n	NA	NA	NA	NA	NA	C00263||C02115||C12317||C03678||C11108	NA	NA	NA
AMM0048	NA	C8 H9 N	119.074	1.866	120.081	NA	AMM00026p	NA	NA	NA	NA	NA	NA	NA	NA	NA	NA
AMM0049	NA	NA	120.009	0.82	121.017	NA	NA	NA	NA	NA	NA	NA	NA	NA	NA	NA	NA
AMM0050	4-Hydroxybenzaldehyde	C7H6O2	120.021	2.576	121.029	NA	AMM00027p	NA	NA	NA	62451; ESI-Q-TOF; [M-H]-; 0 V;||62451; ESI-Q-TOF; [M-H]-; 10 V;||1297; GC-APCI-Q-TOF; [M-H]-; 0 V;	NA	NA	NA	NA	NA	NA
AMM0051	NA	NA	120.033	1.297	121.04	NA	NA	NA	NA	NA	NA	NA	NA	NA	NA	NA	NA
AMM0052	Phenylacetaldehyde	C8H8O	120.058	1.508	121.065	NA	AMM00028p	NA	NA	NA	NA	NA	C00601||C07214||C06758||C07209||C05627||C20782||C07113	NA	NA	NA	NA
AMM0053	NA	C8 H8 O	120.058	10.825	121.065	NA	NA	NA	NA	NA	NA	NA	NA	NA	NA	NA	NA
AMM0054	NA	C2 H6 N2 O4	122.033	0.832	123.04	NA	AMM00030p	NA	NA	NA	NA	NA	NA	NA	NA	NA	NA
AMM0055	4-Hydroxybenzaldehyde	C7H6O2	122.037	4.008	NA	121.029	NA	AMM00014n	NA	NA	NA	62451; ESI-Q-TOF; [M-H]-; 0 V;||62451; ESI-Q-TOF; [M-H]-; 10 V;||1297; GC-APCI-Q-TOF; [M-H]-; 0 V;	NA	NA	NA	NA	NA
AMM0056	4-Hydroxybenzaldehyde	C7H6O2	122.037	4.181	NA	121.029	NA	AMM00015n	NA	NA	NA	62451; ESI-Q-TOF; [M-H]-; 0 V;||62451; ESI-Q-TOF; [M-H]-; 10 V;||1297; GC-APCI-Q-TOF; [M-H]-; 0 V;	NA	NA	NA	NA	NA
AMM0057	4-Hydroxybenzaldehyde	C7H6O2	122.037	2.933	NA	121.029	NA	AMM00016n	NA	NA	NA	62451; ESI-Q-TOF; [M-H]-; 0 V;||62451; ESI-Q-TOF; [M-H]-; 10 V;||1297; GC-APCI-Q-TOF; [M-H]-; 0 V;	NA	NA	NA	NA	NA
AMM0058	Isonicotineamide	C6H6N2O	122.048	1.514	123.055	NA	AMM00034p	NA	NA	NA	NA	NA	C02421||C01950||C00153	NA	NA	NA	Alkaloids
AMM0059	NA	C2 H5 N O5	123.017	0.827	124.025	NA	AMM00036p	NA	NA	NA	NA	NA	NA	NA	NA	NA	NA
AMM0060	Isonicotinic acid	C6H5NO2	123.032	1.3	NA	122.025	NA	AMM00017n	NA	NA	NA	849; ESI-Q-TOF; [M-H]-; 0 V;||240; ESI-Q-TOF; [M-H]-; 0 V;	NA	NA	NA	NA	Alkaloids
AMM0061	NA	NA	123.034	0.833	124.041	NA	NA	NA	NA	NA	NA	NA	NA	NA	NA	NA	NA
AMM0062	NA	C8 H13 N	123.105	4.235	124.112	NA	AMM00037p	NA	NA	NA	NA	NA	NA	NA	NA	NA	NA
AMM0063	NA	C8 H13 N	123.105	4.763	124.112	NA	AMM00038p	NA	NA	NA	NA	NA	NA	NA	NA	NA	NA
AMM0064	NA	NA	124.018	0.828	125.025	NA	NA	NA	NA	NA	NA	NA	NA	NA	NA	NA	NA
AMM0065	NA	C8 H12 O	124.089	11.393	125.096	NA	AMM00039p	NA	NA	NA	NA	NA	NA	NA	NA	NA	NA
AMM0066	NA	C8 H12 O	124.089	10.005	125.096	NA	AMM00042p	NA	NA	NA	NA	NA	NA	NA	NA	NA	NA
AMM0067	NA	C8 H12 O	124.089	11.791	125.096	NA	AMM00046p	NA	NA	NA	NA	NA	NA	NA	NA	NA	NA
AMM0068	NA	C8 H12 O	124.089	4.225	125.096	NA	NA	NA	NA	NA	NA	NA	NA	NA	NA	NA	NA
AMM0069	NA	NA	125.011	1.304	126.019	NA	NA	NA	NA	NA	NA	NA	NA	NA	NA	NA	NA
AMM0070	NA	C4 H4 N3 P	125.015	0.826	126.022	NA	NA	NA	NA	NA	NA	NA	NA	NA	NA	NA	NA
AMM0071	5-Methylcytosine	C5 H7 N3 O	125.059	1.298	126.066	NA	NA	NA	NA	NA	NA	NA	NA	NA	NA	NA	NA
AMM0072	NA	NA	125.092	4.232	126.1	NA	NA	NA	NA	NA	NA	NA	NA	NA	NA	NA	NA
AMM0073	NA	NA	126.008	6.283	127.016	NA	NA	NA	NA	NA	NA	NA	NA	NA	NA	NA	NA
AMM0074	NA	NA	126.008	6.227	127.016	NA	NA	NA	NA	NA	NA	NA	NA	NA	NA	NA	NA
AMM0075	4-HYDROXY-6-METHYLPYRAN-2-ONE	C6H6O3	126.032	8.762	127.039	125.024	AMM00047p	AMM00019n	NA	NA	NA	44653; ESI-Q-TOF; [M-H]-; 0 V;||275; ESI-Q-TOF; [M+Na]+; 0 V;||65561; GC-APCI-Q-TOF; [M-H]-; 0 V;||506; ESI-Q-TOF; [M-H]-; 0 V;	NA	NA	NA	NA	Polyketides
AMM0076	4-HYDROXY-6-METHYLPYRAN-2-ONE	C6H6O3	126.032	1.906	127.039	NA	AMM00048p	NA	NA	NA	44653; ESI-Q-TOF; [M+H]+; 10 V;||506; ESI-Q-TOF; [M+H]+; 0 V;||44653; ESI-Q-TOF; [M+H]+; 0 V;||44509; ESI-Q-TOF; [M+H]+; 10 V;||44509; ESI-Q-TOF; [M+H]+; 0 V;	NA	NA	NA	NA	NA	Polyketides
AMM0077	4-HYDROXY-6-METHYLPYRAN-2-ONE	C6H6O3	126.032	4.18	127.039	NA	AMM00051p	NA	NA	NA	44653; ESI-Q-TOF; [M+H]+; 10 V;	NA	NA	NA	NA	NA	Polyketides
AMM0078	5-Hydroxymethyl-2-furaldehyde	C6H6O3	126.032	5.738	127.039	125.024	AMM00050p	NA	NA	NA	NA	NA	C11101||C02752||C11918||C20718||C01108||C02814||C02183	NA	NA	NA	Polyketides
AMM0079	Triacetate lactone	C6H6O3	126.032	2.02	127.039	NA	AMM00052p	NA	NA	NA	NA	NA	C02752||C11101||C11918||C20718||C01108||C02814||C02183	NA	NA	NA	Polyketides
AMM0080	Thymine	C5H6N2O2	126.043	1.587	NA	125.036	NA	AMM00022n	NA	PR100612	NA	NA	NA	NA	NA	NA	NA
AMM0081	trans-2-Octenal	C8H14O	126.104	4.236	NA	125.097	NA	AMM00023n	NA	NA	NA	NA	NA	C21138||C07287	NA	NA	NA
AMM0082	NA	C8 H14 O	126.104	5.796	NA	125.097	NA	NA	NA	NA	NA	NA	NA	NA	NA	NA	NA
AMM0083	L-Baikiain	C6H9NO2	127.064	1.436	128.071	NA	AMM00054p	NA	NA	NA	NA	NA	C08268||C00450||C13694||C08292||C04092||C10149	NA	NA	NA	Alkaloids
AMM0084	NA	NA	127.075	1.298	128.082	NA	NA	NA	NA	NA	NA	NA	NA	NA	NA	NA	NA
AMM0085	N-Cyclohexylformamide	C7H13NO	127.1	3.202	128.107	NA	AMM00055p	NA	NA	NA	NA	NA	C11519	NA	NA	NA	NA
AMM0086	Coniine	C8H17N	127.136	2.415	128.143	NA	AMM00056p	NA	NA	NA	NA	NA	C06523	NA	NA	NA	Alkaloids
AMM0087	NA	NA	128.059	1.307	129.066	NA	NA	NA	NA	NA	NA	NA	NA	NA	NA	NA	NA
AMM0088	NA	C7 H12 O2	128.084	1.536	NA	127.076	NA	NA	NA	NA	NA	NA	NA	NA	NA	NA	NA
AMM0089	Cyclohexanecarboxylic acid	C7 H12 O2	128.084	5.997	NA	127.076	NA	NA	NA	NA	NA	NA	NA	NA	NA	NA	NA
AMM0090	NA	C7 H12 O2	128.084	2.575	NA	127.076	NA	NA	NA	NA	NA	NA	NA	NA	NA	NA	NA
AMM0091	NA	C7 H16 N2	128.131	1.31	129.139	NA	NA	NA	NA	NA	NA	NA	NA	NA	NA	NA	NA
AMM0092	NA	NA	129.043	2.884	130.05	NA	NA	NA	NA	NA	NA	NA	NA	NA	NA	NA	NA
AMM0093	3-Methylindole	C9H9N	129.058	4.542	130.065	NA	AMM00057p	NA	NA	NA	5453; ESI-Q-TOF; [M-H]-; 0 V;	NA	NA	NA	NA	NA	NA
AMM0094	NA	C9 H7 N	129.058	1.554	130.065	NA	NA	NA	NA	NA	NA	NA	NA	NA	NA	NA	NA
AMM0095	L-Pipecolate	C6H11NO2	129.079	2.816	130.086	NA	AMM00058p	NA	NA	NA	NA	NA	C00408||C07500||C13696||C03969||C05936	NA	NA	NA	Alkaloids
AMM0096	Mesaconic acid	C5H6O4	130.026	1.169	NA	129.019	NA	AMM00025n	NA	PR100510||PR100773||PR100761	NA	NA	NA	NA	NA	NA	NA
AMM0097	Mesaconic acid	C5H6O4	130.027	0.981	NA	129.019	NA	AMM00024n	NA	PR100510||PR100773||PR100761	NA	NA	NA	NA	NA	NA	NA
AMM0098	NA	C4 H6 N2 O3	130.038	1.316	NA	129.031	NA	NA	NA	NA	NA	NA	NA	NA	NA	NA	NA
AMM0099	NA	C9 H6 O	130.042	1.864	131.049	NA	AMM00059p	NA	NA	NA	NA	NA	NA	NA	NA	NA	NA
AMM0100	Adipate semialdehyde	C6H10O3	130.063	2.552	NA	129.056	NA	AMM00026n	NA	NA	NA	NA	NA	C06102||C00902||C02129||C02122||C03241||C14530||C12314||C06008||C03467||C01012||C00233||C03500	NA	NA	NA
AMM0101	Adipate semialdehyde	C6H10O3	130.063	2.429	NA	129.056	NA	AMM00028n	NA	NA	NA	NA	NA	C06102||C02129||C00902||C02122||C03241||C14530||C12314||C06008||C03467||C01012||C00233||C03500	NA	NA	NA
AMM0102	Adipate semialdehyde	C6H10O3	130.063	2.661	NA	129.056	NA	AMM00029n	NA	NA	NA	NA	NA	C06102||C02129||C02122||C00902||C03241||C14530||C12314||C01012||C03467||C06008||C00233||C03500	NA	NA	NA
AMM0103	Ethyl 3-oxobutanoate	C6H10O3	130.063	3.965	NA	129.056	NA	AMM00027n	NA	NA	NA	NA	NA	C03500||C02129||C06102||C14530||C03241||C12314||C02122||C00902||C01012||C06008||C03467||C00233	NA	NA	NA
AMM0104	NA	C10 H10	130.078	8.838	131.085	NA	NA	NA	NA	NA	NA	NA	NA	NA	NA	NA	NA
AMM0105	NA	NA	130.954	0.829	131.962	NA	AMM00060p	NA	NA	NA	NA	NA	NA	NA	NA	NA	NA
AMM0106	Tolylacetonitrile	C9H9N	131.074	2.456	132.081	NA	AMM00062p	NA	NA	NA	NA	NA	C02596||C08313	NA	NA	NA	NA
AMM0107	NA	C9 H9 N	131.074	1.471	132.081	NA	NA	NA	NA	NA	NA	NA	NA	NA	NA	NA	NA
AMM0108	Leucine	C6H13NO2	131.095	1.371	132.102	130.087	AMM00063p	AMM00030n	CE000685||CE000614||CE000619||CE000681||CE000682||CE000613||CE000618||CE000615||CE000686||CE000689||CE000687||PR100169||PR100388||CE000688||CE000684	NA	NA	NA	NA	NA	NA	NA	NA
AMM0109	NA	C5 H8 O2 S	132.025	1.311	133.032	NA	NA	NA	NA	NA	NA	NA	NA	NA	NA	NA	NA
AMM0110	Glutarate	C5H8O4	132.042	3.149	133.05	NA	AMM00065p	NA	NA	NA	NA	NA	C00489||C04106||C04181||C03589||C06010||C02674||C11838	NA	NA	NA	NA
AMM0111	NA	C5 H8 O4	132.042	7.2	133.049	NA	NA	NA	NA	NA	NA	NA	NA	NA	NA	NA	NA
AMM0112	Cinnamaldehyde	C9H8O	132.058	3.342	133.065	NA	AMM00067p	NA	NA	NA	NA	NA	C00903||C16592||C01504||C07727	NA	NA	NA	Phenylpropanoids
AMM0113	6-Hydroxyhexanoic acid	C6H12O3	132.079	3.149	133.086	NA	AMM00068p	NA	NA	NA	NA	NA	C06103||C03499||C07834||C03264	NA	NA	NA	NA
AMM0114	Tetralin	C10H12	132.094	8.231	133.101	NA	AMM00074p	NA	NA	NA	NA	NA	C14114||C14411	NA	NA	NA	NA
AMM0115	5-Methylbenzotriazole	C7 H7 N3	133.064	5.351	134.071	NA	NA	NA	NA	NA	NA	NA	NA	NA	NA	NA	NA
AMM0116	NA	NA	133.123	5.731	134.131	NA	NA	NA	NA	NA	NA	NA	NA	NA	NA	NA	NA
AMM0117	NA	C H2 N4 O2 S	133.989	0.825	134.997	NA	NA	NA	NA	NA	NA	NA	NA	NA	NA	NA	NA
AMM0118	D-(+)-Malic acid	C4H6O5	134.022	0.928	NA	133.014	NA	AMM00031n	NA	PR100541	NA	NA	NA	NA	NA	NA	NA
AMM0119	D-(+)-Malic acid	C4H6O5	134.022	1.399	NA	133.014	NA	AMM00032n	NA	PR100541	NA	NA	NA	NA	NA	NA	NA
AMM0120	D-(+)-Malic acid	C4H6O5	134.022	1.149	NA	133.014	NA	AMM00033n	NA	PR100541	NA	NA	NA	NA	NA	NA	NA
AMM0121	D-(+)-Malic acid	C4H6O5	134.022	1.858	NA	133.014	NA	AMM00034n	NA	PR100541	NA	NA	NA	NA	NA	NA	NA
AMM0122	NA	C5 H2 N4 O	134.023	1.367	135.03	NA	NA	NA	NA	NA	NA	NA	NA	NA	NA	NA	NA
AMM0123	1-Deoxy-D-xylulose	C5H10O4	134.058	1.02	NA	133.051	NA	AMM00035n	NA	NA	NA	NA	NA	C06257||C01801||C04272||C08347	NA	NA	NA
AMM0124	Chavicol	C9H10O	134.073	12.224	135.08	NA	AMM00075p	NA	NA	NA	NA	NA	C16930||C15512||C20464||C01710||C02394	NA	NA	NA	Phenylpropanoids
AMM0125	Chavicol	C9H10O	134.073	4.235	135.081	NA	AMM00076p	NA	NA	NA	NA	NA	C16930||C15512||C20464||C02394||C01710	NA	NA	NA	Phenylpropanoids
AMM0126	(S)-(-)-Perillyl alcohol	C10H16O	134.109	6.425	135.117	NA	AMM00077p	NA	NA	NA	41074; ESI-Q-TOF; [M+H-H2O]+; 10 V;||41074; ESI-Q-TOF; [M+H-H2O]+; 0 V;	NA	NA	NA	NA	NA	Terpenoids
AMM0127	NA	C10 H14	134.11	8.84	135.117	NA	NA	NA	NA	NA	NA	NA	NA	NA	NA	NA	NA
AMM0128	NA	C10 H14	134.11	8.229	135.117	NA	NA	NA	NA	NA	NA	NA	NA	NA	NA	NA	NA
AMM0129	Adenine	C5H5N5	135.055	1.303	136.062	134.047	AMM00081p	AMM00037n	PR100018||PR100020	NA	NA	NA	NA	NA	NA	NA	NA
AMM0130	Adenine	C5H5N5	135.055	1.021	136.062	134.047	AMM00082p	AMM00037n	PR100018||PR100020	NA	NA	NA	NA	NA	NA	NA	NA
AMM0131	Adenine	C5H5N5	135.055	3.106	136.062	NA	AMM00083p	NA	PR100018||PR100020	NA	NA	NA	NA	NA	NA	NA	NA
AMM0132	NA	NA	136.022	0.822	137.029	NA	NA	NA	NA	NA	NA	NA	NA	NA	NA	NA	NA
AMM0133	NA	NA	136.052	1.307	137.059	NA	NA	NA	NA	NA	NA	NA	NA	NA	NA	NA	NA
AMM0134	2-(4-Hydroxyphenyl)ethanol	C8H10O2	136.053	11.63	137.06	NA	AMM00086p	NA	NA	NA	7044; ESI-Q-TOF; [M-H]-; 0 V;	NA	NA	NA	NA	NA	Phenylpropanoids
AMM0135	NA	NA	136.058	1.311	137.065	NA	NA	NA	NA	NA	NA	NA	NA	NA	NA	NA	NA
AMM0136	Trigonelline	C7H7NO2	137.048	0.987	138.055	NA	AMM00092p	NA	PR100409	NA	NA	NA	NA	NA	NA	NA	Alkaloids
AMM0137	Anthranilic acid	C7H7NO2	137.048	3.925	NA	136.04	NA	AMM00039n	NA	PR100494	NA	NA	NA	NA	NA	NA	Alkaloids
AMM0138	NA	C9 H15 N	137.12	5.35	138.128	NA	NA	NA	NA	NA	NA	NA	NA	NA	NA	NA	NA
AMM0139	4-hydroxy-benzoate	C7H6O3	138.032	1.845	NA	137.024	NA	AMM00040n	NA	PR100596	NA	NA	NA	NA	NA	NA	NA
AMM0140	4-hydroxy-benzoate	C7H6O3	138.032	2.707	NA	137.024	NA	AMM00041n	NA	PR100596	NA	NA	NA	NA	NA	NA	NA
AMM0141	4-hydroxy-benzoate	C7H6O3	138.032	4.743	NA	137.024	NA	AMM00042n	NA	PR100596	NA	NA	NA	NA	NA	NA	NA
AMM0142	NA	C6 H6 N2 O2	138.043	1.306	139.05	NA	NA	NA	NA	NA	NA	NA	NA	NA	NA	NA	NA
AMM0143	(2E,4E,6E)-7-Hydroxy-4-methylhepta-2,4,6-trienal	C8H10O2	138.068	3.142	139.075	NA	AMM00093p	NA	NA	NA	NA	NA	C20694||C11480||C06728||C06044||C13638||C07084||C03352	NA	NA	NA	NA
AMM0144	(2E,4E,6E)-7-Hydroxy-4-methylhepta-2,4,6-trienal	C8H10O2	138.068	3.197	139.075	NA	AMM00094p	NA	NA	NA	NA	NA	C20694||C11480||C06728||C06044||C13638||C07084||C03352	NA	NA	NA	NA
AMM0145	NA	C9 H14 O	138.104	15.561	139.112	NA	NA	NA	NA	NA	NA	NA	NA	NA	NA	NA	NA
AMM0146	NA	C9 H14 O	138.104	15.373	139.112	NA	NA	NA	NA	NA	NA	NA	NA	NA	NA	NA	NA
AMM0147	NA	C9 H14 O	138.105	5.352	139.112	NA	NA	NA	NA	NA	NA	NA	NA	NA	NA	NA	NA
AMM0148	NA	NA	138.995	0.83	140.002	NA	AMM00095p	NA	NA	NA	NA	NA	NA	NA	NA	NA	NA
AMM0149	NA	C2 H6 N O4 P	139.003	6.222	140.011	NA	AMM00096p	NA	NA	NA	NA	NA	NA	NA	NA	NA	NA
AMM0150	NA	C2 H6 N O4 P	139.003	6.262	140.011	NA	AMM00097p	NA	NA	NA	NA	NA	NA	NA	NA	NA	NA
AMM0151	4-Nitrophenol	C6H5NO3	139.027	6.185	NA	138.02	NA	AMM00043n	NA	PR100598	NA	NA	NA	NA	NA	NA	Alkaloids
AMM0152	Gabaculine	C7H9NO2	139.063	2.963	NA	138.056	NA	AMM00044n	NA	NA	NA	NA	NA	C12110	NA	NA	NA
AMM0153	NA	C7 H9 N O2	139.063	1.77	140.071	NA	NA	NA	NA	NA	NA	NA	NA	NA	NA	NA	NA
AMM0154	NA	C6 H9 N3 O	139.075	1.301	140.082	NA	NA	NA	NA	NA	NA	NA	NA	NA	NA	NA	NA
AMM0155	NA	NA	141.028	0.822	142.035	NA	AMM00100p	NA	NA	NA	NA	NA	NA	NA	NA	NA	NA
AMM0156	Gentianaine	C6H7NO3	141.043	2.32	142.05	NA	AMM00101p	NA	NA	NA	NA	NA	C09960||C03824||C04226	NA	NA	NA	NA
AMM0157	NA	C10 H7 N	141.058	2.458	142.065	NA	NA	NA	NA	NA	NA	NA	NA	NA	NA	NA	NA
AMM0158	NA	C7 H11 N O2	141.079	2.24	142.086	NA	NA	NA	NA	NA	NA	NA	NA	NA	NA	NA	NA
AMM0159	Pelletierine	C8H15NO	141.115	4.232	142.123	NA	AMM00102p	NA	NA	NA	NA	NA	C06182||C11359||C10864||C02066||C12440	NA	NA	NA	Alkaloids
AMM0160	NA	C2 H6 O7	142.012	0.825	143.019	NA	NA	NA	NA	NA	NA	NA	NA	NA	NA	NA	NA
AMM0161	NA	NA	142.028	0.827	143.036	NA	NA	NA	NA	NA	NA	NA	NA	NA	NA	NA	NA
AMM0162	NA	C4 H7 N4 P	142.041	0.831	143.048	NA	NA	NA	NA	NA	NA	NA	NA	NA	NA	NA	NA
AMM0163	NA	NA	142.043	1.076	143.05	NA	NA	NA	NA	NA	NA	NA	NA	NA	NA	NA	NA
AMM0164	Cycloheptanecarboxylic acid	C8H14O2	142.099	11.392	143.107	NA	AMM00103p	NA	NA	NA	NA	NA	C12104||C16648||C16654||C16653||C19757||C19318||C12297	NA	NA	NA	NA
AMM0165	2-n-Propyl-3-pentenoic acid	C8H14O2	142.099	11.735	143.107	NA	AMM00104p	NA	NA	NA	NA	NA	C16654||C16648||C12104||C16653||C19757||C12297||C19318	NA	NA	NA	NA
AMM0166	NA	C7 H14 N2 O	142.111	2.037	143.118	NA	AMM00105p	NA	NA	NA	NA	NA	NA	NA	NA	NA	NA
AMM0167	NA	C4 H6 N3 O P	143.025	0.828	144.032	NA	NA	NA	NA	NA	NA	NA	NA	NA	NA	NA	NA
AMM0168	NA	NA	143.041	1.302	144.048	NA	NA	NA	NA	NA	NA	NA	NA	NA	NA	NA	NA
AMM0169	2-Hydroxymethylclavam	C6H9NO3	143.058	1.307	144.066	NA	AMM00107p	NA	NA	NA	NA	NA	C17357	NA	NA	NA	NA
AMM0170	NA	C5 H9 N3 O2	143.07	1.305	144.077	NA	NA	NA	NA	NA	NA	NA	NA	NA	NA	NA	NA
AMM0171	NA	C10 H9 N	143.073	2.46	144.081	NA	NA	NA	NA	NA	NA	NA	NA	NA	NA	NA	NA
AMM0172	D-Proline betaine	C7H13NO2	143.095	4.079	144.102	NA	AMM00108p	NA	NA	NA	NA	NA	C21514||C04114	NA	NA	NA	NA
AMM0173	D-Proline betaine	C7H13NO2	143.095	4.729	144.102	NA	AMM00110p	NA	NA	NA	NA	NA	C21514||C04114	NA	NA	NA	NA
AMM0174	NA	NA	143.095	1.343	144.102	NA	NA	NA	NA	NA	NA	NA	NA	NA	NA	NA	NA
AMM0175	Pseudoconhydrine	C8H17NO	143.131	8.163	144.138	NA	AMM00111p	NA	NA	NA	NA	NA	C10168||C19983||C10152	NA	NA	NA	Alkaloids
AMM0176	NA	C9 H4 O2	144.021	3.774	145.028	NA	NA	NA	NA	NA	NA	NA	NA	NA	NA	NA	NA
AMM0177	N-Nitrosoproline	C5H8N2O3	144.054	1.112	145.061	NA	AMM00113p	NA	NA	NA	NA	NA	C19485	NA	NA	NA	NA
AMM0178	7-Oxoheptanoic acid	C7H12O3	144.079	4.578	NA	143.071	NA	AMM00045n	NA	NA	NA	NA	NA	C16590||C04404	NA	NA	NA
AMM0179	7-Oxoheptanoic acid	C7H12O3	144.079	3.351	NA	143.071	NA	AMM00046n	NA	NA	NA	NA	NA	C16590||C04404	NA	NA	NA
AMM0180	NA	C11 H12	144.094	12.242	145.101	NA	AMM00115p	NA	NA	NA	NA	NA	NA	NA	NA	NA	NA
AMM0181	NA	C11 H12	144.094	10.156	145.101	NA	AMM00116p	NA	NA	NA	NA	NA	NA	NA	NA	NA	NA
AMM0182	Caprylic acid	C8 H16 O2	144.115	10.653	NA	143.108	NA	NA	NA	NA	NA	NA	NA	NA	NA	NA	NA
AMM0183	NA	NA	145.037	1.304	146.045	NA	NA	NA	NA	NA	NA	NA	NA	NA	NA	NA	NA
AMM0184	Indole-3-carboxyaldehyde	C9H7NO	145.053	2.456	146.06	NA	AMM00117p	NA	PR101043||PR100054	NA	NA	NA	NA	NA	NA	NA	NA
AMM0185	L-2-Aminoadipate 6-semialdehyde	C6H11NO3	145.074	1.621	NA	144.067	NA	AMM00047n	NA	NA	NA	NA	NA	C04076||C05825||C02946||C03656||C03239	NA	NA	NA
AMM0186	4-trimethylammoniobutanoic acid	C7H15NO2	145.11	2.988	146.118	NA	AMM00118p	NA	NA	NA	NA	NA	NA	NA	134||5288628||5312964	NA	NA
AMM0187	Coumarin	C9H6O2	146.037	3.264	147.044	NA	AMM00121p	NA	NA	NA	NA	NA	C05851	NA	NA	NA	Phenylpropanoids
AMM0188	Coumarin	C9H6O2	146.037	2.33	147.044	NA	AMM00122p	NA	NA	NA	NA	NA	C05851	NA	NA	NA	Phenylpropanoids
AMM0189	NA	C5 H10 N2 O3	146.069	1.294	147.076	NA	NA	NA	NA	NA	NA	NA	NA	NA	NA	NA	NA
AMM0190	NA	C7 H14 O3	146.094	5.619	NA	145.087	NA	NA	NA	NA	NA	NA	NA	NA	NA	NA	NA
AMM0191	7-Hydroxyheptanoic acid	C7H14O3	146.094	5.955	NA	145.087	NA	AMM00048n	NA	NA	NA	NA	NA	NA	NA	138016||2750949	NA
AMM0192	7-Hydroxyheptanoic acid	C7H14O3	146.094	6.159	NA	145.087	NA	AMM00049n	NA	NA	NA	NA	NA	NA	NA	138016||2750949	NA
AMM0193	NA	C8 H4 O3	148.016	17.831	149.023	NA	AMM00125p	NA	NA	NA	NA	NA	NA	NA	NA	NA	NA
AMM0194	NA	C8 H4 O3	148.016	18.093	149.023	NA	AMM00126p	NA	NA	NA	NA	NA	NA	NA	NA	NA	NA
AMM0195	NA	C8 H4 O3	148.016	4.06	149.023	NA	NA	NA	NA	NA	NA	NA	NA	NA	NA	NA	NA
AMM0196	NA	C8 H4 O3	148.016	9.027	149.023	NA	AMM00129p	NA	NA	NA	NA	NA	NA	NA	NA	NA	NA
AMM0197	NA	C8 H4 O3	148.016	18.964	149.023	NA	AMM00130p	NA	NA	NA	NA	NA	NA	NA	NA	NA	NA
AMM0198	4-Hydroxycinnamyl aldehyde	C9H8O2	148.052	1.864	149.06	147.045	AMM00132p	AMM00050n	NA	NA	NA	NA	C05608||C10438||C02274||C07728||C07720||C17268	NA	NA	NA	Phenylpropanoids
AMM0199	NA	C9 H8 O2	148.052	3.779	149.06	NA	NA	NA	NA	NA	NA	NA	NA	NA	NA	NA	NA
AMM0200	Coumarin	C9H6O2	148.053	4.703	NA	147.045	NA	AMM00052n	NA	BML01352	NA	NA	NA	NA	NA	NA	Phenylpropanoids
AMM0201	NA	C6 H12 O4	148.074	1.041	NA	147.066	NA	NA	NA	NA	NA	NA	NA	NA	NA	NA	NA
AMM0202	NA	C6 H12 O4	148.074	1.151	NA	147.066	NA	NA	NA	NA	NA	NA	NA	NA	NA	NA	NA
AMM0203	4-Isopropylbenzaldehyde	C10H12O	148.089	3.871	149.096	NA	AMM00133p	NA	NA	NA	NA	NA	C06577||C14309||C17965||C10452||C10428	NA	NA	NA	Terpenoids
AMM0204	4-Isopropylbenzaldehyde	C10H12O	148.089	3.712	149.096	NA	AMM00134p	NA	NA	NA	NA	NA	C06577||C14309||C17965||C10452||C10428	NA	NA	NA	Terpenoids
AMM0205	NA	C10 H12 O	148.089	8.233	149.096	NA	NA	NA	NA	NA	NA	NA	NA	NA	NA	NA	NA
AMM0206	Ectocarpen	C11H16	148.125	7.473	149.132	NA	AMM00140p	NA	NA	NA	NA	NA	C16993	NA	NA	NA	NA
AMM0207	Ectocarpen	C11H16	148.125	9.643	149.132	NA	AMM00136p	NA	NA	NA	NA	NA	C16993	NA	NA	NA	NA
AMM0208	Ectocarpen	C11H16	148.125	8.839	149.132	NA	AMM00137p	NA	NA	NA	NA	NA	C16993	NA	NA	NA	NA
AMM0209	Ectocarpen	C11H16	148.125	10.359	149.132	NA	AMM00138p	NA	NA	NA	NA	NA	C16993	NA	NA	NA	NA
AMM0210	Ectocarpen	C11H16	148.125	8.231	149.132	NA	AMM00141p	NA	NA	NA	NA	NA	C16993	NA	NA	NA	NA
AMM0211	NA	C8 H7 N O2	149.048	1.768	150.055	NA	NA	NA	NA	NA	NA	NA	NA	NA	NA	NA	NA
AMM0212	NA	NA	149.056	4.637	NA	148.048	NA	NA	NA	NA	NA	NA	NA	NA	NA	NA	NA
AMM0213	NA	NA	149.056	4.745	NA	148.048	NA	NA	NA	NA	NA	NA	NA	NA	NA	NA	NA
AMM0214	3-Methyladenine	C6H7N5	149.07	1.299	150.077	NA	AMM00143p	NA	PR100061||PR100062	NA	NA	NA	NA	NA	NA	NA	NA
AMM0215	3-Methyladenine	C6H7N5	149.07	1.01	150.077	NA	AMM00144p	NA	PR100061||PR100062	NA	NA	NA	NA	NA	NA	NA	NA
AMM0216	L-Arabinose	C5H10O5	150.053	0.969	NA	149.046	NA	AMM00053n	NA	NA	NA	NA	NA	C11476||C05052||C01488||C21040||C21067||C21057||C21382||C08354	NA	NA	NA
AMM0217	L-Arabinose	C5H10O5	150.053	1.219	NA	149.046	NA	AMM00054n	NA	NA	NA	NA	NA	C11476||C05052||C01488||C21382||C21040||C21067||C21057||C08354	NA	NA	NA
AMM0218	NA	C10 H14 O	150.104	8.837	151.112	NA	NA	NA	NA	NA	NA	NA	NA	NA	NA	NA	NA
AMM0219	Guanine	C5 H5 N5 O	151.049	1.316	NA	150.042	NA	NA	NA	NA	NA	NA	NA	NA	NA	NA	NA
AMM0220	NA	NA	151.056	0.981	NA	150.049	NA	NA	NA	NA	NA	NA	NA	NA	NA	NA	NA
AMM0221	NA	C9 H13 N O	151.1	4.23	152.107	NA	NA	NA	NA	NA	NA	NA	NA	NA	NA	NA	NA
AMM0222	2-Methyl-3-n-amyl-pyrrole	C10H17N	151.136	6.427	152.143	NA	AMM00148p	NA	NA	NA	NA	NA	C21572||C06818	NA	NA	NA	NA
AMM0223	2-Methyl-3-n-amyl-pyrrole	C10H17N	151.136	6.51	152.143	NA	AMM00149p	NA	NA	NA	NA	NA	C21572||C06818	NA	NA	NA	NA
AMM0224	NA	C5 H4 N4 O2	152.033	1.369	153.041	NA	NA	NA	NA	NA	NA	NA	NA	NA	NA	NA	NA
AMM0225	NA	C5 H4 N4 O2	152.034	1.562	153.041	NA	NA	NA	NA	NA	NA	NA	NA	NA	NA	NA	NA
AMM0226	Vanillin	C8H8O3	152.047	4.502	NA	151.04	NA	AMM00055n	NA	NA	NA	62927; ESI-Q-TOF; [M-H]-; 10 V;	NA	NA	NA	NA	NA
AMM0227	Vanillin	C8 H8 O3	152.047	6.016	NA	151.04	NA	NA	NA	NA	NA	NA	NA	NA	NA	NA	NA
AMM0228	3-Isopropylcatechol	C9H12O2	152.084	4.232	153.091	NA	AMM00152p	NA	NA	NA	NA	NA	C01014	NA	NA	NA	NA
AMM0229	NA	C10 H16 O	152.12	6.425	153.127	NA	NA	NA	NA	NA	NA	NA	NA	NA	NA	NA	NA
AMM0230	NA	C10 H16 O	152.12	6.51	153.127	NA	NA	NA	NA	NA	NA	NA	NA	NA	NA	NA	NA
AMM0231	NA	C10 H16 O	152.12	5.526	153.127	NA	NA	NA	NA	NA	NA	NA	NA	NA	NA	NA	NA
AMM0232	NA	NA	153.087	4.238	154.094	NA	NA	NA	NA	NA	NA	NA	NA	NA	NA	NA	NA
AMM0233	NA	NA	153.97	0.832	154.977	NA	AMM00153p	NA	NA	NA	NA	NA	NA	NA	NA	NA	NA
AMM0234	2,3-Dihydroxybenzoic acid	C7H6O4	154.027	3.832	NA	153.019	NA	AMM00057n	NA	NA	NA	3276; ESI-Q-TOF; [M-H]-; 10 V;	NA	NA	NA	NA	NA
AMM0235	Diethylphosphoric acid	C4H11O4P	154.039	6.283	155.047	NA	AMM00154p	NA	NA	NA	NA	NA	C06608	NA	NA	NA	NA
AMM0236	Diethylphosphoric acid	C4H11O4P	154.039	6.23	155.047	NA	AMM00155p	NA	NA	NA	NA	NA	C06608	NA	NA	NA	NA
AMM0237	Diethylphosphoric acid	C4H11O4P	154.04	1.425	NA	153.032	NA	AMM00058n	NA	NA	NA	NA	NA	C06608	NA	NA	NA
AMM0238	NA	C8 H10 O3	154.063	4.024	155.07	NA	NA	NA	NA	NA	NA	NA	NA	NA	NA	NA	NA
AMM0239	NA	C9 H14 O2	154.099	16.713	155.107	NA	NA	NA	NA	NA	NA	NA	NA	NA	NA	NA	NA
AMM0240	NA	C9 H14 O2	154.099	8.828	155.107	NA	NA	NA	NA	NA	NA	NA	NA	NA	NA	NA	NA
AMM0241	NA	C9 H14 O2	154.099	10.301	155.107	NA	NA	NA	NA	NA	NA	NA	NA	NA	NA	NA	NA
AMM0242	Arecoline	C8H13NO2	155.095	3.189	156.102	NA	AMM00156p	NA	NA	NA	NA	NA	C10129||C10866||C10321	NA	NA	NA	Alkaloids
AMM0243	Arecoline	C8H13NO2	155.095	3.144	156.102	NA	AMM00157p	NA	NA	NA	NA	NA	C10129||C10866||C10321	NA	NA	NA	Alkaloids
AMM0244	N-Methylpelletierine	C9H17NO	155.131	15.372	156.138	NA	AMM00158p	NA	NA	NA	NA	NA	C06184	NA	NA	NA	Alkaloids
AMM0245	N-Methylpelletierine	C9H17NO	155.131	15.563	156.138	NA	AMM00159p	NA	NA	NA	NA	NA	C06184	NA	NA	NA	Alkaloids
AMM0246	NA	C9 H17 N O	155.131	5.342	156.138	NA	NA	NA	NA	NA	NA	NA	NA	NA	NA	NA	NA
AMM0247	4-Methyl-3-oxoadipate-enol-lactone	C7H8O4	156.042	11.392	157.049	NA	AMM00161p	NA	NA	NA	NA	NA	C18311||C04558||C06210||C04559||C06760||C04171||C20710||C06321||C04112	NA	NA	NA	NA
AMM0248	Nonane-4,6-dione	C9H16O2	156.115	6.556	NA	155.108	NA	AMM00064n	NA	NA	NA	NA	NA	C02445||C08471||C08501	NA	NA	NA
AMM0249	NA	NA	157.005	0.827	158.012	NA	NA	NA	NA	NA	NA	NA	NA	NA	NA	NA	NA
AMM0250	NA	C10 H7 N O	157.053	1.554	158.06	NA	NA	NA	NA	NA	NA	NA	NA	NA	NA	NA	NA
AMM0251	NA	C7 H11 N O3	157.074	1.787	158.081	156.067	NA	NA	NA	NA	NA	NA	NA	NA	NA	NA	NA
AMM0252	2,2,6,6-Tetramethyl-4-piperidinol	C9 H19 N O	157.147	9.813	158.154	NA	AMM00163p	NA	NA	NA	NA	NA	NA	NA	NA	NA	NA
AMM0253	NA	C3 H2 N4 O2 S	157.989	0.825	158.996	NA	AMM00164p	NA	NA	NA	NA	NA	NA	NA	NA	NA	NA
AMM0254	NA	NA	158.056	0.831	159.063	NA	NA	NA	NA	NA	NA	NA	NA	NA	NA	NA	NA
AMM0255	NA	NA	158.056	1.085	159.063	NA	NA	NA	NA	NA	NA	NA	NA	NA	NA	NA	NA
AMM0256	1,5-Naphthalenediamine	C10H10N2	158.084	8.382	159.092	NA	AMM00165p	NA	NA	NA	NA	NA	C19463||C10161	NA	NA	NA	Alkaloids
AMM0257	Nicotyrine	C10H10N2	158.084	1.573	NA	157.077	NA	AMM00066n	NA	NA	NA	NA	NA	C10161||C19463	NA	NA	Alkaloids
AMM0258	1,5-Naphthalenediamine	C10H10N2	158.084	4.505	159.092	NA	AMM00166p	NA	NA	NA	NA	NA	C19463||C10161	NA	NA	NA	Alkaloids
AMM0259	2-n-Propyl-4-oxopentanoic acid	C8H14O3	158.094	4.299	NA	157.087	NA	AMM00068n	NA	NA	NA	NA	NA	C16655||C16652||C02975	NA	NA	NA
AMM0260	(1,2,3-Trimethyl-2-cyclopropen-1-yl)benzene	C12H14	158.109	10.356	159.117	NA	AMM00169p	NA	NA	NA	NA	NA	NA	NA	581958	NA	NA
AMM0261	Nonanoic acid	C9H18O2	158.131	12.079	NA	157.123	NA	AMM00069n	NA	NA	NA	5810; ESI-Q-TOF; [M-H]-; 10 V;||5810; ESI-Q-TOF; [M-H]-; 0 V;||5810; ESI-Q-TOF; [M-H]-; 20 V;||36571; ESI-Q-TOF; [M+H]+; 0 V;	NA	NA	NA	NA	NA
AMM0262	NA	C5 H9 N3 O3	159.064	1.046	160.072	NA	AMM00170p	NA	NA	NA	NA	NA	NA	NA	NA	NA	NA
AMM0263	NA	C5 H9 N3 O3	159.064	0.879	160.072	NA	AMM00171p	NA	NA	NA	NA	NA	NA	NA	NA	NA	NA
AMM0264	NA	C5 H9 N3 O3	159.064	1.235	160.072	NA	AMM00172p	NA	NA	NA	NA	NA	NA	NA	NA	NA	NA
AMM0265	NA	C5 H9 N3 O3	159.064	1.124	160.072	NA	AMM00173p	NA	NA	NA	NA	NA	NA	NA	NA	NA	NA
AMM0266	NA	C10 H9 N O	159.068	2.46	160.076	NA	NA	NA	NA	NA	NA	NA	NA	NA	NA	NA	NA
AMM0267	delta-Guanidinovaleric acid	C6H13N3O2	159.101	1.498	160.108	NA	AMM00174p	NA	NA	NA	NA	NA	C13688	NA	NA	NA	NA
AMM0268	delta-Guanidinovaleric acid	C6H13N3O2	159.101	1.686	160.108	NA	AMM00175p	NA	NA	NA	NA	NA	C13688	NA	NA	NA	NA
AMM0269	Creatine ethyl ester	C6H13N3O2	159.105	9.679	160.112	NA	AMM00176p	NA	NA	NA	263486; ESI-Q-TOF; [M+H]+; 0 V;||44165; ESI-Q-TOF; [M+H]+; 0 V;	NA	NA	NA	NA	NA	NA
AMM0270	Creatine ethyl ester	C6H13N3O2	159.105	9.793	160.112	NA	AMM00177p	NA	NA	NA	263486; ESI-Q-TOF; [M+H]+; 0 V;||44165; ESI-Q-TOF; [M+H]+; 0 V;	NA	NA	NA	NA	NA	NA
AMM0271	3-aminooctanoic acid	C8H17NO2	159.126	3.312	160.133	NA	AMM00178p	NA	NA	NA	NA	NA	NA	NA	295606||5486971||69522	NA	NA
AMM0272	NA	NA	160.022	0.827	161.029	NA	NA	NA	NA	NA	NA	NA	NA	NA	NA	NA	NA
AMM0273	NA	C6 H8 O5	160.037	1.454	NA	159.03	NA	NA	NA	NA	NA	NA	NA	NA	NA	NA	NA
AMM0274	Pimelic acid	C7H12O4	160.073	3.448	NA	159.066	NA	AMM00070n	NA	NA	NA	3280; ESI-Q-TOF; [M-H]-; 10 V;||3797; ESI-Q-TOF; [M-H]-; 10 V;	NA	NA	NA	NA	NA
AMM0275	NA	NA	160.085	1.306	161.092	NA	NA	NA	NA	NA	NA	NA	NA	NA	NA	NA	NA
AMM0276	(R)-2-Hydroxycaprylic acid	C8H16O3	160.11	4.808	NA	159.103	NA	AMM00071n	NA	NA	NA	6582; ESI-Q-TOF; [M-H]-; 0 V;||35403; ESI-Q-TOF; [M-H]-; 0 V;	NA	NA	NA	NA	NA
AMM0277	NA	C12 H16	160.125	8.837	161.132	NA	NA	NA	NA	NA	NA	NA	NA	NA	NA	NA	NA
AMM0278	NA	NA	161.023	0.823	162.03	NA	NA	NA	NA	NA	NA	NA	NA	NA	NA	NA	NA
AMM0279	NA	C5 H11 N3 O3	161.08	1.544	162.087	NA	NA	NA	NA	NA	NA	NA	NA	NA	NA	NA	NA
AMM0280	NA	C8 H19 N O2	161.142	1.572	162.149	NA	NA	NA	NA	NA	NA	NA	NA	NA	NA	NA	NA
AMM0281	NA	NA	162.02	0.825	163.027	NA	NA	NA	NA	NA	NA	NA	NA	NA	NA	NA	NA
AMM0282	3-hydroxy-3-methyl-Glutaric acid	C6H10O5	162.053	1.03	NA	161.046	NA	AMM00075n	NA	NA	NA	3793; ESI-Q-TOF; [M-H]-; 10 V;	NA	NA	NA	NA	NA
AMM0283	3-hydroxy-3-methyl-Glutaric acid	C6H10O5	162.053	1.453	NA	161.046	NA	AMM00076n	NA	NA	NA	3793; ESI-Q-TOF; [M-H]-; 10 V;	NA	NA	NA	NA	NA
AMM0284	NA	C6 H10 O5	162.053	2.026	163.06	NA	NA	NA	NA	NA	NA	NA	NA	NA	NA	NA	NA
AMM0285	trans-2-Phenylcyclopropanecarboxylic acid	C10H10O2	162.068	4.527	NA	161.061	NA	AMM00077n	NA	NA	NA	NA	NA	C15419||C06358||C10490||C06205||C10472||C20269||C12088||C10475	NA	NA	NA
AMM0286	Oleandrose	C7H14O4	162.089	2.453	NA	161.082	NA	AMM00079n	NA	NA	NA	NA	NA	C08237	NA	NA	NA
AMM0287	Valerophenone	C11H14O	162.104	8.838	163.112	NA	AMM00184p	NA	NA	NA	NA	NA	NA	NA	66093	NA	NA
AMM0288	NA	C11 H14 O	162.104	10.161	163.112	NA	NA	NA	NA	NA	NA	NA	NA	NA	NA	NA	NA
AMM0289	NA	C11 H14 O	162.105	8.225	163.112	NA	NA	NA	NA	NA	NA	NA	NA	NA	NA	NA	NA
AMM0290	(-)-Nicotine	C10H14N2	162.116	1.476	163.123	NA	AMM00185p	NA	PR100077	NA	NA	NA	NA	NA	NA	NA	Alkaloids
AMM0291	(-)-Nicotine	C10H14N2	162.116	1.514	163.123	NA	AMM00186p	NA	PR100077	NA	NA	NA	NA	NA	NA	NA	Alkaloids
AMM0292	NA	C12 H18	162.141	8.473	163.148	NA	AMM00187p	NA	NA	NA	NA	NA	NA	NA	NA	NA	NA
AMM0293	NA	C3 H2 Cl N3 O S	162.961	0.838	163.968	NA	NA	NA	NA	NA	NA	NA	NA	NA	NA	NA	NA
AMM0294	EPA	C10H13NO	163.1	6.646	164.107	NA	AMM00191p	NA	NA	NA	NA	NA	C11487||C04351||C06746	NA	NA	NA	NA
AMM0295	NA	NA	163.559	2.011	164.566	NA	NA	NA	NA	NA	NA	NA	NA	NA	NA	NA	NA
AMM0296	NA	C4 H8 N2 O5	164.044	1.069	165.051	NA	AMM00192p	NA	NA	NA	NA	NA	NA	NA	NA	NA	NA
AMM0297	4-Coumaric acid	C9H8O3	164.047	3.269	NA	163.04	NA	AMM00080n	NA	PR100685	NA	NA	NA	NA	NA	NA	Phenylpropanoids
AMM0298	cis-2-Hydroxycinnamate	C9H8O3	164.047	1.315	165.055	NA	AMM00193p	NA	NA	NA	NA	NA	C05838||C06738||C12621||C10945||C00166||C02763||C07114	NA	NA	NA	Phenylpropanoids
AMM0299	4-Coumaric acid	C9H8O3	164.047	4.361	NA	163.04	NA	AMM00081n	NA	PR100685	NA	NA	NA	NA	NA	NA	Phenylpropanoids
AMM0300	NA	C6 H12 O5	164.069	0.988	NA	163.061	NA	NA	NA	NA	NA	NA	NA	NA	NA	NA	NA
AMM0301	NA	C11 H16 O	164.119	18.486	NA	163.112	NA	NA	NA	NA	NA	NA	NA	NA	NA	NA	NA
AMM0302	NA	C11 H16 O	164.12	9.602	165.127	NA	NA	NA	NA	NA	NA	NA	NA	NA	NA	NA	NA
AMM0303	4-n-Pentylphenol	C11H16O	164.12	8.586	165.127	NA	AMM00196p	NA	NA	NA	NA	NA	C14466||C14697||C08490||C14226	NA	NA	NA	NA
AMM0304	7-Methylguanine	C6H7N5O	165.065	1.324	166.072	NA	AMM00198p	NA	NA	NA	58012; ESI-Q-TOF; [M+H]+; 10 V;||3778; ESI-Q-TOF; [M+H]+; 10 V;||58012; ESI-Q-TOF; [M+H]+; 0 V;	NA	NA	NA	NA	NA	NA
AMM0305	3-Methylguanine	C6H7N5O	165.065	1.758	166.072	NA	AMM00199p	NA	NA	NA	NA	NA	C02230||C02242	NA	NA	NA	NA
AMM0306	Phenylalanine	C9H11NO2	165.079	1.866	166.086	164.072	AMM00201p	AMM00082n	CE000283||CE000284||CE000280||CE000278||CE000036||CE000038||CE000039||CE000037||CE000282||CE000281||CE000277	NA	NA	NA	NA	NA	NA	NA	NA
AMM0307	Terephthalic acid	C8H6O4	166.026	2.898	NA	165.019	NA	AMM00083n	NA	NA	NA	6676; ESI-Q-TOF; [M-H]-; 10 V;	NA	NA	NA	NA	NA
AMM0308	NA	C6 H7 N4 P	166.041	0.829	167.048	NA	NA	NA	NA	NA	NA	NA	NA	NA	NA	NA	NA
AMM0309	L-Lyxonate	C5H10O6	166.048	0.943	NA	165.04	NA	AMM00084n	NA	NA	NA	NA	NA	C05412	NA	NA	NA
AMM0310	L-(-)-3-Phenyllactic acid	C9H10O3	166.063	4.482	NA	165.056	NA	AMM00085n	NA	NA	NA	3291; ESI-Q-TOF; [M-H]-; 10 V;||63106; ESI-Q-TOF; [M-H]-; 10 V;||34529; ESI-Q-TOF; [M-H]-; 10 V;	NA	NA	NA	NA	Phenylpropanoids
AMM0311	L-(-)-3-Phenyllactic acid	C9H10O3	166.063	4.73	NA	165.056	NA	AMM00087n	NA	NA	NA	3291; ESI-Q-TOF; [M-H]-; 10 V;||63106; ESI-Q-TOF; [M-H]-; 10 V;||34529; ESI-Q-TOF; [M-H]-; 10 V;	NA	NA	NA	NA	Phenylpropanoids
AMM0312	L-(-)-3-Phenyllactic acid	C9H10O3	166.063	4.614	NA	165.056	NA	AMM00086n	NA	NA	NA	3291; ESI-Q-TOF; [M-H]-; 10 V;||63106; ESI-Q-TOF; [M-H]-; 10 V;||34529; ESI-Q-TOF; [M-H]-; 10 V;	NA	NA	NA	NA	Phenylpropanoids
AMM0313	3-Methoxy-4-hydroxyphenylacetaldehyde	C9H10O3	166.063	9.387	167.07	NA	AMM00205p	NA	NA	NA	NA	NA	C05581||C11380||C10712||C02201||C02363||C03080||C12206||C01456||C01198||C01744||C11457||C05607	NA	NA	NA	Phenylpropanoids
AMM0314	4-Ipomeanol	C9H12O3	166.063	2.206	167.07	NA	AMM00207p	NA	NA	NA	96319; ESI-Q-TOF; [M-H]-; 0 V;	NA	NA	NA	NA	NA	Phenylpropanoids
AMM0315	NA	NA	166.082	1.864	167.089	NA	NA	NA	NA	NA	NA	NA	NA	NA	NA	NA	NA
AMM0316	3,3,5,5-tetramethylnorbornan-2-one	C11H18O	166.136	8.837	167.143	165.128	AMM00208p	AMM00088n	NA	NA	NA	NA	NA	NA	46173325	NA	NA
AMM0317	3,3,5,5-tetramethylnorbornan-2-one	C11H18O	166.136	6.748	167.143	NA	AMM00210p	NA	NA	NA	NA	NA	NA	NA	46173325	NA	NA
AMM0318	NA	NA	167.058	1.308	168.065	NA	NA	NA	NA	NA	NA	NA	NA	NA	NA	NA	NA
AMM0319	NA	NA	167.066	4.728	NA	166.059	NA	NA	NA	NA	NA	NA	NA	NA	NA	NA	NA
AMM0320	Vanillate	C8H8O4	168.042	5.923	NA	167.035	NA	AMM00091n	NA	NA	NA	NA	NA	C06672||C01839||C00544||C01161||C06207||C03235||C07087||C05577||C16215||C10331||C11527||C14109	NA	NA	NA
AMM0321	PHLORACETOPHENONE	C8H8O4	168.042	3.33	NA	167.035	NA	AMM00093n	NA	NA	NA	44660; ESI-Q-TOF; [M-H]-; 10 V;	NA	NA	NA	NA	NA
AMM0322	PHLORACETOPHENONE	C8H8O4	168.042	3.861	NA	167.035	NA	AMM00094n	NA	NA	NA	44660; ESI-Q-TOF; [M-H]-; 10 V;	NA	NA	NA	NA	NA
AMM0323	2,6-Dimethoxybenzoquinone	C8H8O4	168.042	3.048	NA	167.035	NA	AMM00092n	NA	NA	NA	NA	NA	C10331||C06672||C01839||C07087||C05577||C00544||C01161||C06207||C03235||C16215||C14109||C11527	NA	NA	NA
AMM0324	Geranic acid	C10H16O2	168.115	14.121	169.122	NA	AMM00213p	NA	NA	NA	NA	NA	C16461||C11944||C09842||C11418||C11414||C11651||C19083||C09786||C08489||C09836||C08498||C09854||C02108||C19731||C09785||C00848||C20222||C20223||C03448||C08546||C20221||C20323	NA	NA	NA	Terpenoids
AMM0325	Geranic acid	C10H16O2	168.115	14.847	169.122	NA	AMM00214p	NA	NA	NA	NA	NA	C16461||C11414||C19083||C11418||C11944||C09842||C09786||C08489||C08498||C11651||C09854||C08546||C00848||C09785||C02108||C09836||C19731||C03448||C20323||C20221||C20222||C20223	NA	NA	NA	Terpenoids
AMM0326	NA	C9 H16 N2 O	168.126	1.303	169.134	NA	NA	NA	NA	NA	NA	NA	NA	NA	NA	NA	NA
AMM0327	NA	C11 H7 N O	169.053	2.456	170.06	NA	AMM00218p	NA	NA	NA	NA	NA	NA	NA	NA	NA	NA
AMM0328	L-Noradrenaline	C8H11NO3	169.074	1.72	170.081	NA	AMM00219p	NA	NA	NA	NA	NA	C00547||C00314	NA	NA	NA	NA
AMM0329	NA	C8 H11 N O3	169.074	1.302	170.081	NA	NA	NA	NA	NA	NA	NA	NA	NA	NA	NA	NA
AMM0330	Nalpha-Methylhistidine	C7H11N3O2	169.085	2.319	170.092	NA	AMM00220p	NA	NA	NA	NA	NA	C03298||C01152	NA	NA	NA	NA
AMM0331	Piperidione	C9H15NO2	169.11	6.276	170.117	NA	AMM00221p	NA	NA	NA	NA	NA	C17730	NA	NA	NA	NA
AMM0332	Piperidione	C9H15NO2	169.11	15.718	170.117	NA	AMM00222p	NA	NA	NA	NA	NA	C17730	NA	NA	NA	NA
AMM0333	Nitramine	C10H19NO	169.147	11.639	170.154	168.139	AMM00224p	NA	NA	NA	NA	NA	C10163||C10773	NA	NA	NA	Alkaloids
AMM0334	Nitramine	C10H19NO	169.147	6.425	170.154	NA	AMM00225p	NA	NA	NA	NA	NA	C10163||C10773	NA	NA	NA	Alkaloids
AMM0335	Nitramine	C10H19NO	169.147	15.342	170.154	NA	AMM00226p	NA	NA	NA	NA	NA	C10163||C10773	NA	NA	NA	Alkaloids
AMM0336	NA	C3 H6 O8	170.006	0.9	NA	168.999	NA	NA	NA	NA	NA	NA	NA	NA	NA	NA	NA
AMM0337	NA	C4 H10 O3 S2	170.007	1.45	NA	168.999	NA	AMM00096n	NA	NA	NA	NA	NA	NA	NA	NA	NA
AMM0338	NA	NA	170.01	0.912	171.017	NA	AMM00227p	NA	NA	NA	NA	NA	NA	NA	NA	NA	NA
AMM0339	Penicillic acid	C8H10O4	170.058	2.178	171.065	NA	AMM00228p	NA	NA	NA	NA	NA	C19495||C05576||C16804||C06720||C06729||C06731||C07123	NA	NA	NA	NA
AMM0340	Penicillic acid	C8H10O4	170.058	2.059	171.065	NA	AMM00229p	NA	NA	NA	NA	NA	C19495||C05576||C16804||C06720||C06729||C06731||C07123	NA	NA	NA	NA
AMM0341	NA	C9 H14 O3	170.094	8.842	171.101	NA	NA	NA	NA	NA	NA	NA	NA	NA	NA	NA	NA
AMM0342	NA	C13 H14	170.109	9.451	171.117	NA	NA	NA	NA	NA	NA	NA	NA	NA	NA	NA	NA
AMM0343	NA	NA	170.113	4.225	171.121	NA	NA	NA	NA	NA	NA	NA	NA	NA	NA	NA	NA
AMM0344	9-Decenoic acid	C10H18O2	170.131	7.647	NA	169.123	NA	AMM00098n	NA	NA	NA	34521; ESI-Q-TOF; [M-H]-; 20 V;||34521; ESI-Q-TOF; [M-H]-; 0 V;||34521; ESI-Q-TOF; [M-H]-; 10 V;	NA	NA	NA	NA	Terpenoids
AMM0345	NA	C6 H5 N O5	171.017	1.895	NA	170.01	NA	NA	NA	NA	NA	NA	NA	NA	NA	NA	NA
AMM0346	Gabapentin	C9H17NO2	171.126	14.22	172.133	NA	AMM00230p	NA	NA	NA	NA	NA	C07018	NA	NA	NA	NA
AMM0347	Gabapentin	C9H17NO2	171.126	15.372	172.133	NA	AMM00232p	NA	NA	NA	NA	NA	C07018	NA	NA	NA	NA
AMM0348	Gabapentin	C9H17NO2	171.126	15.563	172.133	NA	AMM00233p	NA	NA	NA	NA	NA	C07018	NA	NA	NA	NA
AMM0349	Gabapentin	C9H17NO2	171.126	16.714	172.133	NA	AMM00235p	NA	NA	NA	NA	NA	C07018	NA	NA	NA	NA
AMM0350	Gabapentin	C9 H17 N O2	171.126	10.696	172.133	NA	NA	NA	NA	NA	NA	NA	NA	NA	NA	NA	NA
AMM0351	Decanamide	C10 H21 N O	171.162	11.009	172.169	NA	AMM00236p	NA	NA	NA	NA	NA	NA	NA	NA	NA	NA
AMM0352	NA	NA	171.547	2.078	172.554	NA	NA	NA	NA	NA	NA	NA	NA	NA	NA	NA	NA
AMM0353	NA	C9 H5 N2 P	172.019	2.861	NA	171.012	NA	NA	NA	NA	NA	NA	NA	NA	NA	NA	NA
AMM0354	4,7-dioxooctanoic acid	C8H12O4	172.074	4.129	NA	171.066	NA	AMM00099n	NA	NA	NA	NA	NA	NA	NA	244084||638144	NA
AMM0355	4,7-dioxooctanoic acid	C8H12O4	172.074	4.022	NA	171.066	NA	AMM00100n	NA	NA	NA	NA	NA	NA	NA	244084||638144	NA
AMM0356	9-Oxononanoic acid	C9H16O3	172.11	8.178	173.117	NA	AMM00237p	NA	NA	NA	NA	NA	C16322	NA	NA	NA	NA
AMM0357	9-Oxononanoic acid	C9H16O3	172.11	8.833	173.117	NA	AMM00238p	NA	NA	NA	NA	NA	C16322	NA	NA	NA	NA
AMM0358	9-Oxononanoic acid	C9H16O3	172.11	7.359	NA	171.103	NA	AMM00101n	NA	NA	NA	NA	NA	C16322	NA	NA	NA
AMM0359	9-Oxononanoic acid	C9H16O3	172.11	6.67	NA	171.103	NA	AMM00102n	NA	NA	NA	NA	NA	C16322	NA	NA	NA
AMM0360	NA	C8 H16 N2 O2	172.121	1.896	173.128	NA	AMM00239p	NA	NA	NA	NA	NA	NA	NA	NA	NA	NA
AMM0361	NA	C9 H20 N2 O	172.157	8.562	173.165	NA	AMM00240p	NA	NA	NA	NA	NA	NA	NA	NA	NA	NA
AMM0362	NA	C6 H7 N O5	173.032	1.305	174.039	NA	NA	NA	NA	NA	NA	NA	NA	NA	NA	NA	NA
AMM0363	NA	C6 H11 N3 O3	173.08	1.299	174.087	NA	NA	NA	NA	NA	NA	NA	NA	NA	NA	NA	NA
AMM0364	N-Acetyl-L-leucine	C8H15NO3	173.105	3.184	174.112	172.098	AMM00243p	AMM00103n	NA	NA	NA	NA	C02710||C10173	NA	NA	NA	Alkaloids
AMM0365	NA	C8 H15 N O3	173.105	4.171	NA	172.098	NA	NA	NA	NA	NA	NA	NA	NA	NA	NA	NA
AMM0366	Indospicine	C7H15N3O2	173.116	2.258	174.124	NA	AMM00245p	NA	NA	NA	NA	NA	C08288	NA	NA	NA	NA
AMM0367	Indospicine	C7H15N3O2	173.116	2.418	174.124	NA	AMM00246p	NA	NA	NA	NA	NA	C08288	NA	NA	NA	NA
AMM0368	9-Aminononanoic acid	C9H19NO2	173.142	3.522	174.149	NA	AMM00248p	NA	NA	NA	NA	NA	NA	NA	136877	NA	NA
AMM0369	9-Aminononanoic acid	C9H19NO2	173.142	4.39	174.149	NA	AMM00249p	NA	NA	NA	NA	NA	NA	NA	136877	NA	NA
AMM0370	9-Aminononanoic acid	C9H19NO2	173.142	3.478	174.149	NA	AMM00250p	NA	NA	NA	NA	NA	NA	NA	136877	NA	NA
AMM0371	NA	C10 H23 N O	173.178	7.047	174.185	NA	AMM00252p	NA	NA	NA	NA	NA	NA	NA	NA	NA	NA
AMM0372	NA	C10 H23 N O	173.178	6.985	174.185	NA	AMM00253p	NA	NA	NA	NA	NA	NA	NA	NA	NA	NA
AMM0373	NA	C10 H23 N O	173.178	6.915	174.185	NA	AMM00254p	NA	NA	NA	NA	NA	NA	NA	NA	NA	NA
AMM0374	Suberic acid	C8H14O4	174.089	4.611	NA	173.082	NA	AMM00104n	NA	NA	NA	4243; ESI-Q-TOF; [M-H]-; 10 V;	NA	NA	NA	NA	NA
AMM0375	Capillanol	C12H14O	174.104	9.608	175.112	NA	AMM00260p	NA	NA	NA	NA	NA	C17783	NA	NA	NA	NA
AMM0376	2-hydroxynonanoic acid	C9H18O3	174.125	6.025	NA	173.118	NA	AMM00105n	NA	NA	NA	NA	NA	NA	NA	5282897||138052||526912	NA
AMM0377	NA	C9 H18 O3	174.125	9.193	NA	173.118	NA	NA	NA	NA	NA	NA	NA	NA	NA	NA	NA
AMM0378	Ionene	C13H18	174.141	3.713	175.148	NA	AMM00262p	NA	NA	NA	NA	NA	NA	NA	68057	NA	NA
AMM0379	2-Amino-5-chloromuconate 6-semialdehyde	C6H6ClNO3	175.004	0.978	176.011	NA	AMM00267p	NA	NA	NA	NA	NA	C20670	NA	NA	NA	NA
AMM0380	Calystegin B2	C7H13NO4	175.084	1.32	NA	174.077	NA	AMM00106n	NA	NA	NA	NA	NA	C10851	NA	NA	NA
AMM0381	NA	NA	175.096	1.289	176.103	NA	NA	NA	NA	NA	NA	NA	NA	NA	NA	NA	NA
AMM0382	NA	C5 H N6 P	176	0.824	177.007	NA	AMM00268p	NA	NA	NA	NA	NA	NA	NA	NA	NA	NA
AMM0383	NA	C6 H8 O6	176.032	1.423	NA	175.025	NA	NA	NA	NA	NA	NA	NA	NA	NA	NA	NA
AMM0384	Herniarin	C10H8O3	176.047	4.249	177.055	NA	AMM00269p	NA	NA	NA	NA	NA	C09268||C03081||C01173	NA	NA	NA	Phenylpropanoids
AMM0385	Herniarin	C10H8O3	176.047	3.799	177.055	NA	AMM00270p	NA	NA	NA	NA	NA	C09268||C03081||C01173	NA	NA	NA	Phenylpropanoids
AMM0386	Herniarin	C10H8O3	176.047	3.075	177.055	NA	AMM00271p	NA	NA	NA	NA	NA	C09268||C03081||C01173	NA	NA	NA	Phenylpropanoids
AMM0387	D-Alanyl-D-serine	C6H12N2O4	176.08	1.123	177.088	NA	AMM00272p	NA	NA	NA	NA	NA	C19719||C21397	NA	NA	NA	NA
AMM0388	D-Alanyl-D-serine	C6H12N2O4	176.081	0.98	177.088	NA	AMM00274p	NA	NA	NA	NA	NA	C19719||C21397	NA	NA	NA	NA
AMM0389	Canavanine	C5H12N4O3	176.091	0.887	177.098	NA	AMM00277p	NA	NA	NA	3238; ESI-Q-TOF; [M+H]+; 10 V;	NA	NA	NA	NA	NA	NA
AMM0390	NA	C12 H16 O	176.12	8.836	177.127	NA	AMM00279p	NA	NA	NA	NA	NA	NA	NA	NA	NA	NA
AMM0391	NA	C12 H16 O	176.12	8.228	177.127	NA	AMM00280p	NA	NA	NA	NA	NA	NA	NA	NA	NA	NA
AMM0392	NA	C10 H11 N O2	177.079	4.734	178.086	NA	NA	NA	NA	NA	NA	NA	NA	NA	NA	NA	NA
AMM0393	NA	NA	177.083	1.136	178.09	NA	NA	NA	NA	NA	NA	NA	NA	NA	NA	NA	NA
AMM0394	NA	C10 H15 N3	177.127	2.845	178.134	NA	NA	NA	NA	NA	NA	NA	NA	NA	NA	NA	NA
AMM0395	NA	NA	177.988	0.825	NA	176.981	NA	NA	NA	NA	NA	NA	NA	NA	NA	NA	NA
AMM0396	(3S)-2-Oxo-3-phenylbutanoate	C10H10O3	178.063	3.111	NA	177.056	NA	AMM00109n	NA	NA	NA	NA	NA	C20646||C02666||C10667||C20327||C01624||C14784	NA	NA	Phenylpropanoids
AMM0397	NA	C10 H10 O3	178.063	7.401	NA	177.056	NA	NA	NA	NA	NA	NA	NA	NA	NA	NA	NA
AMM0398	4-n-Hexylphenol	C12H18O	178.136	14.83	179.143	NA	AMM00283p	NA	NA	NA	NA	NA	C14465||C07523	NA	NA	NA	NA
AMM0399	4-n-Hexylphenol	C12H18O	178.136	17.454	179.143	NA	AMM00284p	NA	NA	NA	NA	NA	C14465||C07523	NA	NA	NA	NA
AMM0400	NA	C12 H18 O	178.136	13.722	179.143	NA	NA	NA	NA	NA	NA	NA	NA	NA	NA	NA	NA
AMM0401	NA	C12 H18 O	178.136	5.92	179.143	NA	NA	NA	NA	NA	NA	NA	NA	NA	NA	NA	NA
AMM0402	NA	C12 H18 O	178.136	8.836	179.143	NA	NA	NA	NA	NA	NA	NA	NA	NA	NA	NA	NA
AMM0403	D-(+)-Glucosamine	C6H13NO5	179.081	2.128	180.088	NA	AMM00285p	NA	PR100125||PR100126	NA	NA	NA	NA	NA	NA	NA	NA
AMM0404	Salsolinol	C10 H13 N O2	179.095	1.355	180.102	NA	NA	NA	NA	NA	NA	NA	NA	NA	NA	NA	NA
AMM0405	(-)-Salsolinol	C10H13NO2	179.095	3.502	180.102	NA	AMM00286p	NA	NA	NA	NA	NA	C09642||C20895||C07591||C10146||C17235||C14579||C18771||C18887	NA	NA	NA	Alkaloids
AMM0406	NA	NA	179.116	1.298	180.124	NA	NA	NA	NA	NA	NA	NA	NA	NA	NA	NA	NA
AMM0407	NA	NA	179.958	0.868	NA	178.951	NA	AMM00110n	NA	NA	NA	NA	NA	NA	NA	NA	NA
AMM0408	NA	C4 H10 N2 O2 P2	180.021	0.823	181.028	NA	NA	NA	NA	NA	NA	NA	NA	NA	NA	NA	NA
AMM0409	D-Galactofuranose	C6H12O6	180.063	0.997	NA	179.056	NA	AMM00111n	NA	NA	NA	NA	NA	C21066||C21050||C02336||C08356||C01934||C02782||C08351||C01582||C21523||C19891	NA	NA	NA
AMM0410	D-Galactofuranose	C6H12O6	180.063	2.995	NA	179.056	NA	AMM00112n	NA	NA	NA	NA	NA	C21066||C08356||C02336||C01934||C21050||C08351||C02782||C01582||C21523||C19891	NA	NA	NA
AMM0411	U 0521	C10H12O3	180.079	4.511	NA	179.071	NA	AMM00114n	NA	NA	NA	NA	NA	C15475||C20343||C00590	NA	NA	Phenylpropanoids
AMM0412	NA	C11 H16 O2	180.115	6.427	181.122	NA	NA	NA	NA	NA	NA	NA	NA	NA	NA	NA	NA
AMM0413	NA	C11 H16 O2	180.115	14.462	181.122	NA	NA	NA	NA	NA	NA	NA	NA	NA	NA	NA	NA
AMM0414	NA	C11 H16 O2	180.115	12.585	181.122	NA	NA	NA	NA	NA	NA	NA	NA	NA	NA	NA	NA
AMM0415	NA	C11 H16 O2	180.115	7.481	181.122	NA	NA	NA	NA	NA	NA	NA	NA	NA	NA	NA	NA
AMM0416	NA	C11 H16 O2	180.115	14.283	181.122	NA	NA	NA	NA	NA	NA	NA	NA	NA	NA	NA	NA
AMM0417	NA	C11 H16 O2	180.115	6.514	181.122	NA	NA	NA	NA	NA	NA	NA	NA	NA	NA	NA	NA
AMM0418	Acamprosate	C5H11NO4S	181.041	2.097	NA	180.034	NA	AMM00116n	NA	NA	NA	NA	NA	NA	NA	71158||445282	NA
AMM0419	Tyrosine	C9H11NO3	181.074	1.318	182.081	180.067	AMM00291p	NA	CE000231||CE000230||CE000227||CE000229	NA	NA	NA	NA	NA	NA	NA	NA
AMM0420	NA	C11 H19 N O	181.147	11.625	182.154	NA	NA	NA	NA	NA	NA	NA	NA	NA	NA	NA	NA
AMM0421	NA	C4 H10 N2 O6	182.054	0.823	183.061	NA	NA	NA	NA	NA	NA	NA	NA	NA	NA	NA	NA
AMM0422	NA	C4 H10 N2 O6	182.054	1.078	183.062	NA	NA	NA	NA	NA	NA	NA	NA	NA	NA	NA	NA
AMM0423	Azatyrosine	C8H10N2O3	182.069	1.775	183.077	NA	AMM00294p	NA	NA	NA	NA	NA	C21325||C21326	NA	NA	NA	NA
AMM0424	Triethyl phosphate	C6H15O4P	182.071	6.285	183.078	NA	AMM00295p	NA	NA	NA	62875; ESI-Q-TOF; [M+H]+; 10 V;||62875; ESI-Q-TOF; [M+H]+; 20 V;	NA	NA	NA	NA	NA	NA
AMM0425	Triethyl phosphate	C6H15O4P	182.071	6.23	183.078	NA	AMM00296p	NA	NA	NA	62875; ESI-Q-TOF; [M+H]+; 10 V;||62875; ESI-Q-TOF; [M+H]+; 20 V;	NA	NA	NA	NA	NA	NA
AMM0426	NA	C8 H14 N4 O	182.117	4.046	183.124	NA	NA	NA	NA	NA	NA	NA	NA	NA	NA	NA	NA
AMM0427	NA	C11 H18 O2	182.131	14.375	183.138	NA	NA	NA	NA	NA	NA	NA	NA	NA	NA	NA	NA
AMM0428	NA	C11 H18 O2	182.131	16.011	183.138	NA	NA	NA	NA	NA	NA	NA	NA	NA	NA	NA	NA
AMM0429	NA	C4 H9 N O7	183.038	0.826	184.046	NA	AMM00298p	NA	NA	NA	NA	NA	NA	NA	NA	NA	NA
AMM0430	Acetylpseudotropine	C10H17NO2	183.126	5.341	184.133	NA	AMM00301p	NA	NA	NA	NA	NA	C12453	NA	NA	NA	Alkaloids
AMM0431	Tecostanine	C11H21NO	183.162	18.686	184.169	NA	AMM00303p	NA	NA	NA	NA	NA	C09989	NA	NA	NA	NA
AMM0432	Tecostanine	C11H21NO	183.162	7.486	184.169	NA	AMM00304p	NA	NA	NA	NA	NA	C09989	NA	NA	NA	NA
AMM0433	Tecostanine	C11H21NO	183.162	15.165	184.169	NA	AMM00305p	NA	NA	NA	NA	NA	C09989	NA	NA	NA	NA
AMM0434	NA	C9 H4 N4 O	184.038	0.824	185.046	NA	NA	NA	NA	NA	NA	NA	NA	NA	NA	NA	NA
AMM0435	NA	C6 H14 Cl O2 P	184.042	0.823	185.049	NA	NA	NA	NA	NA	NA	NA	NA	NA	NA	NA	NA
AMM0436	gamma-Undecalactone	C11H20O2	184.146	8.591	NA	183.139	NA	AMM00120n	NA	NA	NA	NA	NA	C08571||C12295||C13823||C13910||C19420	NA	NA	NA
AMM0437	gamma-Undecalactone	C11H20O2	184.146	8.747	NA	183.139	NA	AMM00122n	NA	NA	NA	NA	NA	C08571||C12295||C13823||C13910||C19420	NA	NA	NA
AMM0438	NA	C10 H20 N2 O	184.158	1.3	185.165	NA	NA	NA	NA	NA	NA	NA	NA	NA	NA	NA	NA
AMM0439	NA	NA	185.018	0.834	NA	184.01	NA	AMM00123n	NA	NA	NA	NA	NA	NA	NA	NA	NA
AMM0440	NA	C6 H8 N3 O2 P	185.036	0.83	186.043	NA	NA	NA	NA	NA	NA	NA	NA	NA	NA	NA	NA
AMM0441	Pseudoecgonine	C9H15NO3	185.105	4.146	186.113	NA	AMM00306p	NA	NA	NA	NA	NA	C12449||C20673||C10356	NA	NA	NA	Alkaloids
AMM0442	NA	C10 H19 N O2	185.142	6.062	186.149	NA	AMM00307p	NA	NA	NA	NA	NA	NA	NA	NA	NA	NA
AMM0443	NA	NA	185.149	8.584	NA	184.142	NA	NA	NA	NA	NA	NA	NA	NA	NA	NA	NA
AMM0444	NA	C11 H23 N O	185.178	12.318	186.185	NA	AMM00309p	NA	NA	NA	NA	NA	NA	NA	NA	NA	NA
AMM0445	NA	C11 H23 N O	185.178	12.377	186.185	NA	AMM00310p	NA	NA	NA	NA	NA	NA	NA	NA	NA	NA
AMM0446	NA	C12 H27 N	185.214	12.31	186.221	NA	AMM00311p	NA	NA	NA	NA	NA	NA	NA	NA	NA	NA
AMM0447	(5S)-6-Hydroxy-5-isopropenyl-2-methylhexanoate	C10H18O3	186.125	10.27	187.133	NA	AMM00312p	NA	NA	NA	NA	NA	C11420||C11417||C20714||C02217||C17620||C13945	NA	NA	NA	NA
AMM0448	(5S)-6-Hydroxy-5-isopropenyl-2-methylhexanoate	C10H18O3	186.125	14.117	187.133	NA	AMM00314p	NA	NA	NA	NA	NA	C11420||C11417||C20714||C02217||C17620||C13945	NA	NA	NA	NA
AMM0449	(5S)-6-Hydroxy-5-isopropenyl-2-methylhexanoate	C10H18O3	186.125	15.284	187.133	NA	AMM00316p	NA	NA	NA	NA	NA	C11420||C11417||C20714||C02217||C17620||C13945	NA	NA	NA	NA
AMM0450	(5S)-6-Hydroxy-5-isopropenyl-2-methylhexanoate	C10H18O3	186.125	11.045	187.133	NA	AMM00320p	NA	NA	NA	NA	NA	C11420||C11417||C20714||C02217||C17620||C13945	NA	NA	NA	NA
AMM0451	(5S)-6-Hydroxy-5-isopropenyl-2-methylhexanoate	C10H18O3	186.126	10.939	187.133	NA	AMM00318p	NA	NA	NA	NA	NA	C11420||C11417||C20714||C02217||C17620||C13945	NA	NA	NA	NA
AMM0452	3-Oxodecanoate	C10H18O3	186.126	7.031	NA	185.118	NA	AMM00126n	NA	NA	NA	NA	NA	C20714||C13945||C17620||C11417||C02217||C11420	NA	NA	NA
AMM0453	10-Oxodecanoate	C10H18O3	186.126	6.569	NA	185.118	NA	AMM00127n	NA	NA	NA	NA	NA	C02217||C11420||C11417||C20714||C13945||C17620	NA	NA	NA
AMM0454	NA	C9 H18 N2 O2	186.137	2.031	187.144	NA	NA	NA	NA	NA	NA	NA	NA	NA	NA	NA	NA
AMM0455	NA	C9 H18 N2 O2	186.137	2.924	187.144	NA	NA	NA	NA	NA	NA	NA	NA	NA	NA	NA	NA
AMM0456	NA	C7 H9 N O5	187.048	1.302	188.055	NA	NA	NA	NA	NA	NA	NA	NA	NA	NA	NA	NA
AMM0457	3-Indoleacrylate	C11H9NO2	187.063	4.509	188.071	NA	AMM00324p	NA	NA	NA	NA	NA	C21283||C06559	NA	NA	NA	NA
AMM0458	NA	C7 H13 N3 O3	187.096	1.313	188.103	NA	NA	NA	NA	NA	NA	NA	NA	NA	NA	NA	NA
AMM0459	NA	C7 H13 N3 O3	187.096	1.401	188.103	NA	NA	NA	NA	NA	NA	NA	NA	NA	NA	NA	NA
AMM0460	(E)-2-Butenyl-4-methyl-threonine	C9H17NO3	187.121	4.233	188.128	NA	AMM00326p	NA	NA	NA	NA	NA	C12029||C01092	NA	NA	NA	NA
AMM0461	(E)-2-Butenyl-4-methyl-threonine	C9H17NO3	187.121	16.714	188.128	NA	AMM00327p	NA	NA	NA	NA	NA	C12029||C01092	NA	NA	NA	NA
AMM0462	n-Decanohydroxamic acid	C10H21NO2	187.157	5.525	188.165	NA	AMM00331p	NA	NA	NA	NA	NA	C12889	NA	NA	NA	NA
AMM0463	NA	NA	188.017	0.833	NA	187.01	NA	AMM00131n	NA	NA	NA	NA	NA	NA	NA	NA	NA
AMM0464	NA	NA	188.066	2.455	189.074	NA	NA	NA	NA	NA	NA	NA	NA	NA	NA	NA	NA
AMM0465	NA	C7 H12 N2 O4	188.08	1.599	189.087	NA	NA	NA	NA	NA	NA	NA	NA	NA	NA	NA	NA
AMM0466	NA	NA	188.08	1.308	189.087	NA	NA	NA	NA	NA	NA	NA	NA	NA	NA	NA	NA
AMM0467	NA	C9 H16 O4	188.105	8.842	189.112	NA	NA	NA	NA	NA	NA	NA	NA	NA	NA	NA	NA
AMM0468	Nonanedioic acid	C9H16O4	188.105	5.796	NA	187.098	NA	AMM00134n	NA	NA	NA	5750; ESI-Q-TOF; [M-H]-; 10 V;	NA	NA	NA	NA	NA
AMM0469	Azelaic acid	C9H16O4	188.105	6.161	NA	187.098	NA	AMM00135n	NA	NA	NA	NA	NA	C08261||C17878	NA	NA	NA
AMM0470	Ile Gly	C8H16N2O3	188.116	1.647	189.123	187.1089||187.1089||187.1088	AMM00335p	AMM00138n||AMM00137n||AMM00136n	NA	NA	23807; ESI-Q-TOF; [M+H]+; 10 V;||24012; ESI-Q-TOF; [M+H]+; 10 V;	NA	NA	NA	NA	NA	NA
AMM0471	6-Acetamido-3-aminohexanoate	C8H16N2O3	188.116	2.032	189.123	187.1089||187.1089	AMM00336p	AMM00138n||AMM00137n	NA	NA	NA	NA	C03846||C02727||C12989||C02155	NA	NA	NA	NA
AMM0472	10-Hydroxydecanoic acid	C10 H20 O3	188.141	10.593	NA	187.134	NA	NA	NA	NA	NA	NA	NA	NA	NA	NA	NA
AMM0473	N6,N6,N6-Trimethyl-L-lysine	C9H20N2O2	188.153	0.894	189.16	NA	AMM00337p	NA	NA	NA	NA	NA	C03793||C18885||C01037	NA	NA	NA	NA
AMM0474	NA	NA	188.568	1.325	189.575	NA	NA	NA	NA	NA	NA	NA	NA	NA	NA	NA	NA
AMM0475	NA	C3 H4 N5 O3 P	189.005	1.294	190.013	NA	AMM00338p	NA	NA	NA	NA	NA	NA	NA	NA	NA	NA
AMM0476	NA	C7 H4 Cl2 O2	189.959	7.626	NA	188.952	NA	NA	NA	NA	NA	NA	NA	NA	NA	NA	NA
AMM0477	N-Carbamyl-L-glutamate	C6H10N2O5	190.059	1.521	191.066	189.052	AMM00340p	AMM00139n	NA	NA	NA	NA	C05829||C08266	NA	NA	NA	NA
AMM0478	N-Carbamyl-L-glutamate	C6H10N2O5	190.059	1.308	191.066	189.052	AMM00341p	AMM00139n	NA	NA	NA	NA	C05829||C08266	NA	NA	NA	NA
AMM0479	(R)-3-((R)-3-Hydroxybutanoyloxy)butanoate	C8H14O5	190.084	2.566	NA	189.077	NA	AMM00140n	NA	NA	NA	NA	NA	C04546	NA	NA	NA
AMM0480	(R)-3-((R)-3-Hydroxybutanoyloxy)butanoate	C8H14O5	190.084	3.957	NA	189.077	NA	AMM00141n	NA	NA	NA	NA	NA	C04546	NA	NA	NA
AMM0481	5-Phenyl-1,3-oxazinane-2,4-dione	C10H9NO3	191.058	5.037	192.065	NA	AMM00345p	NA	NA	NA	NA	NA	C16596||C05635||C06725	NA	NA	NA	NA
AMM0482	Ephedroxane	C11H13NO2	191.095	1.956	192.102	NA	AMM00347p	NA	NA	NA	NA	NA	C17902	NA	NA	NA	NA
AMM0483	DEET	C12H17NO	191.131	9.303	192.138	NA	AMM00348p	NA	EA021310||EA021304||EA021301||EA021311||EA021305	NA	NA	NA	NA	NA	NA	NA	NA
AMM0484	Citric acid	C6H8O7	192.027	0.913	NA	191.02	NA	AMM00142n	NA	NA	NA	124; ESI-Q-TOF; [M-H]-; 10 V;||124; ESI-Q-TOF; [M-H]-; 20 V;	NA	NA	NA	NA	NA
AMM0485	Citric acid	C6H8O7	192.027	1.034	NA	191.02	NA	AMM00143n	NA	NA	NA	124; ESI-Q-TOF; [M-H]-; 10 V;||124; ESI-Q-TOF; [M-H]-; 20 V;	NA	NA	NA	NA	NA
AMM0486	Citric acid	C6H8O7	192.027	1.161	NA	191.02	NA	AMM00144n	NA	NA	NA	124; ESI-Q-TOF; [M-H]-; 10 V;	NA	NA	NA	NA	NA
AMM0487	Citric acid	C6H8O7	192.027	1.456	NA	191.02	NA	AMM00145n	NA	NA	NA	124; ESI-Q-TOF; [M-H]-; 10 V;	NA	NA	NA	NA	NA
AMM0488	(2S,3R)-2,3-Dihydroxy-5-oxohexanedioate	C6H8O7	192.027	1.928	NA	191.02	NA	AMM00146n	NA	NA	NA	NA	NA	C21091||C02780||C04617||C04575||C03600||C21095||C20890||C00158	NA	NA	NA
AMM0489	Quinate	C7H12O6	192.063	1.15	NA	191.056	NA	AMM00147n	NA	NA	NA	NA	NA	C00296||C21282||C01295	NA	NA	NA
AMM0490	Quinate	C7H12O6	192.063	1.726	NA	191.056	NA	AMM00148n	NA	NA	NA	NA	NA	C00296||C21282||C01295	NA	NA	NA
AMM0491	Sinapyl alcohol	C11H14O4	192.079	3.078	193.086	NA	AMM00351p	NA	NA	NA	44805; ESI-Q-TOF; [M+H-H2O]+; 10 V;	NA	NA	NA	NA	NA	Phenylpropanoids
AMM0492	Sedanonic acid lactone	C12H16O2	192.115	9.608	193.122	NA	AMM00352p	NA	NA	NA	NA	NA	C17875||C17853||C09909	NA	NA	NA	Terpenoids
AMM0493	NA	NA	192.124	1.508	193.132	NA	NA	NA	NA	NA	NA	NA	NA	NA	NA	NA	NA
AMM0494	4-n-Heptylphenol	C13H20O	192.151	3.712	193.159	NA	AMM00355p	NA	NA	NA	NA	NA	C14698||C12286||C12287	NA	NA	NA	Terpenoids
AMM0495	NA	C12 H19 N O	193.147	7.503	194.154	NA	NA	NA	NA	NA	NA	NA	NA	NA	NA	NA	NA
AMM0496	5-Hydroxyconiferaldehyde	C10H10O4	194.058	5.043	NA	193.051	NA	AMM00149n	NA	NA	NA	NA	NA	C12204||C02379||C10477||C10470||C16982||C01494||C11233||C09974||C00779	NA	NA	Phenylpropanoids
AMM0497	5-Hydroxyconiferaldehyde	C10H10O4	194.058	4.793	NA	193.051	NA	AMM00150n	NA	NA	NA	NA	NA	C12204||C02379||C10477||C11233||C10470||C16982||C01494||C09974||C00779	NA	NA	Phenylpropanoids
AMM0498	5-Hydroxyconiferaldehyde	C10H10O4	194.058	3.17	NA	193.051	NA	AMM00151n	NA	NA	NA	NA	NA	C12204||C02379||C10477||C10470||C16982||C09974||C01494||C11233||C00779	NA	NA	Phenylpropanoids
AMM0499	5-Hydroxyconiferaldehyde	C10H10O4	194.058	3.271	NA	193.051	NA	AMM00152n	NA	NA	NA	NA	NA	C12204||C02379||C10477||C10470||C16982||C09974||C01494||C11233||C00779	NA	NA	Phenylpropanoids
AMM0500	5-Hydroxyconiferaldehyde	C10H10O4	194.058	3.525	NA	193.051	NA	AMM00153n	NA	NA	NA	NA	NA	C12204||C02379||C10477||C11233||C10470||C16982||C01494||C09974||C00779	NA	NA	Phenylpropanoids
AMM0501	NA	C10 H10 O4	194.058	2.745	NA	193.051	NA	NA	NA	NA	NA	NA	NA	NA	NA	NA	NA
AMM0502	Methyl beta-D-galactoside	C7H14O6	194.079	0.932	NA	193.072	NA	AMM00155n	NA	NA	NA	NA	NA	C03619||C08257	NA	NA	NA
AMM0503	Methyl beta-D-galactoside	C7H14O6	194.079	1.675	NA	193.072	NA	AMM00156n	NA	NA	NA	NA	NA	C03619||C08257	NA	NA	NA
AMM0504	Methyl beta-D-galactoside	C7H14O6	194.079	1.048	NA	193.072	NA	AMM00154n	NA	NA	NA	NA	NA	C03619||C08257	NA	NA	NA
AMM0505	NA	C11 H14 O3	194.094	9.846	NA	193.087	NA	NA	NA	NA	NA	NA	NA	NA	NA	NA	NA
AMM0506	NA	C8 H18 O5	194.115	2.092	195.123	NA	NA	NA	NA	NA	NA	NA	NA	NA	NA	NA	NA
AMM0507	Cnidilide	C12H18O2	194.131	10.359	195.138	NA	AMM00363p	NA	NA	NA	NA	NA	C16937||C17002||C14305	NA	NA	NA	NA
AMM0508	Cnidilide	C12H18O2	194.131	8.769	195.138	NA	AMM00362p	NA	NA	NA	NA	NA	C16937||C17002||C14305	NA	NA	NA	NA
AMM0509	Cnidilide	C12H18O2	194.131	8.836	195.138	NA	AMM00364p	NA	NA	NA	NA	NA	C16937||C17002||C14305	NA	NA	NA	NA
AMM0510	Cnidilide	C12H18O2	194.131	8.227	195.138	NA	AMM00365p	NA	NA	NA	NA	NA	C16937||C17002||C14305	NA	NA	NA	NA
AMM0511	Cnidilide	C12H18O2	194.131	11.004	195.138	NA	AMM00366p	NA	NA	NA	NA	NA	C16937||C17002||C14305	NA	NA	NA	NA
AMM0512	NA	NA	195.082	1.058	NA	194.075	NA	NA	NA	NA	NA	NA	NA	NA	NA	NA	NA
AMM0513	alpha-[3-(Nitrosoamino)propyl]-3-pyridinemethanol	C9H13N3O2	195.101	2.384	196.108	NA	AMM00369p	NA	NA	NA	NA	NA	C19581	NA	NA	NA	NA
AMM0514	D-Gluconic acid	C6H12O7	196.058	0.906	NA	195.051	NA	AMM00158n	NA	PR100708	NA	NA	NA	NA	NA	NA	NA
AMM0515	2,3-Dihydroxy-p-cumate	C10H12O4	196.074	3.126	NA	195.066	NA	AMM00160n	NA	NA	NA	NA	NA	C06580||C10664||C10684||C10726||C17455||C12205||C07351||C16778	NA	NA	Phenylpropanoids
AMM0516	NA	C10 H16 N2 O2	196.121	2.128	197.129	NA	NA	NA	NA	NA	NA	NA	NA	NA	NA	NA	NA
AMM0517	NA	C12 H20 O2	196.146	5.905	197.154	NA	NA	NA	NA	NA	NA	NA	NA	NA	NA	NA	NA
AMM0518	Ethyl(E,Z)-decadienoate	C12H20O2	196.146	9.352	NA	195.139	NA	AMM00161n	NA	NA	NA	NA	NA	C08486||C09861||C09863||C11338||C12300||C12301||C12302||C12306	NA	NA	Terpenoids
AMM0519	Geranyl acetate	C12H20O2	196.146	9.224	NA	195.139	NA	AMM00163n	NA	NA	NA	NA	NA	C09861||C09863||C11338||C12300||C12301||C12302||C08486||C12306	NA	NA	Terpenoids
AMM0520	NA	C3 H8 N3 O5 P	197.02	0.986	198.028	NA	NA	NA	NA	NA	NA	NA	NA	NA	NA	NA	NA
AMM0521	NA	C10 H15 N O3	197.105	2.767	198.113	NA	NA	NA	NA	NA	NA	NA	NA	NA	NA	NA	NA
AMM0522	Nitrilacarb	C9H15N3O2	197.116	3.145	198.124	NA	AMM00372p	NA	NA	NA	NA	NA	C18954	NA	NA	NA	NA
AMM0523	NA	NA	197.116	2.554	198.124	NA	NA	NA	NA	NA	NA	NA	NA	NA	NA	NA	NA
AMM0524	NA	C11 H19 N O2	197.141	6.43	198.149	NA	AMM00373p	NA	NA	NA	NA	NA	NA	NA	NA	NA	NA
AMM0525	NA	C11 H19 N O2	197.142	4.921	198.149	NA	NA	NA	NA	NA	NA	NA	NA	NA	NA	NA	NA
AMM0526	NA	C11 H19 N O2	197.142	8.672	198.149	NA	AMM00374p	NA	NA	NA	NA	NA	NA	NA	NA	NA	NA
AMM0527	NA	C12 H23 N O	197.178	13.281	198.185	NA	AMM00375p	NA	NA	NA	NA	NA	NA	NA	NA	NA	NA
AMM0528	NA	C12 H23 N O	197.178	13.832	198.185	NA	AMM00376p	NA	NA	NA	NA	NA	NA	NA	NA	NA	NA
AMM0529	NA	C12 H23 N O	197.178	15.023	198.185	NA	AMM00377p	NA	NA	NA	NA	NA	NA	NA	NA	NA	NA
AMM0530	NA	C12 H23 N O	197.178	8.471	198.185	NA	AMM00378p	NA	NA	NA	NA	NA	NA	NA	NA	NA	NA
AMM0531	NA	C12 H23 N O	197.178	17.172	198.185	NA	NA	NA	NA	NA	NA	NA	NA	NA	NA	NA	NA
AMM0532	NA	C7 H6 N2 O5	198.028	1.302	199.035	NA	NA	NA	NA	NA	NA	NA	NA	NA	NA	NA	NA
AMM0533	NA	NA	198.056	1.064	199.063	NA	NA	NA	NA	NA	NA	NA	NA	NA	NA	NA	NA
AMM0534	NA	C4 H6 N8 O2	198.062	1.623	199.069	NA	AMM00381p	NA	NA	NA	NA	NA	NA	NA	NA	NA	NA
AMM0535	NA	NA	198.104	13.415	199.112	NA	NA	NA	NA	NA	NA	NA	NA	NA	NA	NA	NA
AMM0536	NA	C11 H18 O3	198.126	9.718	NA	197.118	NA	AMM00164n	NA	NA	NA	NA	NA	NA	NA	NA	NA
AMM0537	NA	C11 H18 O3	198.126	6.435	NA	197.119	NA	AMM00169n	NA	NA	NA	NA	NA	NA	NA	NA	NA
AMM0538	Guanethidine	C10H22N4	198.185	1.787	199.192	NA	AMM00384p	NA	NA	NA	NA	NA	C07036	NA	NA	NA	NA
AMM0539	NA	NA	199.096	1.305	200.103	NA	NA	NA	NA	NA	NA	NA	NA	NA	NA	NA	NA
AMM0540	Ecgonine methyl ester	C10H17NO3	199.121	1.45	200.128	NA	AMM00385p	NA	NA	NA	NA	NA	C12448||C10411||C21197	NA	NA	NA	Alkaloids
AMM0541	N-Hexanoyl-L-homoserine lactone	C10H17NO3	199.121	5.293	200.128	NA	AMM00387p	NA	NA	NA	NA	NA	C21197||C10411||C12448	NA	NA	NA	Alkaloids
AMM0542	NA	C9 H17 N3 O2	199.132	1.911	200.139	NA	NA	NA	NA	NA	NA	NA	NA	NA	NA	NA	NA
AMM0543	11-Nitro-1-Undecene	C11H21NO2	199.157	7.291	200.164	NA	AMM00389p	NA	NA	NA	NA	NA	NA	NA	543829||52937073	NA	NA
AMM0544	11-Nitro-1-Undecene	C11H21NO2	199.157	17.134	200.164	NA	AMM00390p	NA	NA	NA	NA	NA	NA	NA	543829||52937073	NA	NA
AMM0545	11-Nitro-1-Undecene	C11H21NO2	199.157	17.279	200.164	NA	AMM00391p	NA	NA	NA	NA	NA	NA	NA	543829||52937073	NA	NA
AMM0546	11-Nitro-1-Undecene	C11H21NO2	199.157	7.442	200.164	NA	AMM00392p	NA	NA	NA	NA	NA	NA	NA	543829||52937073	NA	NA
AMM0547	Dodecanamide	C12H25NO	199.194	13.595	200.201	NA	AMM00395p	NA	NA	NA	NA	NA	C13831	NA	NA	NA	NA
AMM0548	NA	C13 H29 N	199.23	13.231	200.237	NA	AMM00396p	NA	NA	NA	NA	NA	NA	NA	NA	NA	NA
AMM0549	NA	C13 H29 N	199.23	13.161	200.237	NA	AMM00397p	NA	NA	NA	NA	NA	NA	NA	NA	NA	NA
AMM0550	NA	C13 H29 N	199.23	13.068	200.237	NA	AMM00398p	NA	NA	NA	NA	NA	NA	NA	NA	NA	NA
AMM0551	NA	NA	199.628	13.826	200.635	NA	NA	NA	NA	NA	NA	NA	NA	NA	NA	NA	NA
AMM0552	NA	NA	199.628	17.183	200.635	NA	NA	NA	NA	NA	NA	NA	NA	NA	NA	NA	NA
AMM0553	NA	C4 H12 N2 O7	200.065	0.823	201.072	NA	NA	NA	NA	NA	NA	NA	NA	NA	NA	NA	NA
AMM0554	NA	C10 H16 O4	200.105	6.38	NA	199.098	NA	AMM00172n	NA	NA	NA	NA	NA	NA	NA	NA	NA
AMM0555	NA	C10 H16 O4	200.105	6.553	NA	199.098	NA	AMM00173n	NA	NA	NA	NA	NA	NA	NA	NA	NA
AMM0556	UNII-UOM92D5748	C11H20O3	200.141	7.714	NA	199.134	NA	AMM00174n	NA	NA	NA	NA	NA	NA	NA	86289764	NA
AMM0557	Isolauric acid	C12H24O2	200.178	15.882	NA	199.171	NA	AMM00177n	NA	NA	NA	4283; ESI-Q-TOF; [M-H]-; 10 V;||357; GC-APCI-Q-TOF; [M-H]-; 10 V;||4283; ESI-Q-TOF; [M-H]-; 0 V;||357; GC-APCI-Q-TOF; [M-H]-; 0 V;||4283; ESI-Q-TOF; [M-H]-; 20 V;||357; GC-APCI-Q-TOF; [M-H]-; 20 V;||64879; ESI-Q-TOF; [M+H]+; 0 V;	NA	NA	NA	NA	Fatty acids related compounds
AMM0558	L-2-amino-8-oxodecanoate	C10H19NO3	201.137	5.347	202.144	200.129	AMM00404p	AMM00179n	NA	NA	NA	NA	NA	NA	91820288||84290	NA	NA
AMM0559	11-Aminoundecanoic acid	C11H23NO2	201.173	6.635	202.18	NA	AMM00406p	NA	NA	NA	NA	NA	C19325	NA	NA	NA	NA
AMM0560	NA	NA	201.181	15.886	NA	200.174	NA	NA	NA	NA	NA	NA	NA	NA	NA	NA	NA
AMM0561	DDAO	C12H27NO	201.209	9.783	202.216	NA	AMM00408p	NA	EA278404||EA278410||EA278403||EA278409||EA278402||EA278408	NA	NA	NA	NA	NA	NA	NA	NA
AMM0562	DDAO	C12H27NO	201.209	9.699	202.216	NA	AMM00409p	NA	EA278404||EA278410||EA278403||EA278409||EA278402||EA278408	NA	NA	NA	NA	NA	NA	NA	NA
AMM0563	DDAO	C12H27NO	201.209	9.837	202.216	NA	AMM00410p	NA	EA278404||EA278410||EA278403||EA278409||EA278402||EA278408	NA	NA	NA	NA	NA	NA	NA	NA
AMM0564	5-Hydroxy-2-oxo-4-ureido-2,5-dihydro-1H-imidazole-5-carboxylate	C5H6N4O5	202.033	0.834	NA	201.026	NA	AMM00182n	NA	NA	NA	NA	NA	C12248	NA	NA	NA
AMM0565	NA	C12 H10 O S	202.045	0.969	203.053	NA	NA	NA	NA	NA	NA	NA	NA	NA	NA	NA	NA
AMM0566	NA	C9 H6 N4 O2	202.049	0.824	203.056	NA	NA	NA	NA	NA	NA	NA	NA	NA	NA	NA	NA
AMM0567	IPA imine	C11H10N2O2	202.074	1.556	203.082	NA	AMM00411p	NA	NA	NA	NA	NA	C21124||C06732||C10744	NA	NA	NA	Alkaloids
AMM0568	Proclavaminic acid	C8H14N2O4	202.095	2.367	203.103	NA	AMM00412p	NA	NA	NA	NA	NA	C06658||C08271	NA	NA	NA	NA
AMM0569	NA	C12 H14 N2 O	202.111	4.528	NA	201.103	NA	NA	NA	NA	NA	NA	NA	NA	NA	NA	NA
AMM0570	Sebacic acid	C10H18O4	202.12	16.604	203.128	NA	AMM00413p	NA	NA	NA	NA	NA	C08277||C17803||C14566	NA	NA	NA	NA
AMM0571	Sebacic acid	C10H18O4	202.12	3.708	203.128	NA	AMM00414p	NA	NA	NA	NA	NA	C08277||C17803||C14566	NA	NA	NA	NA
AMM0572	Sebacic acid	C10H18O4	202.121	6.964	NA	201.113	NA	AMM00185n	NA	PR100605	NA	NA	NA	NA	NA	NA	NA
AMM0573	Sebacic acid	C10H18O4	202.121	8.204	NA	201.113	NA	AMM00186n	NA	NA	NA	NA	NA	C08277||C17803||C14566	NA	NA	NA
AMM0574	Sebacic acid	C10H18O4	202.121	4.3	NA	201.113	NA	AMM00187n	NA	NA	NA	NA	NA	C08277||C17803||C14566	NA	NA	NA
AMM0575	Sebacic acid	C10H18O4	202.121	4.816	NA	201.113	NA	AMM00189n	NA	NA	NA	NA	NA	C08277||C17803||C14566	NA	NA	NA
AMM0576	H-Ala-Ile-OH	C9H18N2O3	202.132	2.069	NA	201.125	NA	AMM00190n	NA	NA	NA	NA	NA	NA	NA	7408079||96801||81721||7009577	NA
AMM0577	alpha-Amylcinnamaldehyde	C14H18O	202.136	9.584	203.143	NA	AMM00415p	NA	NA	NA	NA	NA	C12288	NA	NA	NA	NA
AMM0578	NA	C14 H18 O	202.136	14.253	203.143	NA	NA	NA	NA	NA	NA	NA	NA	NA	NA	NA	NA
AMM0579	alpha-Amylcinnamaldehyde	C14H18O	202.136	9.707	203.143	NA	AMM00417p	NA	NA	NA	NA	NA	C12288	NA	NA	NA	NA
AMM0580	NA	C8 H18 N4 O2	202.143	1.293	203.15	NA	NA	NA	NA	NA	NA	NA	NA	NA	NA	NA	NA
AMM0581	Thermospermine	C10H26N4	202.216	1.877	203.223	NA	AMM00419p	NA	NA	NA	NA	NA	C19669||C00750||C21009	NA	NA	NA	NA
AMM0582	NA	C10 H26 N4	202.216	1.48	203.223	NA	NA	NA	NA	NA	NA	NA	NA	NA	NA	NA	NA
AMM0583	NA	NA	202.556	1.103	203.563	NA	NA	NA	NA	NA	NA	NA	NA	NA	NA	NA	NA
AMM0584	NA	NA	203.034	0.833	NA	202.027	NA	NA	NA	NA	NA	NA	NA	NA	NA	NA	NA
AMM0585	NA	C6 H10 N3 O3 P	203.046	0.827	204.054	NA	NA	NA	NA	NA	NA	NA	NA	NA	NA	NA	NA
AMM0586	N2-Acetyl-L-aminoadipate	C8H13NO5	203.079	2.133	204.087	NA	AMM00420p	NA	NA	NA	NA	NA	C12986	NA	NA	NA	NA
AMM0587	α-Pyrrolidinopropiophenone	C13 H17 N O	203.131	14.185	204.138	NA	NA	NA	NA	NA	NA	NA	NA	NA	NA	NA	NA
AMM0588	NA	NA	203.135	2.068	204.142	NA	NA	NA	NA	NA	NA	NA	NA	NA	NA	NA	NA
AMM0589	NA	C6 H9 N2 O4 P	204.03	0.834	NA	203.023	NA	NA	NA	NA	NA	NA	NA	NA	NA	NA	NA
AMM0590	H-Glu-Gly-OH	C7H12N2O5	204.075	1.14	205.082	NA	AMM00421p	NA	NA	NA	NA	NA	NA	NA	6427052||165527||5491963||99278||99719	NA	NA
AMM0591	2-Oxo-8-methylthiooctanoic acid	C9H16O3S	204.082	2.88	205.089	NA	AMM00422p	NA	NA	NA	NA	NA	C17224	NA	NA	NA	NA
AMM0592	L-Tryptophan	C11H12N2O2	204.09	2.457	205.097	203.083	AMM00423p	AMM00193n	BML01185	NA	NA	NA	NA	NA	NA	NA	Alkaloids
AMM0593	Tryptophan	C11H12N2O2	204.09	4.501	NA	203.083	NA	AMM00192n	NA	CE000341||PR100498||CE000346||CE000347||CE000333||CE000331||CE000339||BML01203||CE000336||CE000340	NA	NA	NA	NA	NA	NA	Alkaloids
AMM0594	Diethyl (2S,3R)-2-methyl-3-hydroxysuccinate	C9H16O5	204.1	5.423	NA	203.093	NA	AMM00194n	NA	NA	NA	NA	NA	C04587	NA	NA	NA
AMM0595	NA	C9 H16 O5	204.1	3.743	NA	203.093	NA	NA	NA	NA	NA	NA	NA	NA	NA	NA	NA
AMM0596	NA	NA	205.059	1.301	206.066	NA	NA	NA	NA	NA	NA	NA	NA	NA	NA	NA	NA
AMM0597	NA	NA	205.064	1.073	206.071	NA	NA	NA	NA	NA	NA	NA	NA	NA	NA	NA	NA
AMM0598	NA	C8 H15 N O5	205.095	1.083	206.102	NA	NA	NA	NA	NA	NA	NA	NA	NA	NA	NA	NA
AMM0599	Pantothenol	C9H19NO4	205.131	2.152	206.139	NA	AMM00428p	NA	NA	NA	NA	NA	C05944	NA	NA	NA	NA
AMM0600	Homoisocitrate	C7H10O7	206.043	1.18	NA	205.035	NA	AMM00196n	NA	NA	NA	NA	NA	C05662||C01251||C02225||C04593||C16241	NA	NA	NA
AMM0601	Homoisocitrate	C7H10O7	206.043	1.39	NA	205.035	NA	AMM00197n	NA	NA	NA	NA	NA	C05662||C04593||C02225||C01251||C16241	NA	NA	NA
AMM0602	Scoparone	C11H10O4	206.058	2.988	207.065	NA	AMM00429p	NA	NA	NA	NA	NA	C09311||C14086||C14085||C20210||C09012||C14092	NA	NA	NA	Phenylpropanoids
AMM0603	NA	C8 H14 O6	206.079	2.463	NA	205.072	NA	AMM00199n	NA	NA	NA	NA	NA	NA	NA	NA	NA
AMM0604	NA	C8 H14 O6	206.079	1.231	NA	205.072	NA	AMM00200n	NA	NA	NA	NA	NA	NA	NA	NA	NA
AMM0605	NA	C8 H14 O6	206.079	2.335	NA	205.072	NA	AMM00201n	NA	NA	NA	NA	NA	NA	NA	NA	NA
AMM0606	Ibuprofen	C13H18O2	206.131	3.883	207.138	NA	AMM00432p	NA	NA	NA	NA	NA	C01588||C02185	NA	NA	NA	NA
AMM0607	Ibuprofen	C13H18O2	206.131	13.034	207.138	NA	AMM00434p	NA	NA	NA	NA	NA	C01588||C02185	NA	NA	NA	NA
AMM0608	2,6-di-tert-Butylphenol	C14 H22 O	206.167	15.708	NA	205.16	NA	NA	NA	NA	NA	NA	NA	NA	NA	NA	NA
AMM0609	NA	C11 H13 N O3	207.09	4.617	208.097	NA	NA	NA	NA	NA	NA	NA	NA	NA	NA	NA	NA
AMM0610	5-(alpha-Phenylethyl)semioxamazide	C10H13N3O2	207.101	2.828	208.108	NA	AMM00435p	NA	NA	NA	NA	NA	C15418||C16453	NA	NA	NA	NA
AMM0611	NA	C13 H21 N O	207.162	8.468	208.17	NA	NA	NA	NA	NA	NA	NA	NA	NA	NA	NA	NA
AMM0612	NA	NA	207.965	0.923	208.973	NA	AMM00436p	NA	NA	NA	NA	NA	NA	NA	NA	NA	NA
AMM0613	Sinapoyl aldehyde	C11H12O4	208.074	4.723	NA	207.066	NA	AMM00205n	NA	NA	NA	NA	NA	C05610||C02381||C09816	NA	NA	Phenylpropanoids
AMM0614	NA	NA	208.093	3.948	NA	207.086	NA	NA	NA	NA	NA	NA	NA	NA	NA	NA	NA
AMM0615	NA	C8 H16 O6	208.095	1.32	209.102	207.087	NA	NA	NA	NA	NA	NA	NA	NA	NA	NA	NA
AMM0616	NA	NA	208.11	6.407	209.117	NA	NA	NA	NA	NA	NA	NA	NA	NA	NA	NA	NA
AMM0617	Coronafacic acid	C12H16O3	208.11	4.066	209.117	NA	AMM00437p	NA	NA	NA	NA	NA	C15765||C10390||C04562||C10451||C17821||C16975||C17846	NA	NA	NA	Phenylpropanoids
AMM0618	NA	C13 H23 N O	209.178	13.281	210.185	NA	AMM00446p	NA	NA	NA	NA	NA	NA	NA	NA	NA	NA
AMM0619	NA	C13 H23 N O	209.178	17.444	210.185	NA	AMM00447p	NA	NA	NA	NA	NA	NA	NA	NA	NA	NA
AMM0620	NA	C4 H5 Cl N2 P2 S	209.933	0.909	210.941	NA	NA	NA	NA	NA	NA	NA	NA	NA	NA	NA	NA
AMM0621	L-glycero-D-manno-Heptose	C7H14O7	210.074	0.965	NA	209.067	NA	AMM00210n	NA	NA	NA	NA	NA	C21043||C08355||C19612	NA	NA	NA
AMM0622	Jasmonic acid	C12H18O3	210.125	9.604	211.133	209.118	AMM00452p	AMM00219n	NA	BML00677	NA	NA	NA	NA	NA	NA	NA
AMM0623	(+)-7-Isojasmonic acid	C12H18O3	210.125	11.899	211.133	NA	AMM00450p	NA	NA	NA	NA	NA	C16317	NA	NA	NA	NA
AMM0624	(+)-7-Isojasmonic acid	C12H18O3	210.125	6.781	211.133	NA	AMM00454p	NA	NA	NA	NA	NA	C16317	NA	NA	NA	NA
AMM0625	Jasmonic acid	C12H18O3	210.125	8.863	211.133	209.1184||209.1183	AMM00451p	AMM00220n||AMM00217n	NA	BML00677	NA	NA	NA	NA	NA	NA	NA
AMM0626	(+)-7-Isojasmonic acid	C12H18O3	210.125	10.73	211.133	NA	AMM00453p	NA	NA	NA	NA	NA	C16317	NA	NA	NA	NA
AMM0627	(&plusmn;)7-epi Jasmonic Acid	C12H18O3	210.126	8.136	NA	209.118	NA	AMM00221n	NA	NA	NA	36071; ESI-Q-TOF; [M-H]-; 10 V;||62988; ESI-Q-TOF; [M-H]-; 10 V;||3345; ESI-Q-TOF; [M-H]-; 10 V;	NA	NA	NA	NA	NA
AMM0628	3E,5E-tridecadienoic acid	C13H22O2	210.162	6.994	211.169	NA	AMM00459p	NA	NA	NA	NA	NA	NA	NA	5312396	NA	NA
AMM0629	NA	C7 H14 Cl N O2 S	211.042	1.268	212.05	NA	NA	NA	NA	NA	NA	NA	NA	NA	NA	NA	NA
AMM0630	Enicoflavine	C10H13NO4	211.084	1.948	212.092	NA	AMM00460p	NA	NA	NA	NA	NA	C09946||C07194||C20801	NA	NA	NA	NA
AMM0631	Methyldopa anhydrous	C10H13NO4	211.084	1.446	212.092	NA	AMM00461p	NA	NA	NA	NA	NA	C07194||C20801||C09946	NA	NA	NA	NA
AMM0632	Zalcitabine	C9H13N3O3	211.096	1.622	212.103	NA	AMM00462p	NA	NA	NA	NA	NA	C07207	NA	NA	NA	NA
AMM0633	Methoxamine	C11H17NO3	211.121	3.932	212.128	NA	AMM00463p	NA	NA	NA	NA	NA	C07513||C06546||C11703||C07144	NA	NA	NA	Alkaloids
AMM0634	NA	NA	211.129	8.137	NA	210.122	NA	NA	NA	NA	NA	NA	NA	NA	NA	NA	NA
AMM0635	NA	C10 H17 N3 O2	211.132	6.249	212.139	NA	NA	NA	NA	NA	NA	NA	NA	NA	NA	NA	NA
AMM0636	NA	C12 H21 N O2	211.157	5.919	212.164	NA	NA	NA	NA	NA	NA	NA	NA	NA	NA	NA	NA
AMM0637	Elaeokanine C	C12H21NO2	211.157	17.773	212.164	NA	AMM00464p	NA	NA	NA	NA	NA	C10592	NA	NA	NA	Alkaloids
AMM0638	Elaeokanine C	C12H21NO2	211.157	9.79	212.164	NA	AMM00465p	NA	NA	NA	NA	NA	C10592	NA	NA	NA	Alkaloids
AMM0639	Elaeokanine C	C12H21NO2	211.157	9.847	212.164	NA	AMM00466p	NA	NA	NA	NA	NA	C10592	NA	NA	NA	Alkaloids
AMM0640	3-aminotridec-2-en-4-one	C13H25NO	211.193	18.658	212.201	NA	AMM00469p	NA	NA	NA	NA	NA	NA	NA	91819972	NA	NA
AMM0641	3-aminotridec-2-en-4-one	C13H25NO	211.193	18.861	212.201	NA	AMM00470p	NA	NA	NA	NA	NA	NA	NA	91819972	NA	NA
AMM0642	3-aminotridec-2-en-4-one	C13H25NO	211.194	18.935	212.201	NA	AMM00471p	NA	NA	NA	NA	NA	NA	NA	91819972	NA	NA
AMM0643	3-aminotridec-2-en-4-one	C13H25NO	211.194	17.006	212.201	NA	AMM00472p	NA	NA	NA	NA	NA	NA	NA	91819972	NA	NA
AMM0644	3-aminotridec-2-en-4-one	C13H25NO	211.194	16.882	212.201	NA	AMM00473p	NA	NA	NA	NA	NA	NA	NA	91819972	NA	NA
AMM0645	NA	C13 H25 N O	211.194	14.932	212.201	NA	NA	NA	NA	NA	NA	NA	NA	NA	NA	NA	NA
AMM0646	NA	NA	211.835	0.897	212.842	NA	NA	NA	NA	NA	NA	NA	NA	NA	NA	NA	NA
AMM0647	NA	C8 H4 N8	212.056	0.988	213.064	NA	NA	NA	NA	NA	NA	NA	NA	NA	NA	NA	NA
AMM0648	NA	NA	212.071	1.316	213.079	NA	NA	NA	NA	NA	NA	NA	NA	NA	NA	NA	NA
AMM0649	12-Oxo-9(Z)-dodecenoic acid	C12H20O3	212.141	6.261	213.148	NA	AMM00474p	NA	NA	NA	NA	NA	C16311||C16309||C08482||C08509	NA	NA	NA	NA
AMM0650	NA	C12 H20 O3	212.141	10.36	213.148	NA	NA	NA	NA	NA	NA	NA	NA	NA	NA	NA	NA
AMM0651	7-Oxo-11-dodecenoic acid	C12H20O3	212.141	8.84	213.148	211.134	AMM00475p	AMM00225n	NA	NA	NA	43202; ESI-Q-TOF; [M-H]-; 0 V;||44409; ESI-Q-TOF; [M-H]-; 0 V;||36071; ESI-Q-TOF; [M+H]+; 0 V;||62988; ESI-Q-TOF; [M+H]+; 0 V;||43202; ESI-Q-TOF; [M-H]-; 10 V;	NA	NA	NA	NA	NA
AMM0652	Cucurbic acid	C12H20O3	212.141	8.233	213.148	NA	AMM00476p	NA	NA	NA	NA	NA	C08482||C16311||C16309||C08509	NA	NA	NA	NA
AMM0653	Cucurbic acid	C12H20O3	212.141	14.284	213.148	NA	AMM00477p	NA	NA	NA	NA	NA	C08482||C16311||C16309||C08509	NA	NA	NA	NA
AMM0654	Cucurbic acid	C12H20O3	212.141	14.466	213.148	NA	AMM00478p	NA	NA	NA	NA	NA	C08482||C16311||C16309||C08509	NA	NA	NA	NA
AMM0655	Cucurbic acid	C12H20O3	212.141	10.978	213.148	NA	AMM00479p	NA	NA	NA	NA	NA	C08482||C16311||C16309||C08509	NA	NA	NA	NA
AMM0656	NA	C16 H20	212.156	7.945	213.163	NA	NA	NA	NA	NA	NA	NA	NA	NA	NA	NA	NA
AMM0657	NA	NA	212.16	7.503	213.168	NA	NA	NA	NA	NA	NA	NA	NA	NA	NA	NA	NA
AMM0658	NA	C5 H8 N7 O P	213.053	1.291	214.06	NA	NA	NA	NA	NA	NA	NA	NA	NA	NA	NA	NA
AMM0659	NA	C9 H15 N3 O3	213.111	1.533	214.119	NA	NA	NA	NA	NA	NA	NA	NA	NA	NA	NA	NA
AMM0660	N-Heptanoylhomoserine lactone	C11H19NO3	213.136	4.91	214.144	NA	AMM00486p	NA	NA	NA	NA	NA	C11844	NA	NA	NA	NA
AMM0661	NA	C11 H19 N O3	213.137	6.013	NA	212.129	NA	NA	NA	NA	NA	NA	NA	NA	NA	NA	NA
AMM0662	NA	NA	213.144	8.836	214.152	NA	NA	NA	NA	NA	NA	NA	NA	NA	NA	NA	NA
AMM0663	NA	NA	213.144	8.226	214.152	NA	NA	NA	NA	NA	NA	NA	NA	NA	NA	NA	NA
AMM0664	NA	C12 H23 N O2	213.173	14.872	214.18	NA	AMM00490p	NA	NA	NA	NA	NA	NA	NA	NA	NA	NA
AMM0665	NA	C12 H23 N O2	213.173	7.76	214.18	NA	NA	NA	NA	NA	NA	NA	NA	NA	NA	NA	NA
AMM0666	NA	C12 H23 N O2	213.173	15.024	214.18	NA	AMM00493p	NA	NA	NA	NA	NA	NA	NA	NA	NA	NA
AMM0667	NA	C12 H23 N O2	213.173	8.626	214.18	NA	AMM00497p	NA	NA	NA	NA	NA	NA	NA	NA	NA	NA
AMM0668	NA	C13 H27 N O	213.209	14.83	214.216	NA	AMM00498p	NA	NA	NA	NA	NA	NA	NA	NA	NA	NA
AMM0669	Tetradecylamine	C14H31N	213.245	13.681	214.253	NA	AMM00499p	NA	NA	NA	3313; ESI-Q-TOF; [M+H]+; 10 V;||3313; ESI-Q-TOF; [M+H]+; 0 V;	NA	NA	NA	NA	NA	NA
AMM0670	Tetradecylamine	C14H31N	213.245	13.818	214.253	NA	AMM00500p	NA	NA	NA	3313; ESI-Q-TOF; [M+H]+; 10 V;||3313; ESI-Q-TOF; [M+H]+; 0 V;	NA	NA	NA	NA	NA	NA
AMM0671	NA	C4 H11 N2 O6 P	214.036	0.988	215.043	NA	AMM00501p	NA	NA	NA	NA	NA	NA	NA	NA	NA	NA
AMM0672	NA	C4 H11 N2 O6 P	214.036	1.623	215.043	NA	AMM00502p	NA	NA	NA	NA	NA	NA	NA	NA	NA	NA
AMM0673	2-Hydroxy-6-oxonona-2,4-diene-1,9-dioate	C9H10O6	214.047	0.918	215.054	NA	AMM00503p	NA	NA	NA	NA	NA	C04479	NA	NA	NA	NA
AMM0674	2,2'-(3-methylcyclohexane-1,1-diyl)diacetic acid	C11H18O4	214.121	7.654	NA	213.113	NA	AMM00228n	NA	NA	NA	96295; ESI-Q-TOF; [M-H]-; 20 V;	NA	NA	NA	NA	NA
AMM0675	2,2'-(3-methylcyclohexane-1,1-diyl)diacetic acid	C11H18O4	214.121	7.943	NA	213.113	NA	AMM00229n	NA	NA	NA	96295; ESI-Q-TOF; [M-H]-; 20 V;	NA	NA	NA	NA	NA
AMM0676	NA	C11 H18 O4	214.121	6.242	NA	213.113	NA	AMM00227n	NA	NA	NA	NA	NA	NA	NA	NA	NA
AMM0677	3-Oxododecanoic acid	C12H22O3	214.157	5.907	215.164	NA	AMM00505p	NA	NA	NA	NA	NA	C02367	NA	NA	NA	NA
AMM0678	3-Oxododecanoic acid	C12H22O3	214.157	8.856	NA	213.15	NA	AMM00231n	NA	NA	NA	NA	NA	C02367	NA	NA	NA
AMM0679	3-Oxododecanoic acid	C12H22O3	214.157	9.035	NA	213.15	NA	AMM00232n	NA	NA	NA	NA	NA	C02367	NA	NA	NA
AMM0680	NA	C7 H9 N3 O5	215.054	1.302	216.061	NA	AMM00507p	NA	NA	NA	NA	NA	NA	NA	NA	NA	NA
AMM0681	2-Amino-9,10-epoxy-8-oxodecanoic acid	C10H17NO4	215.116	3.109	NA	214.109	NA	AMM00233n	NA	NA	NA	NA	NA	C12027	NA	NA	NA
AMM0682	NA	C9 H17 N3 O3	215.127	3.096	216.134	NA	AMM00508p	NA	NA	NA	NA	NA	NA	NA	NA	NA	NA
AMM0683	NA	C9 H17 N3 O3	215.127	2.386	216.134	NA	AMM00509p	NA	NA	NA	NA	NA	NA	NA	NA	NA	NA
AMM0684	Ethyl 3-(N-butylacetamido)propionate	C11H21NO3	215.152	6.428	216.159	214.145	AMM00511p	AMM00234n	NA	NA	NA	NA	C18830	NA	NA	NA	NA
AMM0685	Ethyl 3-(N-butylacetamido)propionate	C11H21NO3	215.152	17.087	216.159	NA	AMM00512p	NA	NA	NA	NA	NA	C18830	NA	NA	NA	NA
AMM0686	Ethyl 3-(N-butylacetamido)propionate	C11H21NO3	215.152	6.511	216.159	214.145	AMM00514p	AMM00234n	NA	NA	NA	NA	C18830	NA	NA	NA	NA
AMM0687	Ethyl 3-(N-butylacetamido)propionate	C11H21NO3	215.152	17.272	216.159	NA	AMM00513p	NA	NA	NA	NA	NA	C18830	NA	NA	NA	NA
AMM0688	12-Aminododecanoic acid	C12H25NO2	215.189	7.699	216.196	NA	AMM00518p	NA	NA	NA	NA	NA	NA	NA	69661	NA	NA
AMM0689	NA	C7 H8 N2 O6	216.038	1.239	217.046	NA	AMM00520p	NA	NA	NA	NA	NA	NA	NA	NA	NA	NA
AMM0690	NA	C7 H8 N2 O6	216.038	1.166	217.046	NA	AMM00521p	NA	NA	NA	NA	NA	NA	NA	NA	NA	NA
AMM0691	NA	C6 H13 Cl O6	216.04	0.953	NA	215.033	NA	NA	NA	NA	NA	NA	NA	NA	NA	NA	NA
AMM0692	4-Ethylphenyl 2-thienyl ketone	C13H12OS	216.061	0.993	217.068	NA	AMM00522p	NA	NA	NA	NA	NA	NA	NA	104321||19962462	NA	NA
AMM0693	cis-(Homo)3-aconitate	C9H12O6	216.063	11.386	217.071	NA	AMM00523p	NA	NA	NA	NA	NA	C20582	NA	NA	NA	NA
AMM0694	NA	C10 H16 O5	216.1	2.016	217.107	NA	NA	NA	NA	NA	NA	NA	NA	NA	NA	NA	NA
AMM0695	undecanedioic acid	C11H20O4	216.136	8.081	NA	215.129	NA	AMM00236n	NA	NA	NA	NA	NA	NA	NA	15816||119794	NA
AMM0696	H-VAL-VAL-OH	C10H20N2O3	216.147	8.123	217.155	NA	AMM00526p	NA	NA	NA	NA	NA	NA	NA	107475	NA	NA
AMM0697	Val Val	C10H20N2O3	216.147	1.631	217.155	215.14	AMM00532p	AMM00238n	NA	NA	23988; ESI-Q-TOF; [M+H]+; 20 V;||23988; ESI-Q-TOF; [M+H]+; 10 V;	NA	NA	NA	NA	NA	NA
AMM0698	H-VAL-VAL-OH	C10H20N2O3	216.147	5.294	217.155	NA	AMM00528p	NA	NA	NA	NA	NA	NA	NA	107475	NA	NA
AMM0699	H-VAL-VAL-OH	C10H20N2O3	216.147	3.285	217.155	NA	AMM00529p	NA	NA	NA	NA	NA	NA	NA	107475	NA	NA
AMM0700	H-VAL-VAL-OH	C10H20N2O3	216.147	3.34	217.155	NA	AMM00530p	NA	NA	NA	NA	NA	NA	NA	107475	NA	NA
AMM0701	H-VAL-VAL-OH	C10H20N2O3	216.148	1.575	217.155	215.14	AMM00534p	AMM00238n	NA	NA	NA	NA	NA	NA	107475	NA	NA
AMM0702	NA	C15 H20 O	216.151	14.264	217.159	NA	NA	NA	NA	NA	NA	NA	NA	NA	NA	NA	NA
AMM0703	NA	C15 H20 O	216.151	14.078	217.159	NA	NA	NA	NA	NA	NA	NA	NA	NA	NA	NA	NA
AMM0704	12-Hydroxydodecanoic acid	C12 H24 O3	216.172	9.485	NA	215.165	NA	NA	NA	NA	NA	NA	NA	NA	NA	NA	NA
AMM0705	NA	C9 H15 N O5	217.095	2.602	NA	216.088	NA	AMM00240n	NA	NA	NA	NA	NA	NA	NA	NA	NA
AMM0706	O-Propanoylcarnitine	C10H19NO4	217.131	3.462	218.139	216.124	AMM00538p	AMM00241n	NA	NA	NA	NA	C03017	NA	NA	NA	NA
AMM0707	NA	C12 H27 N O2	217.204	6.933	218.211	NA	AMM00540p	NA	NA	NA	NA	NA	NA	NA	NA	NA	NA
AMM0708	NA	C12 H27 N O2	217.204	6.978	218.211	NA	AMM00541p	NA	NA	NA	NA	NA	NA	NA	NA	NA	NA
AMM0709	NA	C12 H27 N O2	217.204	6.879	218.211	NA	AMM00542p	NA	NA	NA	NA	NA	NA	NA	NA	NA	NA
AMM0710	NA	C4 H12 O6 P2	218.01	0.831	NA	217.003	NA	AMM00242n	NA	NA	NA	NA	NA	NA	NA	NA	NA
AMM0711	NA	C5 H11 Cl O7	218.019	0.952	219.026	NA	AMM00543p	NA	NA	NA	NA	NA	NA	NA	NA	NA	NA
AMM0712	NA	C7 H12 N2 O2 P2	218.037	0.948	NA	217.03	NA	NA	NA	NA	NA	NA	NA	NA	NA	NA	NA
AMM0713	NA	C8 H10 O7	218.043	1.44	219.05	NA	AMM00544p	NA	NA	NA	NA	NA	NA	NA	NA	NA	NA
AMM0714	NA	C8 H10 O7	218.043	2.317	219.05	NA	AMM00545p	NA	NA	NA	NA	NA	NA	NA	NA	NA	NA
AMM0715	NA	C7 H10 N2 O6	218.054	1.324	219.061	NA	AMM00546p	NA	NA	NA	NA	NA	NA	NA	NA	NA	NA
AMM0716	NA	C8 H14 N2 O5	218.09	1.858	219.098	NA	NA	NA	NA	NA	NA	NA	NA	NA	NA	NA	NA
AMM0717	NA	C7 H14 N4 O4	218.101	1.249	219.109	NA	AMM00548p	NA	NA	NA	NA	NA	NA	NA	NA	NA	NA
AMM0718	NA	C10 H18 O5	218.115	3.884	NA	217.108	NA	NA	NA	NA	NA	NA	NA	NA	NA	NA	NA
AMM0719	3-Hydroxysebacic acid	C10H18O5	218.115	4.891	NA	217.108	NA	AMM00243n	NA	NA	NA	NA	NA	NA	NA	3017884	NA
AMM0720	D-Lysopine	C9H18N2O4	218.127	1.314	NA	217.119	NA	AMM00244n	NA	NA	NA	NA	NA	C04020	NA	NA	NA
AMM0721	D-Lysopine	C9H18N2O4	218.127	1.872	NA	217.119	NA	AMM00245n	NA	NA	NA	NA	NA	C04020	NA	NA	NA
AMM0722	NA	C14 H18 O2	218.13	5.499	219.138	NA	AMM00552p	NA	NA	NA	NA	NA	NA	NA	NA	NA	NA
AMM0723	NA	C9 H19 Cl N4	218.131	7.848	219.138	NA	AMM00554p	NA	NA	NA	NA	NA	NA	NA	NA	NA	NA
AMM0724	4-NONYLPHENOL	C15H24O	218.167	9.597	219.174	NA	AMM00556p	NA	NA	NA	44536; ESI-Q-TOF; [M-H]-; 0 V;||62990; ESI-Q-TOF; [M-H]-; 10 V;||62990; ESI-Q-TOF; [M-H]-; 0 V;||44536; ESI-Q-TOF; [M-H]-; 10 V;||62990; ESI-Q-TOF; [M-H]-; 20 V;	NA	NA	NA	NA	NA	Terpenoids
AMM0725	4-NONYLPHENOL	C15H24O	218.167	9.713	219.174	NA	AMM00559p	NA	NA	NA	44536; ESI-Q-TOF; [M-H]-; 0 V;||62990; ESI-Q-TOF; [M-H]-; 10 V;||62990; ESI-Q-TOF; [M-H]-; 0 V;||44536; ESI-Q-TOF; [M-H]-; 10 V;||62990; ESI-Q-TOF; [M-H]-; 20 V;	NA	NA	NA	NA	NA	Terpenoids
AMM0726	alpha-Sinensal	C15H22O	218.167	16.538	219.174	NA	AMM00558p	NA	NA	NA	NA	NA	C09729||C09730||C17494||C20262||C09938||C20308||C16779||C19677||C09737||C09745||C16966||C09744||C17914||C19939||C17090||C17501||C17954	NA	NA	NA	Terpenoids
AMM0727	NA	C12 H13 N O3	219.089	4.361	220.097	NA	NA	NA	NA	NA	NA	NA	NA	NA	NA	NA	NA
AMM0728	D-Pantothenic acid	C9H17NO5	219.111	2.048	220.118	218.103	AMM00562p	AMM00248n	PR100400||PR100295	NA	NA	NA	NA	NA	NA	NA	NA
AMM0729	D-Pantothenic acid	C9H17NO5	219.111	2.092	220.118	218.103	AMM00563p	AMM00248n	PR100400||PR100295	NA	NA	NA	NA	NA	NA	NA	NA
AMM0730	D-Pantothenic acid	C9H17NO5	219.111	1.319	NA	218.103	NA	AMM00247n	NA	PR100858||PR100728	NA	NA	NA	NA	NA	NA	NA
AMM0731	NA	NA	219.13	1.887	220.137	NA	NA	NA	NA	NA	NA	NA	NA	NA	NA	NA	NA
AMM0732	NA	C8 H21 N5 O2	219.17	16.542	220.178	NA	NA	NA	NA	NA	NA	NA	NA	NA	NA	NA	NA
AMM0733	NA	C7 H12 N2 O6	220.07	1.443	221.077	NA	NA	NA	NA	NA	NA	NA	NA	NA	NA	NA	NA
AMM0734	NA	C12 H12 O4	220.073	4.059	221.081	NA	NA	NA	NA	NA	NA	NA	NA	NA	NA	NA	NA
AMM0735	5-Hydroxytryptophan	C11H12N2O3	220.085	1.559	221.092	219.077	AMM00568p	AMM00251n	NA	NA	NA	NA	C01017||C19716||C09985	NA	NA	NA	NA
AMM0736	5-Hydroxytryptophan	C11H12N2O3	220.085	1.994	221.092	219.077	NA	AMM00251n	NA	NA	NA	NA	NA	C01017||C19716||C09985	NA	NA	NA
AMM0737	CHEBI:78829	C9H16O6	220.095	3.79	NA	219.088	NA	AMM00252n	NA	NA	NA	NA	NA	NA	NA	44202063	NA
AMM0738	NA	C14 H20 O2	220.146	13.264	221.154	NA	NA	NA	NA	NA	NA	NA	NA	NA	NA	NA	NA
AMM0739	NA	C9 H19 N O3 S	221.108	2.599	222.116	NA	NA	NA	NA	NA	NA	NA	NA	NA	NA	NA	NA
AMM0740	NA	C9 H19 N O3 S	221.109	2.88	222.116	NA	AMM00570p	NA	NA	NA	NA	NA	NA	NA	NA	NA	NA
AMM0741	NA	C11 H10 O5	222.053	4.095	223.06	NA	NA	NA	NA	NA	NA	NA	NA	NA	NA	NA	NA
AMM0742	Dillapiole	C12H14O4	222.089	9.027	NA	221.082	NA	AMM00255n	NA	NA	NA	NA	NA	C10449||C10429||C20225||C14175||C19228	NA	NA	NA
AMM0743	NA	C11 H15 N2 O P	222.093	6.978	NA	221.085	NA	NA	NA	NA	NA	NA	NA	NA	NA	NA	NA
AMM0744	Phe Gly	C11H14N2O3	222.101	2.177	223.108	221.0932||221.0932	AMM00572p	AMM00257n||AMM00256n	NA	NA	23838; ESI-Q-TOF; [M+H]+; 20 V;||23838; ESI-Q-TOF; [M+H]+; 10 V;	NA	NA	NA	NA	NA	NA
AMM0745	Gly Phe	C11H14N2O3	222.101	2.389	223.108	221.0932||221.0932	AMM00573p	AMM00257n||AMM00256n	NA	NA	23966; ESI-Q-TOF; [M+H]+; 20 V;	NA	NA	NA	NA	NA	NA
AMM0746	Rishitin	C14H22O2	222.162	8.001	223.169	NA	AMM00576p	NA	NA	NA	NA	NA	C09715||C16977||C16983	NA	NA	NA	Terpenoids
AMM0747	Rishitin	C14H22O2	222.162	7.937	223.169	NA	AMM00577p	NA	NA	NA	NA	NA	C09715||C16977||C16983	NA	NA	NA	Terpenoids
AMM0748	Rishitin	C14H22O2	222.162	9.093	223.169	NA	AMM00578p	NA	NA	NA	NA	NA	C09715||C16977||C16983	NA	NA	NA	Terpenoids
AMM0749	NA	C8 H22 Cl N5	223.157	8.085	224.164	NA	NA	NA	NA	NA	NA	NA	NA	NA	NA	NA	NA
AMM0750	Pellitorine	C14H25NO	223.194	17.435	224.201	NA	AMM00580p	NA	NA	NA	NA	NA	NA	NA	5318516	NA	NA
AMM0751	Pellitorine	C14H25NO	223.194	17.189	224.201	NA	AMM00581p	NA	NA	NA	NA	NA	NA	NA	5318516	NA	NA
AMM0752	NA	NA	224.036	9.997	NA	223.028	NA	AMM00263n	NA	NA	NA	NA	NA	NA	NA	NA	NA
AMM0753	NA	C7 H16 N2 O2 S2	224.065	0.823	225.072	NA	NA	NA	NA	NA	NA	NA	NA	NA	NA	NA	NA
AMM0754	2-Benzylmalic acid	C11H12O5	224.069	4.514	NA	223.061	NA	AMM00264n	NA	NA	NA	NA	NA	C20653||C20654||C00482	NA	NA	Phenylpropanoids
AMM0755	Sinapic acid	C11H12O5	224.069	4.09	NA	223.061	NA	AMM00265n	NA	PR100984	NA	NA	NA	NA	NA	NA	Phenylpropanoids
AMM0756	Trinexapac	C11H12O5	224.072	2.802	NA	223.065	NA	AMM00266n	NA	EA015058||EA015052	NA	NA	NA	NA	NA	NA	NA
AMM0757	NA	C12 H16 O4	224.105	4.7	NA	223.098	NA	NA	NA	NA	NA	NA	NA	NA	NA	NA	NA
AMM0758	NA	C13 H20 O3	224.141	6.787	225.148	NA	NA	NA	NA	NA	NA	NA	NA	NA	NA	NA	NA
AMM0759	(+)-7-Isomethyljasmonate	C13H20O3	224.141	3.88	225.148	NA	AMM00584p	NA	NA	NA	NA	NA	C16318||C04166	NA	NA	NA	NA
AMM0760	(+/-)-6-Hydroxy-3-oxo-alpha-ionol	C13H20O3	224.141	10.138	NA	223.134	NA	AMM00267n	NA	NA	NA	NA	NA	C04166||C16318	NA	NA	NA
AMM0761	NA	C7 H3 N3 O6	225.003	0.833	226.009	NA	NA	NA	NA	NA	NA	NA	NA	NA	NA	NA	NA
AMM0762	Aciclovir	C8H11N5O3	225.086	1.306	226.093	NA	AMM00586p	NA	NA	NA	NA	NA	C06810	NA	NA	NA	NA
AMM0763	4-(Methylnitrosamino)-1-(3-pyridyl-N-oxide)-1-butanol	C10H15N3O3	225.111	3.021	226.119	NA	AMM00587p	NA	NA	NA	NA	NA	C19603||C19577||C19580	NA	NA	NA	NA
AMM0764	NA	C11 H19 N3 O2	225.148	7.339	226.155	NA	AMM00588p	NA	NA	NA	NA	NA	NA	NA	NA	NA	NA
AMM0765	NA	C11 H19 N3 O2	225.148	7.419	226.155	NA	AMM00589p	NA	NA	NA	NA	NA	NA	NA	NA	NA	NA
AMM0766	NA	C11 H19 N3 O2	225.148	1.486	226.155	NA	AMM00590p	NA	NA	NA	NA	NA	NA	NA	NA	NA	NA
AMM0767	NA	C14 H27 N O	225.209	18.569	226.216	NA	AMM00591p	NA	NA	NA	NA	NA	NA	NA	NA	NA	NA
AMM0768	NA	C14 H27 N O	225.209	18.669	226.216	NA	AMM00592p	NA	NA	NA	NA	NA	NA	NA	NA	NA	NA
AMM0769	NA	C7 H14 O2 S3	226.015	4.886	NA	225.008	NA	AMM00269n	NA	NA	NA	NA	NA	NA	NA	NA	NA
AMM0770	1,3,7-Trimethyl-5-hydroxyisourate	C8H10N4O4	226.07	1.315	NA	225.063	NA	AMM00271n	NA	NA	NA	NA	NA	C21144||C16365	NA	NA	NA
AMM0771	Genipin	C11H14O5	226.084	2.935	NA	225.077	NA	AMM00272n	NA	NA	NA	NA	NA	C09780	NA	NA	Terpenoids
AMM0772	Carnosine	C9H14N4O3	226.107	1.941	227.114	NA	AMM00594p	NA	NA	NA	NA	NA	C00386	NA	NA	NA	NA
AMM0773	trans-12-Hydroxyjasmonic acid	C12H18O4	226.12	6.619	227.127	NA	AMM00595p	NA	NA	NA	NA	NA	C21385||C19142	NA	NA	NA	NA
AMM0774	trans-12-Hydroxyjasmonic acid	C12H18O4	226.12	7.471	227.128	NA	AMM00596p	NA	NA	NA	NA	NA	C21385||C19142	NA	NA	NA	NA
AMM0775	trans-12-Hydroxyjasmonic acid	C12H18O4	226.12	6.501	227.128	NA	AMM00598p	NA	NA	NA	NA	NA	C21385||C19142	NA	NA	NA	NA
AMM0776	trans-12-Hydroxyjasmonic acid	C12H18O4	226.12	5.197	227.128	NA	AMM00599p	NA	NA	NA	NA	NA	C21385||C19142	NA	NA	NA	NA
AMM0777	NA	C13 H22 O3	226.157	10.374	227.164	NA	AMM00600p	NA	NA	NA	NA	NA	NA	NA	NA	NA	NA
AMM0778	NA	C13 H22 O3	226.157	10.993	227.164	NA	AMM00601p	NA	NA	NA	NA	NA	NA	NA	NA	NA	NA
AMM0779	NA	C13 H22 O3	226.157	14.282	227.164	NA	AMM00602p	NA	NA	NA	NA	NA	NA	NA	NA	NA	NA
AMM0780	NA	C13 H22 O3	226.157	15.086	227.164	NA	AMM00604p	NA	NA	NA	NA	NA	NA	NA	NA	NA	NA
AMM0781	NA	C13 H22 O3	226.157	15.287	227.164	NA	AMM00605p	NA	NA	NA	NA	NA	NA	NA	NA	NA	NA
AMM0782	NA	C13 H22 O3	226.157	9.842	227.164	225.15	NA	AMM00277n	NA	NA	NA	NA	NA	NA	NA	NA	NA
AMM0783	NA	C13 H22 O3	226.157	8.515	227.164	NA	NA	NA	NA	NA	NA	NA	NA	NA	NA	NA	NA
AMM0784	NA	C12 H22 N2 O2	226.168	4.422	227.175	NA	NA	NA	NA	NA	NA	NA	NA	NA	NA	NA	NA
AMM0785	1,8-Diazacyclotetradecane-2,9-dione	C12H22N2O2	226.168	2.542	227.175	NA	AMM00606p	NA	NA	NA	NA	NA	C04277||C20514	NA	NA	NA	NA
AMM0786	NA	NA	226.176	8.472	227.183	NA	NA	NA	NA	NA	NA	NA	NA	NA	NA	NA	NA
AMM0787	Myristoleic acid	C14H26O2	226.193	16.623	NA	225.186	NA	AMM00278n	NA	NA	NA	6424; ESI-Q-TOF; [M-H]-; 10 V;||6424; ESI-Q-TOF; [M-H]-; 0 V;||6424; ESI-Q-TOF; [M-H]-; 20 V;	NA	NA	NA	NA	Fatty acids related compounds
AMM0788	Pentadecanal	C15H30O	226.23	17.915	NA	225.222	NA	AMM00279n	NA	NA	NA	NA	NA	C01948	NA	NA	NA
AMM0789	3-acetamino-6-isobutyl-2,5-dioxopiperazine	C10H17N3O3	227.127	2.751	228.134	NA	AMM00610p	NA	NA	NA	NA	NA	NA	NA	11413522	NA	NA
AMM0790	3-acetamino-6-isobutyl-2,5-dioxopiperazine	C10H17N3O3	227.127	2.906	228.134	NA	AMM00611p	NA	NA	NA	NA	NA	NA	NA	11413522	NA	NA
AMM0791	N-Octanoyl-L-homoserine lactone	C12H21NO3	227.152	7.09	228.159	226.145	NA	AMM00280n	NA	NA	NA	NA	NA	C21199	NA	NA	NA
AMM0792	NA	C12 H21 N O3	227.152	6.064	228.159	NA	NA	NA	NA	NA	NA	NA	NA	NA	NA	NA	NA
AMM0793	NA	C13 H25 N O2	227.188	19.65	228.196	NA	AMM00612p	NA	NA	NA	NA	NA	NA	NA	NA	NA	NA
AMM0794	NA	C14 H29 N O	227.225	15.58	228.232	NA	AMM00613p	NA	NA	NA	NA	NA	NA	NA	NA	NA	NA
AMM0795	NA	C14 H29 N O	227.225	15.772	228.232	NA	AMM00614p	NA	NA	NA	NA	NA	NA	NA	NA	NA	NA
AMM0796	NA	C14 H29 N O	227.225	16.032	228.232	NA	AMM00615p	NA	NA	NA	NA	NA	NA	NA	NA	NA	NA
AMM0797	NA	C4 H9 N2 O7 P	228.015	1.179	229.022	NA	AMM00616p	NA	NA	NA	NA	NA	NA	NA	NA	NA	NA
AMM0798	NA	C8 H12 N4 O4	228.086	1.308	229.093	NA	NA	NA	NA	NA	NA	NA	NA	NA	NA	NA	NA
AMM0799	(1R,10aS)-1,4,10,10a-Tetrahydrophenazine-1-carboxylate	C13H12N2O2	228.09	6.341	NA	227.083	NA	AMM00284n	NA	NA	NA	NA	NA	C21411||C21413	NA	NA	NA
AMM0800	Depdecin	C11H16O5	228.1	3.304	229.107	NA	AMM00620p	NA	NA	NA	NA	NA	NA	NA	5283267	NA	NA
AMM0801	Depdecin	C11H16O5	228.1	3.353	229.107	NA	AMM00621p	NA	NA	NA	NA	NA	NA	NA	5283267	NA	NA
AMM0802	Depdecin	C11H16O5	228.1	2.024	229.107	NA	AMM00622p	NA	NA	NA	NA	NA	NA	NA	5283267	NA	NA
AMM0803	(S)-ATPA	C10H16N2O4	228.111	1.939	229.118	227.104||227.1039	AMM00623p	AMM00286n||AMM00285n	NA	NA	NA	NA	C13733	NA	NA	NA	NA
AMM0804	Deoxyguanidinoproclavaminic acid	C9H16N4O3	228.122	1.305	229.129	NA	AMM00625p	NA	NA	NA	NA	NA	C06656	NA	NA	NA	NA
AMM0805	Traumatic Acid	C12H20O4	228.136	8.587	NA	227.129	NA	AMM00287n	NA	NA	NA	5882; ESI-Q-TOF; [M-H]-; 10 V;||5882; ESI-Q-TOF; [M-H]-; 20 V;	NA	NA	NA	NA	NA
AMM0806	Traumatic acid	C12H20O4	228.136	6.699	NA	227.129	NA	AMM00288n	NA	NA	NA	NA	NA	C16308	NA	NA	NA
AMM0807	Traumatic acid	C12H20O4	228.136	9.565	NA	227.129	NA	AMM00290n	NA	NA	NA	NA	NA	C16308	NA	NA	NA
AMM0808	Traumatic acid	C12H20O4	228.136	8.868	NA	227.129	NA	AMM00292n	NA	NA	NA	NA	NA	C16308	NA	NA	NA
AMM0809	Traumatic acid	C12H20O4	228.136	10.534	NA	227.129	NA	AMM00289n	NA	NA	NA	NA	NA	C16308	NA	NA	NA
AMM0810	Traumatic acid	C12H20O4	228.136	10.723	NA	227.129	NA	AMM00291n	NA	NA	NA	NA	NA	C16308	NA	NA	NA
AMM0811	H-Pro-Ile-OH	C11H20N2O3	228.147	1.373	229.155	NA	AMM00628p	NA	NA	NA	NA	NA	NA	NA	7079601||444109||444876||80817	NA	NA
AMM0812	H-Ile-Pro-OH	C11H20N2O3	228.147	2.541	NA	227.14	NA	AMM00293n	NA	NA	NA	NA	NA	NA	NA	444876||80817||7079601||444109	NA
AMM0813	NA	C17 H24	228.188	8.228	229.195	NA	NA	NA	NA	NA	NA	NA	NA	NA	NA	NA	NA
AMM0814	Myristic acid	C14H28O2	228.209	17.862	NA	227.202	NA	AMM00295n	NA	NA	NA	196; ESI-Q-TOF; [M-H]-; 0 V;||196; ESI-Q-TOF; [M-H]-; 10 V;||4286; ESI-Q-TOF; [M-H]-; 10 V;||4286; ESI-Q-TOF; [M-H]-; 0 V;||4286; ESI-Q-TOF; [M-H]-; 20 V;||196; ESI-Q-TOF; [M-H]-; 20 V;	NA	NA	NA	NA	Fatty acids related compounds
AMM0815	Myristic acid	C14H28O2	228.209	18.118	NA	227.202	NA	AMM00296n	NA	NA	NA	196; ESI-Q-TOF; [M-H]-; 0 V;||196; ESI-Q-TOF; [M-H]-; 10 V;||4286; ESI-Q-TOF; [M-H]-; 10 V;||4286; ESI-Q-TOF; [M-H]-; 0 V;||4286; ESI-Q-TOF; [M-H]-; 20 V;||196; ESI-Q-TOF; [M-H]-; 20 V;	NA	NA	NA	NA	Fatty acids related compounds
AMM0816	NA	NA	229.063	1.326	230.07	NA	NA	NA	NA	NA	NA	NA	NA	NA	NA	NA	NA
AMM0817	crotonyl-L-carnitine	C11H19NO4	229.131	4.226	NA	228.124	NA	AMM00298n	NA	NA	NA	NA	NA	NA	NA	90659893	NA
AMM0818	NA	C11 H19 N O4	229.131	3.924	NA	228.124	NA	NA	NA	NA	NA	NA	NA	NA	NA	NA	NA
AMM0819	NA	C12 H23 N O S	229.151	2.558	230.158	NA	NA	NA	NA	NA	NA	NA	NA	NA	NA	NA	NA
AMM0820	NA	NA	229.151	1.369	230.158	NA	NA	NA	NA	NA	NA	NA	NA	NA	NA	NA	NA
AMM0821	N-decanoylglycine	C12H23NO3	229.168	7.479	230.175	228.16	AMM00634p	AMM00299n	NA	NA	NA	NA	NA	NA	1712391	NA	NA
AMM0822	Xestoaminol C	C14H31NO	229.24	12.047	230.248	NA	AMM00638p	NA	NA	NA	NA	NA	NA	NA	14756407||15433	NA	NA
AMM0823	Xestoaminol C	C14H31NO	229.24	12.167	230.248	NA	AMM00639p	NA	NA	NA	NA	NA	NA	NA	14756407||15433	NA	NA
AMM0824	Xestoaminol C	C14H31NO	229.24	12.394	230.248	NA	AMM00640p	NA	NA	NA	NA	NA	NA	NA	14756407||15433	NA	NA
AMM0825	Xestoaminol C	C14H31NO	229.24	12.109	230.248	NA	AMM00641p	NA	NA	NA	NA	NA	NA	NA	14756407||15433	NA	NA
AMM0826	NA	C4 H7 O9 P	229.983	1.155	230.99	NA	NA	NA	NA	NA	NA	NA	NA	NA	NA	NA	NA
AMM0827	NA	C7 H15 Cl O6	230.056	0.953	NA	229.048	NA	NA	NA	NA	NA	NA	NA	NA	NA	NA	NA
AMM0828	NA	C8 H14 N4 O4	230.101	1.301	231.109	NA	NA	NA	NA	NA	NA	NA	NA	NA	NA	NA	NA
AMM0829	NA	C11 H18 O5	230.115	3.623	231.123	NA	AMM00644p	NA	NA	NA	NA	NA	NA	NA	NA	NA	NA
AMM0830	NA	C11 H18 O5	230.115	5.841	NA	229.108	NA	AMM00300n	NA	NA	NA	NA	NA	NA	NA	NA	NA
AMM0831	Dodecanedioic acid	C12H22O4	230.152	5.682	NA	229.144	NA	AMM00302n	NA	NA	NA	5596; ESI-Q-TOF; [M-H]-; 0 V;||5596; ESI-Q-TOF; [M-H]-; 10 V;	NA	NA	NA	NA	NA
AMM0832	Dodecanedioic acid	C12H22O4	230.152	9.145	NA	229.144	NA	AMM00303n	NA	NA	NA	5596; ESI-Q-TOF; [M-H]-; 10 V;	NA	NA	NA	NA	NA
AMM0833	Dodecanedioic acid	C12H22O4	230.152	8.233	NA	229.144	NA	AMM00301n	NA	NA	NA	5596; ESI-Q-TOF; [M-H]-; 0 V;	NA	NA	NA	NA	NA
AMM0834	Dodecanedioic acid	C12H22O4	230.152	8.84	NA	229.144	NA	AMM00304n	NA	NA	NA	5596; ESI-Q-TOF; [M-H]-; 0 V;	NA	NA	NA	NA	NA
AMM0835	Dodecanedioic acid	C12H22O4	230.152	7.142	NA	229.144	NA	AMM00306n	NA	NA	NA	5596; ESI-Q-TOF; [M-H]-; 0 V;	NA	NA	NA	NA	NA
AMM0836	Isoleucylvaline	C11H22N2O3	230.163	9.277	231.17	NA	AMM00645p	NA	NA	NA	NA	NA	NA	NA	449407||6993116||7010532||6993118	NA	NA
AMM0837	Ile Val	C11H22N2O3	230.163	2.201	231.17	229.1557||229.1557	AMM00646p	AMM00308n||AMM00307n	NA	NA	23788; ESI-Q-TOF; [M+H]+; 20 V;||23788; ESI-Q-TOF; [M+H]+; 10 V;||23890; ESI-Q-TOF; [M+H]+; 20 V;||23890; ESI-Q-TOF; [M+H]+; 10 V;	NA	NA	NA	NA	NA	NA
AMM0838	Val Leu	C11H22N2O3	230.163	2.856	231.17	229.1558||229.1557	AMM00648p	AMM00309n||AMM00308n	NA	NA	23950; ESI-Q-TOF; [M+H]+; 20 V;||23923; ESI-Q-TOF; [M+H]+; 20 V;||23923; ESI-Q-TOF; [M+H]+; 10 V;||23950; ESI-Q-TOF; [M+H]+; 10 V;	NA	NA	NA	NA	NA	NA
AMM0839	Isoleucylvaline	C11H22N2O3	230.163	2.46	231.17	229.1558||229.1557||229.1557	AMM00647p	AMM00309n||AMM00308n||AMM00307n	NA	NA	NA	NA	NA	NA	449407||6993116||7010532||6993118	NA	NA
AMM0840	NA	NA	230.171	7.478	231.178	NA	NA	NA	NA	NA	NA	NA	NA	NA	NA	NA	NA
AMM0841	NA	C9 H14 Cl N3 S	231.059	0.955	NA	230.052	NA	NA	NA	NA	NA	NA	NA	NA	NA	NA	NA
AMM0842	NA	C8 H13 N3 O5	231.085	1.318	232.093	NA	NA	NA	NA	NA	NA	NA	NA	NA	NA	NA	NA
AMM0843	NA	C8 H13 N3 O5	231.085	1.517	232.093	NA	AMM00650p	NA	NA	NA	NA	NA	NA	NA	NA	NA	NA
AMM0844	NA	NA	231.096	1.312	232.103	NA	NA	NA	NA	NA	NA	NA	NA	NA	NA	NA	NA
AMM0845	NA	C10 H17 N O5	231.111	4.339	NA	230.103	NA	AMM00310n	NA	NA	NA	NA	NA	NA	NA	NA	NA
AMM0846	NA	C10 H17 N O5	231.111	3.682	NA	230.103	NA	AMM00311n	NA	NA	NA	NA	NA	NA	NA	NA	NA
AMM0847	O-Butanoylcarnitine	C11H21NO4	231.147	4.519	232.154	230.1398||230.1397	AMM00652p	AMM00315n||AMM00314n	NA	NA	NA	NA	C02862||C04301	NA	NA	NA	NA
AMM0848	N(alpha)-t-Butoxycarbonyl-L-leucine	C11H21NO4	231.147	4.116	232.154	230.1398||230.1397	AMM00653p	AMM00315n||AMM00314n	NA	NA	NA	NA	C04301||C02862	NA	NA	NA	NA
AMM0849	NA	NA	231.166	2.477	232.173	NA	AMM00655p	NA	NA	NA	NA	NA	NA	NA	NA	NA	NA
AMM0850	NA	NA	231.166	2.858	232.173	NA	NA	NA	NA	NA	NA	NA	NA	NA	NA	NA	NA
AMM0851	D-Arabinitol 1-phosphate	C5H13O8P	232.035	0.984	233.042	NA	AMM00658p	NA	NA	NA	NA	NA	C19674	NA	NA	NA	NA
AMM0852	D-Arabinitol 1-phosphate	C5H13O8P	232.035	1.257	233.042	NA	AMM00659p	NA	NA	NA	NA	NA	C19674	NA	NA	NA	NA
AMM0853	NA	C6 H17 O5 P S	232.053	0.951	NA	231.045	NA	NA	NA	NA	NA	NA	NA	NA	NA	NA	NA
AMM0854	beta-dibutyrin	C11H20O5	232.131	5.521	NA	231.124	NA	AMM00316n	NA	NA	NA	NA	NA	NA	NA	10177014||122920	NA
AMM0855	H-Thr-Leu-OH	C10H20N2O4	232.142	2.043	NA	231.135	NA	AMM00317n	NA	NA	NA	NA	NA	NA	NA	7021828||10353878	NA
AMM0856	NA	C10 H20 N2 O4	232.142	1.315	NA	231.135	NA	NA	NA	NA	NA	NA	NA	NA	NA	NA	NA
AMM0857	3,12-dihydroxydodecanoic acid	C12H24O4	232.167	5.902	NA	231.16	NA	AMM00318n	NA	NA	NA	NA	NA	NA	NA	18408222	NA
AMM0858	Aplotaxene	C17H28	232.219	14.821	233.226	NA	AMM00666p	NA	NA	NA	NA	NA	C17535||C19640	NA	NA	NA	NA
AMM0859	NA	NA	233.038	1.261	234.046	NA	NA	NA	NA	NA	NA	NA	NA	NA	NA	NA	NA
AMM0860	NA	C10 H19 N O5	233.126	2.898	234.133	NA	AMM00667p	NA	NA	NA	NA	NA	NA	NA	NA	NA	NA
AMM0861	NA	C11 H15 N5 O	233.128	3.56	234.135	NA	AMM00668p	NA	NA	NA	NA	NA	NA	NA	NA	NA	NA
AMM0862	NA	C11 H15 N5 O	233.128	4.069	234.135	NA	AMM00670p	NA	NA	NA	NA	NA	NA	NA	NA	NA	NA
AMM0863	NA	NA	233.145	2.044	234.153	NA	NA	NA	NA	NA	NA	NA	NA	NA	NA	NA	NA
AMM0864	NA	C12 H27 N O3	233.199	7.163	234.206	NA	AMM00674p	NA	NA	NA	NA	NA	NA	NA	NA	NA	NA
AMM0865	NA	C10 H27 N5 O	233.222	14.817	234.229	NA	NA	NA	NA	NA	NA	NA	NA	NA	NA	NA	NA
AMM0866	NA	C7 H12 N2 O3 P2	234.033	0.982	235.04	NA	NA	NA	NA	NA	NA	NA	NA	NA	NA	NA	NA
AMM0867	(3R)-3-[(2R,3R,5R,6S)-3,5-dihydroxy-6-methyloxan-2-yl]oxybutanoic acid	C10H18O6	234.111	11.08	NA	233.103	NA	AMM00320n	NA	NA	NA	NA	NA	NA	NA	86289642	NA
AMM0868	Confertifoline	C15H22O2	234.162	14.684	235.169	233.155	AMM00679p	AMM00321n	NA	NA	NA	85121; ESI-Q-TOF; [M-H]-; 0 V;||85121; ESI-Q-TOF; [M-H]-; 10 V;||24000; ESI-Q-TOF; [M+H]+; 0 V;||23987; ESI-Q-TOF; [M+H]+; 0 V;||85121; ESI-Q-TOF; [M-H]-; 20 V;||23910; ESI-Q-TOF; [M+H]+; 0 V;||53412; ESI-Q-TOF; [M+H]+; 0 V;	NA	NA	NA	NA	Terpenoids
AMM0869	Confertifoline	C15H22O2	234.162	14.248	235.169	233.155	AMM00678p	AMM00321n	NA	NA	NA	85121; ESI-Q-TOF; [M-H]-; 0 V;||85121; ESI-Q-TOF; [M-H]-; 10 V;||24000; ESI-Q-TOF; [M+H]+; 0 V;||23987; ESI-Q-TOF; [M+H]+; 0 V;||85121; ESI-Q-TOF; [M-H]-; 20 V;||23910; ESI-Q-TOF; [M+H]+; 0 V;||53412; ESI-Q-TOF; [M+H]+; 0 V;	NA	NA	NA	NA	Terpenoids
AMM0870	Lidocaine	C14H22N2O	234.173	4.565	235.18	NA	AMM00680p	NA	EA257204||EA257210||UF410203||EA257209||EA257203	NA	NA	NA	NA	NA	NA	NA	Alkaloids
AMM0871	Lidocaine	C14H22N2O	234.173	4.453	235.18	NA	AMM00681p	NA	EA257204||EA257210||UF410203||EA257209||EA257203	NA	NA	NA	NA	NA	NA	NA	Alkaloids
AMM0872	NA	C16 H26 O	234.198	11.41	235.206	NA	AMM00682p	NA	NA	NA	NA	NA	NA	NA	NA	NA	NA
AMM0873	CHEBI:133389	C10H21NOS2	235.105	1.074	236.113	NA	AMM00684p	NA	NA	NA	NA	NA	NA	NA	44237117	NA	NA
AMM0874	CHEBI:133389	C10H21NOS2	235.106	1.128	236.113	NA	AMM00685p	NA	NA	NA	NA	NA	NA	NA	44237117	NA	NA
AMM0875	NA	NA	235.155	8.62	236.162	NA	NA	NA	NA	NA	NA	NA	NA	NA	NA	NA	NA
AMM0876	NA	NA	235.157	4.251	236.164	NA	NA	NA	NA	NA	NA	NA	NA	NA	NA	NA	NA
AMM0877	NA	C14 H21 N O2	235.157	7.828	236.164	NA	NA	NA	NA	NA	NA	NA	NA	NA	NA	NA	NA
AMM0878	NA	NA	235.165	14.244	NA	234.158	NA	NA	NA	NA	NA	NA	NA	NA	NA	NA	NA
AMM0879	N-Formyl-D-kynurenine	C11H12N2O4	236.08	1.471	237.087	NA	AMM00687p	NA	NA	NA	NA	NA	C15605||C19717	NA	NA	NA	NA
AMM0880	N-Formyl-D-kynurenine	C11H12N2O4	236.08	1.9	237.087	NA	AMM00688p	NA	NA	NA	NA	NA	C15605||C19717	NA	NA	NA	NA
AMM0881	Phe Ala	C12H16N2O3	236.116	2.093	237.123	235.1088||235.1088	AMM00689p	AMM00323n||AMM00322n	NA	NA	23689; ESI-Q-TOF; [M+H]+; 20 V;||23689; ESI-Q-TOF; [M+H]+; 10 V;	NA	NA	NA	NA	NA	NA
AMM0882	ALANYL-dl-PHENYLALANINE	C12H16N2O3	236.116	2.488	237.123	235.1088||235.1088	AMM00690p	AMM00323n||AMM00322n	NA	NA	NA	44266; ESI-Q-TOF; [M-H]-; 10 V;	NA	NA	NA	NA	NA
AMM0883	NA	C10 H20 O6	236.126	2.705	NA	235.119	NA	AMM00325n	NA	NA	NA	NA	NA	NA	NA	NA	NA
AMM0884	4-Heptyloxybenzoic acid	C14H20O3	236.141	11.532	237.148	NA	AMM00695p	NA	NA	NA	NA	NA	C14274||C14718	NA	NA	NA	NA
AMM0885	Sirenin	C15H24O2	236.177	11.312	237.185	NA	AMM00696p	NA	NA	NA	NA	NA	C09733||C09627||C16502||C09700||C17604||C02293||C09681||C16946||C17493||C09678	NA	NA	NA	Terpenoids
AMM0886	Confertifoline	C15H22O2	236.178	13.308	NA	235.17	NA	AMM00327n	NA	NA	NA	85121; ESI-Q-TOF; [M+H]+; 0 V;||85121; ESI-Q-TOF; [M+H]+; 10 V;	NA	NA	NA	NA	Terpenoids
AMM0887	Bombykal	C16H28O	236.214	16.881	237.221	NA	AMM00697p	NA	NA	NA	NA	NA	C20128	NA	NA	NA	NA
AMM0888	Bombykal	C16H28O	236.214	16.591	237.221	NA	AMM00698p	NA	NA	NA	NA	NA	C20128	NA	NA	NA	NA
AMM0889	NA	C11 H11 N O5	237.064	3.067	NA	236.056	NA	AMM00328n	NA	NA	NA	NA	NA	NA	NA	NA	NA
AMM0890	N-Acetyl-D-glucosaminate	C8H15NO7	237.085	1.31	NA	236.078	NA	AMM00329n	NA	NA	NA	NA	NA	C01133||C21333||C03521	NA	NA	NA
AMM0891	NA	C12 H15 N O4	237.1	2.01	238.107	NA	NA	NA	NA	NA	NA	NA	NA	NA	NA	NA	NA
AMM0892	CAPSO	C9 H19 N O4 S	237.103	6.705	NA	236.096	NA	AMM00330n	NA	NA	NA	NA	NA	NA	NA	NA	NA
AMM0893	NA	NA	237.119	2.096	238.127	NA	NA	NA	NA	NA	NA	NA	NA	NA	NA	NA	NA
AMM0894	NA	C13 H19 N O3	237.136	7.705	238.144	NA	NA	NA	NA	NA	NA	NA	NA	NA	NA	NA	NA
AMM0895	Piroctone	C14H23NO2	237.173	8.849	238.18	NA	AMM00703p	NA	NA	NA	NA	NA	NA	NA	50259	NA	NA
AMM0896	3,4-Bis(methoxycarbonyl)benzoic acid	C11H10O6	238.048	4.201	NA	237.041	NA	AMM00332n	NA	NA	NA	NA	NA	NA	NA	610016	NA
AMM0897	NA	C11 H10 O6	238.048	3.654	NA	237.041	NA	NA	NA	NA	NA	NA	NA	NA	NA	NA	NA
AMM0898	NA	NA	238.069	0.877	NA	237.062	NA	NA	NA	NA	NA	NA	NA	NA	NA	NA	NA
AMM0899	Xanthopterin-B2	C9H10N4O4	238.069	5.808	NA	237.062	NA	AMM00333n	NA	NA	NA	NA	NA	C02333||C01187||C21063	NA	NA	NA
AMM0900	NA	C12 H14 O5	238.084	4.425	239.091	NA	NA	NA	NA	NA	NA	NA	NA	NA	NA	NA	NA
AMM0901	Swerilactone L	C12H14O5	238.084	5.051	NA	237.077	NA	AMM00334n	NA	NA	NA	NA	NA	NA	NA	53483970	NA
AMM0902	NA	C11 H14 N2 O4	238.095	1.362	239.102	NA	NA	NA	NA	NA	NA	NA	NA	NA	NA	NA	NA
AMM0903	NA	C9 H18 O7	238.105	1.313	NA	237.098	NA	NA	NA	NA	NA	NA	NA	NA	NA	NA	NA
AMM0904	PEG n5	C10 H22 O6	238.142	2.569	239.149	NA	NA	NA	NA	NA	NA	NA	NA	NA	NA	NA	NA
AMM0905	Sundiversifolide	C14H22O3	238.157	10.056	NA	237.15	NA	AMM00341n	NA	NA	NA	NA	NA	NA	NA	42608154||5956805	NA
AMM0906	NA	C18 H22	238.172	14.339	239.179	NA	AMM00708p	NA	NA	NA	NA	NA	NA	NA	NA	NA	NA
AMM0907	NA	C18 H22	238.172	14.256	239.179	NA	AMM00709p	NA	NA	NA	NA	NA	NA	NA	NA	NA	NA
AMM0908	NA	NA	239.051	4.271	NA	238.044	NA	NA	NA	NA	NA	NA	NA	NA	NA	NA	NA
AMM0909	NA	C15 H29 N O	239.225	18.57	240.232	NA	AMM00713p	NA	NA	NA	NA	NA	NA	NA	NA	NA	NA
AMM0910	NA	C15 H29 N O	239.225	18.675	240.232	NA	AMM00714p	NA	NA	NA	NA	NA	NA	NA	NA	NA	NA
AMM0911	NA	C15 H29 N O	239.225	14.792	240.232	NA	AMM00715p	NA	NA	NA	NA	NA	NA	NA	NA	NA	NA
AMM0912	NA	C15 H29 N O	239.225	15.938	240.232	NA	AMM00716p	NA	NA	NA	NA	NA	NA	NA	NA	NA	NA
AMM0913	NA	C15 H29 N O	239.225	10.651	240.232	NA	NA	NA	NA	NA	NA	NA	NA	NA	NA	NA	NA
AMM0914	NA	C15 H29 N O	239.225	16.226	240.232	NA	AMM00717p	NA	NA	NA	NA	NA	NA	NA	NA	NA	NA
AMM0915	(1R,6R)-6-Hydroxy-2-succinylcyclohexa-2,4-diene-1-carboxylate	C11H12O6	240.064	2.858	NA	239.056	NA	AMM00342n	NA	NA	NA	NA	NA	C05817	NA	NA	NA
AMM0916	(1R,6R)-6-Hydroxy-2-succinylcyclohexa-2,4-diene-1-carboxylate	C11H12O6	240.064	3.114	NA	239.056	NA	AMM00343n	NA	NA	NA	NA	NA	C05817	NA	NA	NA
AMM0917	NA	NA	240.067	9.993	NA	239.06	NA	AMM00344n	NA	NA	NA	NA	NA	NA	NA	NA	NA
AMM0918	NA	C7 H12 N8 O2	240.109	4.727	241.116	NA	AMM00718p	NA	NA	NA	NA	NA	NA	NA	NA	NA	NA
AMM0919	5OH-HIP	C13H20O4	240.136	4.823	241.143	NA	AMM00721p	NA	NA	NA	NA	NA	NA	NA	86290215	NA	NA
AMM0920	5OH-HIP	C13H20O4	240.136	9.353	NA	239.129	NA	AMM00346n	NA	NA	NA	NA	NA	NA	NA	86290215	NA
AMM0921	Pirbuterol	C12H20N2O3	240.147	0.977	241.155	NA	AMM00724p	NA	NA	NA	NA	NA	C07807	NA	NA	NA	NA
AMM0922	Pirbuterol	C12H20N2O3	240.147	1.451	241.155	NA	AMM00725p	NA	NA	NA	NA	NA	C07807	NA	NA	NA	NA
AMM0923	NA	C14 H24 O3	240.172	16.597	241.18	NA	AMM00728p	NA	NA	NA	NA	NA	NA	NA	NA	NA	NA
AMM0924	NA	C14 H24 O3	240.173	8.011	NA	239.165	NA	NA	NA	NA	NA	NA	NA	NA	NA	NA	NA
AMM0925	NA	C14 H24 O3	240.173	10.501	NA	239.165	NA	NA	NA	NA	NA	NA	NA	NA	NA	NA	NA
AMM0926	NA	C14 H24 O3	240.173	12.018	NA	239.165	NA	AMM00348n	NA	NA	NA	NA	NA	NA	NA	NA	NA
AMM0927	Cryptomeridiol	C15H28O2	240.209	18.107	NA	239.202	NA	AMM00350n	NA	NA	NA	NA	NA	C17676	NA	NA	NA
AMM0928	Cryptomeridiol	C15H28O2	240.209	17.687	NA	239.202	NA	AMM00351n	NA	NA	NA	NA	NA	C17676	NA	NA	NA
AMM0929	NA	C8 H7 N3 O6	241.034	1.298	242.041	NA	NA	NA	NA	NA	NA	NA	NA	NA	NA	NA	NA
AMM0930	NA	NA	241.067	3.115	NA	240.06	NA	NA	NA	NA	NA	NA	NA	NA	NA	NA	NA
AMM0931	NA	C11 H19 N3 O3	241.143	1.944	242.15	NA	AMM00737p	NA	NA	NA	NA	NA	NA	NA	NA	NA	NA
AMM0932	NA	NA	241.151	1.454	242.158	NA	NA	NA	NA	NA	NA	NA	NA	NA	NA	NA	NA
AMM0933	Valeroidine	C13H23NO3	241.168	8.078	NA	240.161	NA	AMM00353n	NA	NA	NA	NA	NA	C10869	NA	NA	Alkaloids
AMM0934	NA	C12 H23 N3 O2	241.179	1.637	242.186	NA	NA	NA	NA	NA	NA	NA	NA	NA	NA	NA	NA
AMM0935	NA	C14 H27 N O2	241.204	10.059	242.211	NA	NA	NA	NA	NA	NA	NA	NA	NA	NA	NA	NA
AMM0936	NA	C15 H31 N O	241.24	12.352	242.248	NA	AMM00738p	NA	NA	NA	NA	NA	NA	NA	NA	NA	NA
AMM0937	NA	C15 H31 N O	241.24	12.272	242.248	NA	AMM00739p	NA	NA	NA	NA	NA	NA	NA	NA	NA	NA
AMM0938	NA	C15 H31 N O	241.24	17.179	242.248	NA	AMM00740p	NA	NA	NA	NA	NA	NA	NA	NA	NA	NA
AMM0939	NA	C15 H31 N O	241.24	16.814	242.248	NA	NA	NA	NA	NA	NA	NA	NA	NA	NA	NA	NA
AMM0940	NA	NA	241.578	10.823	242.586	NA	NA	NA	NA	NA	NA	NA	NA	NA	NA	NA	NA
AMM0941	NA	NA	242.013	0.831	243.02	NA	AMM00741p	NA	NA	NA	NA	NA	NA	NA	NA	NA	NA
AMM0942	NA	C5 H11 N2 O7 P	242.03	0.99	243.038	NA	NA	NA	NA	NA	NA	NA	NA	NA	NA	NA	NA
AMM0943	Thymidine	C10H14N2O5	242.09	1.811	NA	241.083	NA	AMM00354n	NA	BML01032	NA	NA	NA	NA	NA	NA	NA
AMM0944	NA	C11 H19 N2 P S	242.101	1.539	243.109	NA	NA	NA	NA	NA	NA	NA	NA	NA	NA	NA	NA
AMM0945	NA	C12 H18 O5	242.115	6.237	NA	241.108	NA	AMM00355n	NA	NA	NA	NA	NA	NA	NA	NA	NA
AMM0946	NA	C12 H18 O5	242.115	6.452	NA	241.108	NA	AMM00356n	NA	NA	NA	NA	NA	NA	NA	NA	NA
AMM0947	NA	C11 H18 N2 O4	242.127	3.748	243.134	241.1195||241.1195	AMM00743p	AMM00357n	NA	NA	NA	NA	NA	NA	NA	NA	NA
AMM0948	NA	C10 H18 N4 O3	242.138	1.683	243.145	NA	AMM00744p	NA	NA	NA	NA	NA	NA	NA	NA	NA	NA
AMM0949	A Factor	C13H22O4	242.152	11.092	NA	241.145	NA	AMM00358n	NA	NA	NA	NA	NA	NA	NA	119102||53387504	NA
AMM0950	NA	C12 H22 N2 O3	242.163	1.319	243.17	NA	NA	NA	NA	NA	NA	NA	NA	NA	NA	NA	NA
AMM0951	NA	C11 H22 N4 O2	242.174	2.238	243.182	NA	NA	NA	NA	NA	NA	NA	NA	NA	NA	NA	NA
AMM0952	Pentadecylic acid	C15H30O2	242.225	19.109	NA	241.217	NA	AMM00359n	NA	NA	NA	4205; GC-APCI-Q-TOF; [M-H]-; 20 V;||4205; GC-APCI-Q-TOF; [M-H]-; 10 V;||4205; GC-APCI-Q-TOF; [M-H]-; 0 V;||4287; ESI-Q-TOF; [M-H]-; 0 V;||4287; ESI-Q-TOF; [M-H]-; 10 V;||4287; ESI-Q-TOF; [M-H]-; 20 V;||44859; ESI-Q-TOF; [M+H]+; 0 V;	NA	NA	NA	NA	NA
AMM0953	Pentadecylic acid	C15H30O2	242.225	18.81	NA	241.218	NA	AMM00360n	NA	NA	NA	4205; GC-APCI-Q-TOF; [M-H]-; 20 V;||4205; GC-APCI-Q-TOF; [M-H]-; 10 V;||4205; GC-APCI-Q-TOF; [M-H]-; 0 V;||4287; ESI-Q-TOF; [M-H]-; 0 V;||4287; ESI-Q-TOF; [M-H]-; 10 V;||4287; ESI-Q-TOF; [M-H]-; 20 V;||44859; ESI-Q-TOF; [M+H]+; 0 V;	NA	NA	NA	NA	NA
AMM0954	NA	C7 H5 N3 O7	243.014	0.832	244.02	NA	NA	NA	NA	NA	NA	NA	NA	NA	NA	NA	NA
AMM0955	Cytidine	C9H13N3O5	243.085	1.296	244.093	NA	AMM00752p	NA	BML01023||BML01015||BML01007	NA	NA	NA	NA	NA	NA	NA	NA
AMM0956	L-alanylglycyl-L-proline	C10H17N3O4	243.122	1.652	244.129	NA	AMM00753p	NA	NA	NA	NA	NA	NA	NA	51389804||7408110	NA	NA
AMM0957	N-3-Hydroxyoctanoyl-L-homoserine lactone	C12H21NO4	243.147	4.926	244.154	242.14||242.1399	AMM00754p	AMM00364n||AMM00362n	NA	NA	NA	NA	C21200	NA	NA	NA	NA
AMM0958	N-3-Hydroxyoctanoyl-L-homoserine lactone	C12H21NO4	243.147	4.496	244.154	242.14||242.14	AMM00755p	AMM00364n||AMM00363n	NA	NA	NA	NA	C21200	NA	NA	NA	NA
AMM0959	N-3-Hydroxyoctanoyl-L-homoserine lactone	C12H21NO4	243.147	3.846	244.155	NA	AMM00756p	NA	NA	NA	NA	NA	C21200	NA	NA	NA	NA
AMM0960	H-Lys-Pro-OH	C11H21N3O3	243.158	3.554	244.166	NA	AMM00760p	NA	NA	NA	NA	NA	NA	NA	171204||9209431	NA	NA
AMM0961	N-Undecanoylglycine	C13H25NO3	243.183	8.472	244.191	242.176	AMM00764p	AMM00365n	NA	NA	NA	NA	NA	NA	454092	NA	NA
AMM0962	NA	NA	243.228	19.109	NA	242.221	NA	NA	NA	NA	NA	NA	NA	NA	NA	NA	NA
AMM0963	NA	NA	243.228	18.789	NA	242.221	NA	NA	NA	NA	NA	NA	NA	NA	NA	NA	NA
AMM0964	NA	C15 H33 N O	243.256	12.866	244.263	NA	AMM00765p	NA	NA	NA	NA	NA	NA	NA	NA	NA	NA
AMM0965	NA	C15 H33 N O	243.256	12.777	244.263	NA	AMM00766p	NA	NA	NA	NA	NA	NA	NA	NA	NA	NA
AMM0966	NA	NA	243.941	1.27	NA	242.933	NA	NA	NA	NA	NA	NA	NA	NA	NA	NA	NA
AMM0967	NA	C17 H9 P	244.044	1.876	245.051	NA	AMM00767p	NA	NA	NA	NA	NA	NA	NA	NA	NA	NA
AMM0968	Uridine	C9H12N2O6	244.07	1.312	NA	243.062	NA	AMM00366n	NA	PR100615	NA	NA	NA	NA	NA	NA	NA
AMM0969	Uridine	C9 H12 N2 O6	244.07	1.009	NA	243.062	NA	NA	NA	NA	NA	NA	NA	NA	NA	NA	NA
AMM0970	NA	C13 H12 N2 O3	244.085	4.547	245.092	NA	AMM00769p	NA	NA	NA	NA	NA	NA	NA	NA	NA	NA
AMM0971	NA	C11 H21 N2 P S	244.117	1.309	245.124	NA	NA	NA	NA	NA	NA	NA	NA	NA	NA	NA	NA
AMM0972	Pandangolide 1	C12H20O5	244.131	5.155	245.138	243.124	AMM00771p	AMM00371n	NA	NA	NA	NA	NA	NA	11557800	NA	NA
AMM0973	Pandangolide 1	C12H20O5	244.131	5.431	245.138	243.1238||243.1238	AMM00772p	AMM00371n||AMM00369n	NA	NA	NA	NA	NA	NA	11557800	NA	NA
AMM0974	Pandangolide 1	C12H20O5	244.131	6.591	NA	243.124	NA	AMM00367n	NA	NA	NA	NA	NA	NA	NA	11557800	NA
AMM0975	Pandangolide 1	C12H20O5	244.131	6.099	NA	243.124	NA	AMM00368n	NA	NA	NA	NA	NA	NA	NA	11557800	NA
AMM0976	Pandangolide 1	C12H20O5	244.131	6.42	NA	243.124	NA	AMM00370n	NA	NA	NA	NA	NA	NA	NA	11557800	NA
AMM0977	NA	C11 H20 N2 O4	244.142	3.819	NA	243.135	NA	AMM00372n	NA	NA	NA	NA	NA	NA	NA	NA	NA
AMM0978	NA	NA	244.148	1.723	245.155	NA	NA	NA	NA	NA	NA	NA	NA	NA	NA	NA	NA
AMM0979	1,11-Undecanedicarboxylic acid	C13H24O4	244.167	10.159	NA	243.16	NA	AMM00374n	NA	NA	NA	6622; ESI-Q-TOF; [M-H]-; 10 V;	NA	NA	NA	NA	NA
AMM0980	N-(6-Aminohexanoyl)-6-aminohexanoate	C12H24N2O3	244.179	5.138	245.186	NA	AMM00775p	NA	NA	NA	NA	NA	C01255||C11332	NA	NA	NA	NA
AMM0981	N-(6-Aminohexanoyl)-6-aminohexanoate	C12H24N2O3	244.179	5.054	245.186	NA	AMM00776p	NA	NA	NA	NA	NA	C01255||C11332	NA	NA	NA	NA
AMM0982	Ile Leu	C12H24N2O3	244.179	3.192	245.186	243.171	AMM00777p	AMM00375n	NA	NA	24014; ESI-Q-TOF; [M+H]+; 20 V;||24014; ESI-Q-TOF; [M+H]+; 10 V;||23681; ESI-Q-TOF; [M+H]+; 10 V;||23681; ESI-Q-TOF; [M+H]+; 20 V;||23804; ESI-Q-TOF; [M+H]+; 20 V;||23944; ESI-Q-TOF; [M+H]+; 20 V;||23804; ESI-Q-TOF; [M+H]+; 10 V;||65477; ESI-Q-TOF; [M+H]+; 20 V;||23944; ESI-Q-TOF; [M+H]+; 10 V;	NA	NA	NA	NA	NA	NA
AMM0983	Ile Leu	C12H24N2O3	244.179	3.661	245.186	243.1714||243.1714	AMM00778p	AMM00376n||AMM00375n	NA	NA	24014; ESI-Q-TOF; [M+H]+; 20 V;||23681; ESI-Q-TOF; [M+H]+; 20 V;||23804; ESI-Q-TOF; [M+H]+; 20 V;||23944; ESI-Q-TOF; [M+H]+; 20 V;||65477; ESI-Q-TOF; [M+H]+; 20 V;||24014; ESI-Q-TOF; [M+H]+; 10 V;	NA	NA	NA	NA	NA	NA
AMM0984	Ile Leu	C12H24N2O3	244.179	3.945	245.186	243.1714||243.1714	AMM00779p	AMM00376n||AMM00375n	NA	NA	24014; ESI-Q-TOF; [M+H]+; 10 V;||23804; ESI-Q-TOF; [M+H]+; 10 V;||23681; ESI-Q-TOF; [M+H]+; 10 V;||23804; ESI-Q-TOF; [M+H]+; 20 V;||23944; ESI-Q-TOF; [M+H]+; 20 V;	NA	NA	NA	NA	NA	NA
AMM0985	2-Hydroxymyristic Acid	C14H28O3	244.204	15.653	NA	243.196	NA	AMM00377n	NA	NA	NA	6579; ESI-Q-TOF; [M-H]-; 10 V;||6579; ESI-Q-TOF; [M-H]-; 20 V;	NA	NA	NA	NA	NA
AMM0986	2S-Hydroxytetradecanoic acid	C14H28O3	244.204	14.899	NA	243.196	NA	AMM00378n	NA	NA	NA	NA	NA	C13790	NA	NA	NA
AMM0987	NA	C18 H28	244.219	10.843	245.226	NA	AMM00780p	NA	NA	NA	NA	NA	NA	NA	NA	NA	NA
AMM0988	NA	C18 H28	244.219	11.665	245.226	NA	AMM00781p	NA	NA	NA	NA	NA	NA	NA	NA	NA	NA
AMM0989	NA	C18 H28	244.219	11.952	245.226	NA	AMM00782p	NA	NA	NA	NA	NA	NA	NA	NA	NA	NA
AMM0990	NA	C11 H8 N3 O2 P	245.035	1.354	246.042	NA	NA	NA	NA	NA	NA	NA	NA	NA	NA	NA	NA
AMM0991	NA	NA	245.134	5.82	NA	244.127	NA	NA	NA	NA	NA	NA	NA	NA	NA	NA	NA
AMM0992	GLY-GLY-ILE	C10H19N3O4	245.137	1.909	NA	244.13	NA	AMM00381n	NA	NA	NA	NA	NA	NA	NA	7020346||6992871||7016080||70910||7016045||7016078	NA
AMM0993	NA	C10 H20 Cl N5	245.141	4.419	246.149	NA	NA	NA	NA	NA	NA	NA	NA	NA	NA	NA	NA
AMM0994	Isovalerylcarnitine	C12H23NO4	245.163	5.562	246.17	244.1555||244.1555	AMM00783p	AMM00382n	NA	NA	NA	NA	C20826	NA	NA	NA	NA
AMM0995	NA	C12 H23 N O4	245.163	3.553	246.17	NA	NA	NA	NA	NA	NA	NA	NA	NA	NA	NA	NA
AMM0996	NA	C13 H27 N O S	245.182	3.45	246.189	NA	NA	NA	NA	NA	NA	NA	NA	NA	NA	NA	NA
AMM0997	NA	NA	245.182	3.917	246.189	NA	NA	NA	NA	NA	NA	NA	NA	NA	NA	NA	NA
AMM0998	NA	NA	245.182	3.632	246.189	NA	NA	NA	NA	NA	NA	NA	NA	NA	NA	NA	NA
AMM0999	NA	C13 H27 N O S	245.182	3.186	246.189	NA	NA	NA	NA	NA	NA	NA	NA	NA	NA	NA	NA
AMM1000	NA	C11 H27 N5 O	245.222	15.56	246.23	NA	NA	NA	NA	NA	NA	NA	NA	NA	NA	NA	NA
AMM1001	NA	C11 H27 N5 O	245.222	17.196	246.23	NA	NA	NA	NA	NA	NA	NA	NA	NA	NA	NA	NA
AMM1002	NA	C14 H31 N O2	245.235	9.654	246.243	NA	AMM00787p	NA	NA	NA	NA	NA	NA	NA	NA	NA	NA
AMM1003	NA	C14 H31 N O2	245.235	9.693	246.243	NA	AMM00788p	NA	NA	NA	NA	NA	NA	NA	NA	NA	NA
AMM1004	NA	C14 H31 N O2	245.235	9.567	246.243	NA	AMM00789p	NA	NA	NA	NA	NA	NA	NA	NA	NA	NA
AMM1005	NA	C14 H31 N O2	245.235	9.783	246.243	NA	AMM00790p	NA	NA	NA	NA	NA	NA	NA	NA	NA	NA
AMM1006	N-Acetyl-DL-tryptophan	C13H14N2O3	246.1	4.528	NA	245.093	NA	AMM00383n	NA	NA	NA	34535; ESI-Q-TOF; [M-H]-; 10 V;	NA	NA	NA	NA	NA
AMM1007	2,4-Diacetamido-2,4,6-trideoxy-D-mannopyranose	C10H18N2O5	246.121	2.571	247.129	NA	AMM00793p	NA	NA	NA	NA	NA	C20424	NA	NA	NA	NA
AMM1008	2,4-Diacetamido-2,4,6-trideoxy-D-mannopyranose	C10H18N2O5	246.121	1.413	247.129	245.114	AMM00794p	NA	NA	NA	NA	NA	C20424	NA	NA	NA	NA
AMM1009	D-Octopine	C9H18N4O4	246.133	1.301	247.14	NA	AMM00797p	NA	NA	NA	NA	NA	C04137||C06655	NA	NA	NA	NA
AMM1010	NA	C11 H22 N2 O2 S	246.141	1.937	247.148	NA	NA	NA	NA	NA	NA	NA	NA	NA	NA	NA	NA
AMM1011	CHEBI:78812	C12H22O5	246.147	4.842	NA	245.139	NA	AMM00384n	NA	NA	NA	NA	NA	NA	NA	16066475	NA
AMM1012	CHEBI:78812	C12H22O5	246.147	5.902	NA	245.139	NA	AMM00385n	NA	NA	NA	NA	NA	NA	NA	16066475	NA
AMM1013	NA	C12 H22 O5	246.147	6.564	NA	245.139	NA	NA	NA	NA	NA	NA	NA	NA	NA	NA	NA
AMM1014	NA	C11 H22 N2 O4	246.158	4.226	247.165	NA	AMM00799p	NA	NA	NA	NA	NA	NA	NA	NA	NA	NA
AMM1015	NA	C11 H22 N2 O4	246.158	2.951	247.165	NA	AMM00800p	NA	NA	NA	NA	NA	NA	NA	NA	NA	NA
AMM1016	(S)-Panaxjapyne A	C17H26O	246.198	16.592	247.205	NA	AMM00802p	NA	NA	NA	NA	NA	NA	NA	46872588	NA	NA
AMM1017	NA	C17 H26 O	246.198	8.229	247.206	NA	NA	NA	NA	NA	NA	NA	NA	NA	NA	NA	NA
AMM1018	Estrane	C18H30	246.235	18.67	247.242	NA	AMM00803p	NA	NA	NA	NA	NA	C19641	NA	NA	NA	NA
AMM1019	NA	C15 H34 S	246.239	9.655	247.246	NA	NA	NA	NA	NA	NA	NA	NA	NA	NA	NA	NA
AMM1020	NA	C5 H10 Cl N9 O	247.069	1.861	248.077	NA	NA	NA	NA	NA	NA	NA	NA	NA	NA	NA	NA
AMM1021	3-hydroxybutyrylcarnitine	C11H21NO5	247.142	2.875	NA	246.135	NA	AMM00388n	NA	NA	NA	NA	NA	NA	NA	71464477	NA
AMM1022	NA	C11 H29 N5 O	247.238	18.682	248.245	NA	NA	NA	NA	NA	NA	NA	NA	NA	NA	NA	NA
AMM1023	NA	C5 H13 O9 P	248.03	0.949	249.037	NA	AMM00806p	NA	NA	NA	NA	NA	NA	NA	NA	NA	NA
AMM1024	Asp-Asp	C8H12N2O7	248.064	1.132	249.072	NA	AMM00807p	NA	NA	NA	NA	NA	NA	NA	471583	NA	NA
AMM1025	Asp-Asp	C8H12N2O7	248.064	1.301	249.072	NA	AMM00808p	NA	NA	NA	NA	NA	NA	NA	471583	NA	NA
AMM1026	H-Val-Met-OH	C10H20N2O3S	248.119	1.888	249.127	NA	AMM00810p	NA	NA	NA	NA	NA	NA	NA	6993039||7010520	NA	NA
AMM1027	NA	C11 H20 O6	248.126	4.164	NA	247.119	NA	NA	NA	NA	NA	NA	NA	NA	NA	NA	NA
AMM1028	NA	C16 H24 O2	248.177	12.215	249.185	NA	NA	NA	NA	NA	NA	NA	NA	NA	NA	NA	NA
AMM1029	4Z,7Z,10Z,13Z-hexadecatetraenoic acid	C16H24O2	248.177	13.726	249.185	NA	AMM00811p	NA	NA	NA	NA	NA	NA	NA	5312433||52952530	NA	NA
AMM1030	4Z,7Z,10Z,13Z-hexadecatetraenoic acid	C16H24O2	248.177	13.08	249.185	NA	AMM00812p	NA	NA	NA	NA	NA	NA	NA	5312433||52952530	NA	NA
AMM1031	4Z,7Z,10Z,13Z-hexadecatetraenoic acid	C16H24O2	248.178	14.242	249.185	247.17	AMM00814p	AMM00390n	NA	NA	NA	NA	NA	NA	5312433||52952530	NA	NA
AMM1032	4Z,7Z,10Z,13Z-hexadecatetraenoic acid	C16H24O2	248.178	14.307	249.185	247.17	AMM00815p	AMM00390n	NA	NA	NA	NA	NA	NA	5312433||52952530	NA	NA
AMM1033	4Z,7Z,10Z,13Z-hexadecatetraenoic acid	C16H24O2	248.178	14.084	249.185	247.17	AMM00817p	AMM00390n	NA	NA	NA	NA	NA	NA	5312433||52952530	NA	NA
AMM1034	NA	C17 H28 O	248.214	8.836	249.221	NA	NA	NA	NA	NA	NA	NA	NA	NA	NA	NA	NA
AMM1035	NA	NA	249.067	1.304	250.075	NA	NA	NA	NA	NA	NA	NA	NA	NA	NA	NA	NA
AMM1036	NA	C12 H15 N3 O3	249.111	3.539	250.119	NA	AMM00818p	NA	NA	NA	NA	NA	NA	NA	NA	NA	NA
AMM1037	NA	NA	249.121	1.308	250.128	NA	NA	NA	NA	NA	NA	NA	NA	NA	NA	NA	NA
AMM1038	1-O-ethyl-N-acetyl-beta-D-glucosamine	C10H19NO6	249.122	3.245	250.13	NA	AMM00822p	NA	NA	NA	NA	NA	NA	NA	7573789	NA	NA
AMM1039	NA	C12 H14 N2 O4	250.095	3.63	NA	249.088	NA	AMM00392n	NA	NA	NA	NA	NA	NA	NA	NA	NA
AMM1040	NA	C10 H14 N6 O2	250.118	8.587	NA	249.111	NA	NA	NA	NA	NA	NA	NA	NA	NA	NA	NA
AMM1041	1-Deoxy-11beta-hydroxypentalenate	C15H22O3	250.157	6.584	251.164	NA	AMM00830p	NA	NA	NA	NA	NA	C20403||C20405||C07020||C09711||C09295||C13456||C13453||C09748||C09689||C14716	NA	NA	NA	Terpenoids
AMM1042	1-Deoxy-11beta-hydroxypentalenate	C15H22O3	250.157	6.697	251.164	NA	AMM00831p	NA	NA	NA	NA	NA	C20403||C20405||C07020||C09711||C09295||C13453||C13456||C09748||C09689||C14716	NA	NA	NA	Terpenoids
AMM1043	Xanthoxin	C15H22O3	250.157	11.59	NA	249.15	NA	AMM00397n	NA	NA	NA	NA	NA	C13453||C09748||C09711||C20403||C09295||C20405||C13456||C07020||C14716||C09689	NA	NA	Terpenoids
AMM1044	N-Feruloylglycine	C12H13NO5	251.079	3.573	252.087	250.072	AMM00837p	AMM00398n	NA	NA	NA	NA	C02564	NA	NA	NA	NA
AMM1045	N-Feruloylglycine	C12H13NO5	251.079	3.974	252.087	250.072	AMM00838p	AMM00398n	NA	NA	NA	NA	C02564	NA	NA	NA	NA
AMM1046	5'-Deoxyadenosine	C10H13N5O3	251.102	1.706	252.109	NA	AMM00839p	NA	NA	NA	63895; ESI-Q-TOF; [M+H]+; 20 V;||3382; ESI-Q-TOF; [M+H]+; 20 V;||3382; ESI-Q-TOF; [M+H]+; 10 V;||63895; ESI-Q-TOF; [M+H]+; 10 V;	NA	NA	NA	NA	NA	NA
AMM1047	Furmecyclox	C14H21NO3	251.152	8.745	252.159	NA	AMM00841p	NA	NA	NA	NA	NA	C18912	NA	NA	NA	NA
AMM1048	Furmecyclox	C14H21NO3	251.152	15.791	NA	250.145	NA	AMM00399n	NA	NA	NA	NA	NA	C18912	NA	NA	NA
AMM1049	Nupharamine	C15H25NO2	251.188	9.754	252.196	NA	AMM00842p	NA	NA	NA	NA	NA	C17464	NA	NA	NA	NA
AMM1050	Pumiliotoxin 251D	C16H29NO	251.225	15.22	252.232	NA	AMM00843p	NA	NA	NA	NA	NA	C20031	NA	NA	NA	NA
AMM1051	Pumiliotoxin 251D	C16H29NO	251.225	11.12	252.232	NA	AMM00844p	NA	NA	NA	NA	NA	C20031	NA	NA	NA	NA
AMM1052	Pumiliotoxin 251D	C16H29NO	251.225	11.639	252.232	NA	AMM00845p	NA	NA	NA	NA	NA	C20031	NA	NA	NA	NA
AMM1053	Pumiliotoxin 251D	C16H29NO	251.225	13.054	252.232	NA	AMM00846p	NA	NA	NA	NA	NA	C20031	NA	NA	NA	NA
AMM1054	Pumiliotoxin 251D	C16H29NO	251.225	11.425	252.232	NA	AMM00847p	NA	NA	NA	NA	NA	C20031	NA	NA	NA	NA
AMM1055	Pumiliotoxin 251D	C16H29NO	251.225	11.891	252.232	NA	AMM00848p	NA	NA	NA	NA	NA	C20031	NA	NA	NA	NA
AMM1056	Pumiliotoxin 251D	C16H29NO	251.225	15.457	252.232	NA	AMM00849p	NA	NA	NA	NA	NA	C20031	NA	NA	NA	NA
AMM1057	NA	C10 H29 N5 O2	251.233	14.375	252.24	NA	NA	NA	NA	NA	NA	NA	NA	NA	NA	NA	NA
AMM1058	S-(4-Methylthiobutylthiohydroximoyl)-L-cysteine	C8H16N2O3S2	252.06	0.885	NA	251.052	NA	AMM00400n	NA	NA	NA	NA	NA	C17242	NA	NA	NA
AMM1059	NA	C12 H12 O6	252.064	4.72	NA	251.056	NA	NA	NA	NA	NA	NA	NA	NA	NA	NA	NA
AMM1060	NA	C5 H12 N6 O6	252.083	3.512	NA	251.076	NA	NA	NA	NA	NA	NA	NA	NA	NA	NA	NA
AMM1061	Phe Ser	C12H16N2O4	252.111	1.628	253.118	251.104	AMM00852p	NA	NA	NA	23673; ESI-Q-TOF; [M+H]+; 20 V;||23673; ESI-Q-TOF; [M+H]+; 10 V;	NA	NA	NA	NA	NA	NA
AMM1062	3-Hydroxyhexobarbital	C12H16N2O4	252.111	2.267	253.118	251.104	AMM00853p	NA	NA	NA	NA	NA	C03068	NA	NA	NA	NA
AMM1063	NA	C10 H20 O7	252.121	1.627	253.128	251.114	AMM00854p	NA	NA	NA	NA	NA	NA	NA	NA	NA	NA
AMM1064	NA	C13 H20 N2 O3	252.147	8.486	NA	251.14	NA	AMM00402n	NA	NA	NA	NA	NA	NA	NA	NA	NA
AMM1065	NA	C8 H16 N10	252.156	15.788	NA	251.148	NA	NA	NA	NA	NA	NA	NA	NA	NA	NA	NA
AMM1066	NA	C15 H24 O3	252.172	13.259	253.18	NA	NA	NA	NA	NA	NA	NA	NA	NA	NA	NA	NA
AMM1067	Juvenile hormone III acid	C15H24O3	252.173	11.963	NA	251.165	NA	AMM00404n	NA	NA	NA	NA	NA	C16504||C17612||C17607||C17605||C09645||C17502	NA	NA	Terpenoids
AMM1068	NA	C16 H28 O2	252.209	17.187	NA	251.202	NA	NA	NA	NA	NA	NA	NA	NA	NA	NA	NA
AMM1069	Civetol	C17H32O	252.245	15.368	253.252	NA	AMM00860p	NA	NA	NA	NA	NA	C17815	NA	NA	NA	NA
AMM1070	Civetol	C17H32O	252.245	15.559	253.252	NA	AMM00861p	NA	NA	NA	NA	NA	C17815	NA	NA	NA	NA
AMM1071	Civetol	C17H32O	252.245	15.01	253.252	NA	AMM00862p	NA	NA	NA	NA	NA	C17815	NA	NA	NA	NA
AMM1072	NA	C17 H32 O	252.245	11.664	253.252	NA	NA	NA	NA	NA	NA	NA	NA	NA	NA	NA	NA
AMM1073	NA	C17 H32 O	252.245	11.215	253.252	NA	NA	NA	NA	NA	NA	NA	NA	NA	NA	NA	NA
AMM1074	Civetol	C17H32O	252.245	11.955	253.252	NA	AMM00863p	NA	NA	NA	NA	NA	C17815	NA	NA	NA	NA
AMM1075	N-Pyruvoyl-5-methoxy-3-hydroxyanthranilate	C11H11NO6	253.059	3.927	NA	252.052	NA	AMM00406n	NA	NA	NA	NA	NA	C11467	NA	NA	NA
AMM1076	NA	C8 H15 N O8	253.08	2.316	254.087	NA	NA	NA	NA	NA	NA	NA	NA	NA	NA	NA	NA
AMM1077	NA	C8 H15 N O8	253.08	1.432	254.087	NA	AMM00865p	NA	NA	NA	NA	NA	NA	NA	NA	NA	NA
AMM1078	NA	C11 H15 N3 O4	253.106	1.684	254.113	NA	NA	NA	NA	NA	NA	NA	NA	NA	NA	NA	NA
AMM1079	NA	C5 H15 N7 O5	253.114	2.267	254.121	NA	NA	NA	NA	NA	NA	NA	NA	NA	NA	NA	NA
AMM1080	NA	C14 H23 N O3	253.168	7.842	254.175	NA	AMM00870p	NA	NA	NA	NA	NA	NA	NA	NA	NA	NA
AMM1081	NA	C16 H31 N O	253.24	11.591	254.248	NA	AMM00871p	NA	NA	NA	NA	NA	NA	NA	NA	NA	NA
AMM1082	NA	C16 H31 N O	253.24	11.769	254.248	NA	AMM00872p	NA	NA	NA	NA	NA	NA	NA	NA	NA	NA
AMM1083	NA	C16 H31 N O	253.24	11.878	254.248	NA	AMM00873p	NA	NA	NA	NA	NA	NA	NA	NA	NA	NA
AMM1084	NA	C16 H31 N O	253.24	12	254.248	NA	AMM00874p	NA	NA	NA	NA	NA	NA	NA	NA	NA	NA
AMM1085	NA	C6 H11 N2 O3 P S2	253.994	1.151	255.001	NA	AMM00875p	NA	NA	NA	NA	NA	NA	NA	NA	NA	NA
AMM1086	NA	C11 H14 N2 O5	254.09	2.999	255.097	NA	NA	NA	NA	NA	NA	NA	NA	NA	NA	NA	NA
AMM1087	3-beta-D-Galactosyl-sn-glycerol	C9H18O8	254.1	1.672	NA	253.093	NA	AMM00407n	NA	NA	NA	NA	NA	C05401||C11546	NA	NA	NA
AMM1088	3-beta-D-Galactosyl-sn-glycerol	C9H18O8	254.1	1.056	NA	253.093	NA	AMM00408n	NA	NA	NA	NA	NA	C05401||C07819||C11546	NA	NA	NA
AMM1089	NA	C13 H18 O5	254.115	3.165	255.123	253.108	AMM00877p	NA	NA	NA	NA	NA	NA	NA	NA	NA	NA
AMM1090	NA	NA	254.138	1.294	255.145	NA	NA	NA	NA	NA	NA	NA	NA	NA	NA	NA	NA
AMM1091	CHEBI:59962	C11H18N4O3	254.138	2.142	255.145	NA	AMM00878p	NA	NA	NA	NA	NA	NA	NA	17750123||7408625||7021871	NA	NA
AMM1092	Aspergillide B	C14H22O4	254.151	10.736	255.159	NA	AMM00879p	NA	NA	NA	NA	NA	NA	NA	24766619||56598742	NA	NA
AMM1093	Aspergillide B	C14H22O4	254.152	10.926	255.159	NA	AMM00880p	NA	NA	NA	NA	NA	NA	NA	24766619||56598742	NA	NA
AMM1094	NA	C14 H22 O4	254.152	8.388	NA	253.145	NA	NA	NA	NA	NA	NA	NA	NA	NA	NA	NA
AMM1095	NA	C14 H22 O4	254.152	11.788	NA	253.145	NA	NA	NA	NA	NA	NA	NA	NA	NA	NA	NA
AMM1096	NA	C15 H26 O3	254.188	11.346	NA	253.181	NA	NA	NA	NA	NA	NA	NA	NA	NA	NA	NA
AMM1097	NA	C15 H26 O3	254.188	11.515	NA	253.181	NA	NA	NA	NA	NA	NA	NA	NA	NA	NA	NA
AMM1098	&Delta;2-trans-Hexadecenoic Acid	C16H30O2	254.225	18.689	NA	253.217	NA	AMM00410n	NA	NA	NA	96484; ESI-Q-TOF; [M-H]-; 0 V;||96484; ESI-Q-TOF; [M-H]-; 10 V;||96485; ESI-Q-TOF; [M-H]-; 10 V;||96485; ESI-Q-TOF; [M-H]-; 0 V;||45058; ESI-Q-TOF; [M-H]-; 20 V;||188; ESI-Q-TOF; [M-H]-; 20 V;||188; ESI-Q-TOF; [M-H]-; 10 V;||45058; ESI-Q-TOF; [M-H]-; 10 V;||45058; ESI-Q-TOF; [M-H]-; 0 V;||188; ESI-Q-TOF; [M-H]-; 0 V;||96484; ESI-Q-TOF; [M-H]-; 20 V;||96485; ESI-Q-TOF; [M-H]-; 20 V;	NA	NA	NA	NA	Fatty acids related compounds
AMM1099	&Delta;2-trans-Hexadecenoic Acid	C16H30O2	254.225	18.478	NA	253.217	NA	AMM00411n	NA	NA	NA	96484; ESI-Q-TOF; [M-H]-; 0 V;||96484; ESI-Q-TOF; [M-H]-; 10 V;||96485; ESI-Q-TOF; [M-H]-; 10 V;||96485; ESI-Q-TOF; [M-H]-; 0 V;||188; ESI-Q-TOF; [M-H]-; 20 V;||188; ESI-Q-TOF; [M-H]-; 10 V;||45058; ESI-Q-TOF; [M-H]-; 10 V;||45058; ESI-Q-TOF; [M-H]-; 0 V;||188; ESI-Q-TOF; [M-H]-; 0 V;||45058; ESI-Q-TOF; [M-H]-; 20 V;||96484; ESI-Q-TOF; [M-H]-; 20 V;||96485; ESI-Q-TOF; [M-H]-; 20 V;	NA	NA	NA	NA	Fatty acids related compounds
AMM1100	(9Z)-Hexadecenoic acid	C16H30O2	254.225	19.324	NA	253.217	NA	AMM00412n	NA	NA	NA	NA	NA	C08362	NA	NA	Fatty acids related compounds
AMM1101	NA	NA	254.244	16.591	255.251	NA	NA	NA	NA	NA	NA	NA	NA	NA	NA	NA	NA
AMM1102	NA	NA	254.244	16.882	255.251	NA	NA	NA	NA	NA	NA	NA	NA	NA	NA	NA	NA
AMM1103	NA	NA	254.244	12.909	255.251	NA	NA	NA	NA	NA	NA	NA	NA	NA	NA	NA	NA
AMM1104	Nicotinate D-ribonucleoside	C11H13NO6	255.074	1.253	256.081	NA	AMM00882p	NA	NA	NA	NA	NA	NA	NA	161234	NA	NA
AMM1105	Nicotinate D-ribonucleoside	C11H13NO6	255.074	1.124	256.081	NA	AMM00883p	NA	NA	NA	NA	NA	NA	NA	161234	NA	NA
AMM1106	HC Blue No.1	C11H17N3O4	255.122	3.099	256.129	NA	AMM00885p	NA	NA	NA	NA	NA	C19247	NA	NA	NA	NA
AMM1107	NA	C14 H25 N O3	255.183	7.396	256.19	NA	AMM00887p	NA	NA	NA	NA	NA	NA	NA	NA	NA	NA
AMM1108	NA	C14 H25 N O3	255.183	7.324	256.19	NA	AMM00888p	NA	NA	NA	NA	NA	NA	NA	NA	NA	NA
AMM1109	NA	NA	255.228	18.468	NA	254.221	NA	NA	NA	NA	NA	NA	NA	NA	NA	NA	NA
AMM1110	NA	NA	255.228	18.685	NA	254.221	NA	NA	NA	NA	NA	NA	NA	NA	NA	NA	NA
AMM1111	Palmitic amide	C16H33NO	255.256	18.275	256.263	NA	AMM00889p	NA	NA	NA	62905; ESI-Q-TOF; [M+H]+; 10 V;||62905; ESI-Q-TOF; [M+H]+; 0 V;||62905; ESI-Q-TOF; [M+H]+; 20 V;	NA	NA	NA	NA	NA	NA
AMM1112	Palmitic amide	C16H33NO	255.256	13.531	256.263	NA	AMM00890p	NA	NA	NA	62905; ESI-Q-TOF; [M+H]+; 10 V;||62905; ESI-Q-TOF; [M+H]+; 0 V;||62905; ESI-Q-TOF; [M+H]+; 20 V;	NA	NA	NA	NA	NA	NA
AMM1113	Palmitic amide	C16H33NO	255.256	13.473	256.263	NA	AMM00891p	NA	NA	NA	62905; ESI-Q-TOF; [M+H]+; 10 V;||62905; ESI-Q-TOF; [M+H]+; 0 V;||62905; ESI-Q-TOF; [M+H]+; 20 V;	NA	NA	NA	NA	NA	NA
AMM1114	N-Methyldioctylamine	C17H37N	255.292	17.929	256.3	NA	AMM00892p	NA	NA	NA	103466; ESI-Q-TOF; [M+H]+; 0 V;||103466; ESI-Q-TOF; [M+H]+; 10 V;||103466; ESI-Q-TOF; [M+H]+; 20 V;	NA	NA	NA	NA	NA	NA
AMM1115	N-Methyldioctylamine	C17H37N	255.292	18.148	256.3	NA	AMM00893p	NA	NA	NA	103466; ESI-Q-TOF; [M+H]+; 0 V;||103466; ESI-Q-TOF; [M+H]+; 10 V;||103466; ESI-Q-TOF; [M+H]+; 20 V;	NA	NA	NA	NA	NA	NA
AMM1116	NA	C5 H N6 O3 P S	255.958	0.831	256.964	NA	AMM00894p	NA	NA	NA	NA	NA	NA	NA	NA	NA	NA
AMM1117	NA	C13 H12 N4 O2	256.096	3.672	NA	255.089	NA	NA	NA	NA	NA	NA	NA	NA	NA	NA	NA
AMM1118	NA	C13 H20 O5	256.131	7.738	NA	255.124	NA	AMM00415n	NA	NA	NA	NA	NA	NA	NA	NA	NA
AMM1119	3-Deoxyestradiol	C18H24O	256.183	8.23	257.19	NA	AMM00902p	NA	NA	NA	NA	NA	C14239||C02453	NA	NA	NA	NA
AMM1120	3-Deoxyestradiol	C18H24O	256.183	7.936	257.19	NA	AMM00903p	NA	NA	NA	NA	NA	C14239||C02453	NA	NA	NA	NA
AMM1121	3-Deoxyestradiol	C18H24O	256.183	14.259	257.19	NA	AMM00904p	NA	NA	NA	NA	NA	C14239||C02453	NA	NA	NA	NA
AMM1122	2-Hexyldecanoic acid	C16H32O2	256.24	20	NA	255.233	NA	AMM00416n	NA	NA	NA	24084; ESI-Q-TOF; [M-H]-; 20 V;||24084; ESI-Q-TOF; [M-H]-; 10 V;||24084; ESI-Q-TOF; [M-H]-; 0 V;||187; ESI-Q-TOF; [M-H]-; 20 V;||96485; ESI-Q-TOF; [M+H]+; 0 V;||96484; ESI-Q-TOF; [M+H]+; 0 V;||187; ESI-Q-TOF; [M-H]-; 10 V;||187; ESI-Q-TOF; [M-H]-; 0 V;||4289; ESI-Q-TOF; [M-H]-; 10 V;||4289; ESI-Q-TOF; [M-H]-; 20 V;||45004; ESI-Q-TOF; [M-H]-; 0 V;||45004; ESI-Q-TOF; [M-H]-; 10 V;||45004; ESI-Q-TOF…	NA	NA	NA	NA	Fatty acids related compounds
AMM1123	NA	NA	256.259	18.275	257.267	NA	NA	NA	NA	NA	NA	NA	NA	NA	NA	NA	NA
AMM1124	NA	NA	257.101	1.297	258.108	NA	NA	NA	NA	NA	NA	NA	NA	NA	NA	NA	NA
AMM1125	NA	C13 H23 N O4	257.163	4.824	258.17	NA	AMM00908p	NA	NA	NA	NA	NA	NA	NA	NA	NA	NA
AMM1126	NA	C13 H23 N O4	257.163	6.488	NA	256.156	NA	AMM00421n	NA	NA	NA	NA	NA	NA	NA	NA	NA
AMM1127	NA	C12 H23 N3 O3	257.174	4.79	258.181	NA	AMM00909p	NA	NA	NA	NA	NA	NA	NA	NA	NA	NA
AMM1128	N-Lauroylglycine	C14H27NO3	257.199	9.45	258.206	256.192	NA	AMM00422n	NA	NA	NA	NA	NA	NA	NA	346152	NA
AMM1129	NA	C15 H31 N O2	257.235	14.793	258.243	NA	AMM00913p	NA	NA	NA	NA	NA	NA	NA	NA	NA	NA
AMM1130	NA	C15 H31 N O2	257.235	14.869	258.243	NA	AMM00914p	NA	NA	NA	NA	NA	NA	NA	NA	NA	NA
AMM1131	NA	NA	257.244	19.995	NA	256.236	NA	NA	NA	NA	NA	NA	NA	NA	NA	NA	NA
AMM1132	NA	C16 H35 N O	257.272	15.655	258.279	NA	AMM00915p	NA	NA	NA	NA	NA	NA	NA	NA	NA	NA
AMM1133	NA	C16 H35 N O	257.272	15.588	258.279	NA	AMM00916p	NA	NA	NA	NA	NA	NA	NA	NA	NA	NA
AMM1134	NA	C16 H35 N O	257.272	15.802	258.279	NA	AMM00917p	NA	NA	NA	NA	NA	NA	NA	NA	NA	NA
AMM1135	NA	NA	257.99	0.832	258.998	NA	NA	NA	NA	NA	NA	NA	NA	NA	NA	NA	NA
AMM1136	NA	C7 H14 O10	258.059	1.303	259.067	NA	AMM00919p	NA	NA	NA	NA	NA	NA	NA	NA	NA	NA
AMM1137	Spongothymidine	C10H14N2O6	258.085	1.611	NA	257.078	NA	AMM00424n	NA	NA	NA	NA	NA	C16744||C05131	NA	NA	NA
AMM1138	NA	C14 H14 N2 O3	258.101	2.689	259.108	NA	NA	NA	NA	NA	NA	NA	NA	NA	NA	NA	NA
AMM1139	NA	C10 H18 N4 O4	258.133	1.302	259.14	NA	NA	NA	NA	NA	NA	NA	NA	NA	NA	NA	NA
AMM1140	Tetradecanedioic acid	C14 H26 O4	258.183	11.165	NA	257.176	NA	NA	NA	NA	NA	NA	NA	NA	NA	NA	NA
AMM1141	13-Apo-beta-carotenone	C18H26O	258.198	17.465	259.205	NA	AMM00930p	NA	NA	NA	NA	NA	C20696	NA	NA	NA	NA
AMM1142	13-Apo-beta-carotenone	C18H26O	258.198	15.964	259.206	NA	AMM00933p	NA	NA	NA	NA	NA	C20696	NA	NA	NA	NA
AMM1143	13-Apo-beta-carotenone	C18H26O	258.198	8.755	259.206	NA	AMM00934p	NA	NA	NA	NA	NA	C20696	NA	NA	NA	NA
AMM1144	13-Apo-beta-carotenone	C18H26O	258.198	8.836	259.206	NA	AMM00935p	NA	NA	NA	NA	NA	C20696	NA	NA	NA	NA
AMM1145	15-Hydroxypentadecanoic acid	C15H30O3	258.22	16.81	NA	257.212	NA	AMM00429n	NA	NA	NA	NA	NA	NA	NA	78360||5282903||575914	NA
AMM1146	Kanosamine 6-phosphate	C6H14NO8P	259.046	1.007	260.053	NA	AMM00936p	NA	NA	NA	NA	NA	C12213||C12214||C06156||C06377||C01283	NA	NA	NA	NA
AMM1147	NA	C9 H13 N3 O4 S	259.063	2.313	260.07	258.055	AMM00937p	AMM00431n	NA	NA	NA	NA	NA	NA	NA	NA	NA
AMM1148	NA	C9 H13 N3 O4 S	259.063	2.257	260.07	258.055	AMM00938p	AMM00431n	NA	NA	NA	NA	NA	NA	NA	NA	NA
AMM1149	NA	C12 H21 N O5	259.142	6.339	NA	258.135	NA	AMM00433n	NA	NA	NA	NA	NA	NA	NA	NA	NA
AMM1150	Leu-Ala-Gly	C11H21N3O4	259.153	1.318	NA	258.146	NA	AMM00435n	NA	NA	NA	NA	NA	NA	NA	9834954||7020102	NA
AMM1151	Leu-Ala-Gly	C11H21N3O4	259.153	1.915	NA	258.146	NA	AMM00436n	NA	NA	NA	NA	NA	NA	NA	9834954||7020102	NA
AMM1152	L-Hexanoylcarnitine	C13H25NO4	259.178	6.563	NA	258.171	NA	AMM00437n	NA	NA	NA	NA	NA	NA	NA	3246938	NA
AMM1153	Lys Leu	C12H25N3O3	259.19	1.32	260.197	258.182	AMM00943p	AMM00438n	NA	NA	23967; ESI-Q-TOF; [M+H]+; 20 V;	NA	NA	NA	NA	NA	NA
AMM1154	NA	C15 H33 N O2	259.251	11.056	260.258	NA	AMM00944p	NA	NA	NA	NA	NA	NA	NA	NA	NA	NA
AMM1155	NA	C15 H33 N O2	259.251	10.888	260.258	NA	AMM00945p	NA	NA	NA	NA	NA	NA	NA	NA	NA	NA
AMM1156	NA	C15 H33 N O2	259.251	10.997	260.258	NA	AMM00946p	NA	NA	NA	NA	NA	NA	NA	NA	NA	NA
AMM1157	NA	C15 H33 N O2	259.251	13.133	260.258	NA	AMM00947p	NA	NA	NA	NA	NA	NA	NA	NA	NA	NA
AMM1158	Ifosfamide	NA	260.023	0.831	261.031	NA	NA	NA	NA	NA	NA	NA	NA	NA	NA	NA	NA
AMM1159	NA	NA	260.123	1.294	261.131	NA	NA	NA	NA	NA	NA	NA	NA	NA	NA	NA	NA
AMM1160	K-GG	C10H20N4O4	260.148	1.308	261.156	NA	AMM00952p	NA	NA	NA	NA	NA	NA	NA	70679036	NA	NA
AMM1161	NA	C12 H24 N2 O2 S	260.156	1.95	261.164	NA	NA	NA	NA	NA	NA	NA	NA	NA	NA	NA	NA
AMM1162	5-(1-oxopropan-2-yl)isolongifol-5-ene	C18H28O	260.214	14.299	261.221	NA	AMM00953p	NA	NA	NA	NA	NA	NA	NA	24755571||24755570	NA	Terpenoids_pubchem
AMM1163	5-(1-oxopropan-2-yl)isolongifol-5-ene	C18H28O	260.214	12.617	261.221	NA	AMM00954p	NA	NA	NA	NA	NA	NA	NA	24755571||24755570	NA	Terpenoids_pubchem
AMM1164	5-(1-oxopropan-2-yl)isolongifol-5-ene	C18H28O	260.214	12.988	261.221	NA	AMM00955p	NA	NA	NA	NA	NA	NA	NA	24755571||24755570	NA	Terpenoids_pubchem
AMM1165	NA	C7 H7 N3 O8	261.024	0.831	262.031	NA	NA	NA	NA	NA	NA	NA	NA	NA	NA	NA	NA
AMM1166	NA	C11 H19 N O4 S	261.103	3.126	262.111	NA	AMM00956p	NA	NA	NA	NA	NA	NA	NA	NA	NA	NA
AMM1167	Imazapyr	C13H15N3O3	261.111	3.041	262.119	NA	AMM00957p	NA	NA	NA	NA	NA	C18864	NA	NA	NA	NA
AMM1168	Imazapyr	C13H15N3O3	261.111	3.176	262.119	NA	AMM00958p	NA	NA	NA	NA	NA	C18864	NA	NA	NA	NA
AMM1169	NA	C13 H15 N3 O3	261.111	2.714	262.119	NA	NA	NA	NA	NA	NA	NA	NA	NA	NA	NA	NA
AMM1170	NA	C12 H23 N O5	261.158	3.853	NA	260.15	NA	NA	NA	NA	NA	NA	NA	NA	NA	NA	NA
AMM1171	2-amino-1,3,4-tetradecanetriol	C14H31NO3	261.23	9.931	262.238	NA	AMM00965p	NA	NA	NA	NA	NA	NA	NA	85781307	NA	NA
AMM1172	2-amino-1,3,4-tetradecanetriol	C14H31NO3	261.23	9.866	262.238	NA	AMM00966p	NA	NA	NA	NA	NA	NA	NA	85781307	NA	NA
AMM1173	Galactitol 1-phosphate	C6H15O9P	262.045	0.991	263.053	NA	AMM00968p	NA	NA	NA	NA	NA	C06311	NA	NA	NA	NA
AMM1174	Galactitol 1-phosphate	C6H15O9P	262.046	1.254	263.053	NA	AMM00969p	NA	NA	NA	NA	NA	C06311	NA	NA	NA	NA
AMM1175	NA	C11 H12 N4 P2	262.054	1.043	263.061	NA	AMM00970p	NA	NA	NA	NA	NA	NA	NA	NA	NA	NA
AMM1176	H-ASP-GLU-OH	C9H14N2O7	262.08	1.447	263.087	NA	AMM00971p	NA	NA	NA	NA	NA	NA	NA	151403||99716	NA	NA
AMM1177	DMABA NHS ester	C13H14N2O4	262.089	1.927	263.096	NA	AMM00973p	NA	NA	NA	96490; ESI-Q-TOF; [M+H]+; 0 V;||96490; ESI-Q-TOF; [M+H]+; 10 V;	NA	NA	NA	NA	NA	NA
AMM1178	NA	C13 H14 N2 O4	262.095	2.314	263.103	NA	AMM00974p	NA	NA	NA	NA	NA	NA	NA	NA	NA	NA
AMM1179	NA	C13 H14 N2 O4	262.096	3.004	NA	261.088	NA	AMM00444n	NA	NA	NA	NA	NA	NA	NA	NA	NA
AMM1180	NA	C8 H19 N6 O2 P	262.132	2.79	263.139	NA	NA	NA	NA	NA	NA	NA	NA	NA	NA	NA	NA
AMM1181	L-phenylalanyl-L-proline	C14H18N2O3	262.132	3.477	263.139	NA	AMM00977p	NA	NA	NA	23997; ESI-Q-TOF; [M+H]+; 10 V;||23997; ESI-Q-TOF; [M+H]+; 20 V;	NA	NA	NA	NA	NA	Alkaloids
AMM1182	H-Ile-Met-OH	C11H22N2O3S	262.135	2.592	263.142	NA	AMM00979p	NA	NA	NA	NA	NA	NA	NA	7020106||7010529||6451660||444206	NA	NA
AMM1183	Triethylene glycol diglycidyl ether	C12H22O6	262.141	4.586	263.149	261.134	AMM00981p	AMM00445n	NA	NA	NA	NA	C19537	NA	NA	NA	NA
AMM1184	Triethylene glycol diglycidyl ether	C12H22O6	262.142	5.426	NA	261.134	NA	AMM00447n	NA	NA	NA	NA	NA	C19537	NA	NA	NA
AMM1185	Triethylene glycol diglycidyl ether	C12H22O6	262.142	3.729	NA	261.134	NA	AMM00448n	NA	NA	NA	NA	NA	C19537	NA	NA	NA
AMM1186	4-Dodecylphenol	C18H30O	262.229	13.295	263.237	NA	AMM00982p	NA	NA	NA	NA	NA	C14245	NA	NA	NA	NA
AMM1187	4-Dodecylphenol	C18H30O	262.229	12.009	263.237	NA	AMM00984p	NA	NA	NA	NA	NA	C14245	NA	NA	NA	NA
AMM1188	4-Dodecylphenol	C18H30O	262.23	13.844	263.237	NA	AMM00983p	NA	NA	NA	NA	NA	C14245	NA	NA	NA	NA
AMM1189	NA	C9 H13 N O6 S	263.047	1.865	264.054	NA	AMM00985p	NA	NA	NA	NA	NA	NA	NA	NA	NA	NA
AMM1190	7-Mercaptoheptanoylthreonine	C11H21NO4S	263.119	4.293	NA	262.112	NA	AMM00450n	NA	NA	NA	NA	NA	C16594	NA	NA	NA
AMM1191	NA	C11 H21 N O6	263.137	1.508	264.144	NA	AMM00986p	NA	NA	NA	NA	NA	NA	NA	NA	NA	NA
AMM1192	NA	C17 H29 N O	263.225	9.594	264.232	NA	AMM00987p	NA	NA	NA	NA	NA	NA	NA	NA	NA	NA
AMM1193	NA	C17 H29 N O	263.225	9.706	264.232	NA	AMM00988p	NA	NA	NA	NA	NA	NA	NA	NA	NA	NA
AMM1194	NA	C11 H29 N5 O2	263.233	11.946	264.24	NA	NA	NA	NA	NA	NA	NA	NA	NA	NA	NA	NA
AMM1195	Thiamine	C12H16N4OS	264.104	1.302	265.112	NA	AMM00989p	NA	NA	NA	229; ESI-Q-TOF; [M+H]+; 20 V;||229; ESI-Q-TOF; [M+H]+; 10 V;	NA	NA	NA	NA	NA	NA
AMM1196	NA	C11 H20 O7	264.121	2.014	265.128	263.114	AMM00990p	AMM00454n	NA	NA	NA	NA	NA	NA	NA	NA	NA
AMM1197	NA	C11 H20 O7	264.121	2.07	265.128	263.114	AMM00991p	AMM00454n	NA	NA	NA	NA	NA	NA	NA	NA	NA
AMM1198	Hirsutic acid C	C15H20O4	264.136	3.861	265.143	NA	AMM00992p	NA	NA	NA	NA	NA	C09683||C11060||C20399||C09540||C09304||C20402||C09542||C09355||C09456||C09688||C09531||C09530||C09453||C09349||C09470||C09600||C09481||C09708||C09498||C10766||C09291||C09381||C09574||C09506	NA	NA	NA	Terpenoids
AMM1199	Hirsutic acid C	C15H20O4	264.136	2.74	265.143	NA	AMM00994p	NA	NA	NA	NA	NA	C09683||C11060||C20399||C09540||C09304||C20402||C09542||C09355||C09456||C09688||C09453||C09531||C09530||C09349||C09470||C09600||C09481||C09708||C09498||C10766||C09291||C09381||C09574||C09506	NA	NA	NA	Terpenoids
AMM1200	Phe Val	C14H20N2O3	264.147	3.045	265.155	263.1402||263.1402	AMM00995p	AMM00456n||AMM00455n	NA	NA	24030; ESI-Q-TOF; [M+H]+; 10 V;	NA	NA	NA	NA	NA	NA
AMM1201	Val Phe	C14H20N2O3	264.147	3.353	265.155	263.1402||263.1402	AMM00996p	AMM00456n||AMM00455n	NA	NA	24009; ESI-Q-TOF; [M+H]+; 20 V;	NA	NA	NA	NA	NA	NA
AMM1202	NA	C12 H24 O6	264.157	5.684	NA	263.15	NA	NA	NA	NA	NA	NA	NA	NA	NA	NA	NA
AMM1203	NA	C17 H28 O2	264.209	8.227	265.216	NA	NA	NA	NA	NA	NA	NA	NA	NA	NA	NA	NA
AMM1204	Heptadecatrienoic acid	C17H28O2	264.209	16.85	NA	263.202	NA	AMM00458n	NA	NA	NA	NA	NA	C16344	NA	NA	NA
AMM1205	NA	NA	264.228	9.716	265.235	NA	NA	NA	NA	NA	NA	NA	NA	NA	NA	NA	NA
AMM1206	NA	NA	265.029	0.832	266.036	NA	NA	NA	NA	NA	NA	NA	NA	NA	NA	NA	NA
AMM1207	NA	C7 H19 N7 O4	265.151	3.052	266.158	NA	NA	NA	NA	NA	NA	NA	NA	NA	NA	NA	NA
AMM1208	NA	NA	265.151	3.375	266.158	NA	NA	NA	NA	NA	NA	NA	NA	NA	NA	NA	NA
AMM1209	NA	C12 H19 N5 O2	265.154	4.09	266.161	NA	AMM01002p	NA	NA	NA	NA	NA	NA	NA	NA	NA	NA
AMM1210	NA	C15 H27 N3 O	265.215	9.51	266.223	NA	AMM01003p	NA	NA	NA	NA	NA	NA	NA	NA	NA	NA
AMM1211	NA	NA	265.248	18.569	266.255	NA	NA	NA	NA	NA	NA	NA	NA	NA	NA	NA	NA
AMM1212	NA	C11 H31 N5 O2	265.248	18.668	266.256	NA	NA	NA	NA	NA	NA	NA	NA	NA	NA	NA	NA
AMM1213	NA	NA	265.248	18.867	266.256	NA	NA	NA	NA	NA	NA	NA	NA	NA	NA	NA	NA
AMM1214	NA	C10 H16 Cl O2 P S	266.03	0.836	267.037	NA	NA	NA	NA	NA	NA	NA	NA	NA	NA	NA	NA
AMM1215	Dinex	C12H14N2O5	266.09	1.537	267.097	NA	AMM01004p	NA	NA	NA	NA	NA	C19038	NA	NA	NA	NA
AMM1216	8-Oxodeoxycoformycin	C11H14N4O4	266.1	1.568	NA	265.093	NA	AMM00460n	NA	NA	NA	NA	NA	C02957	NA	NA	NA
AMM1217	NA	C14 H18 O5	266.115	10.823	267.123	NA	AMM01006p	NA	NA	NA	NA	NA	NA	NA	NA	NA	NA
AMM1218	Phe Thr	C13H18N2O4	266.127	1.711	267.134	265.12	AMM01009p	AMM00462n	NA	NA	23662; ESI-Q-TOF; [M+H]+; 20 V;	NA	NA	NA	NA	NA	NA
AMM1219	gamma-Glutamyltyramine	C13H18N2O4	266.127	2.455	NA	265.12	NA	AMM00461n	NA	NA	NA	NA	NA	C20926	NA	NA	NA
AMM1220	NA	NA	266.136	2.458	267.144	265.129	NA	AMM00463n	NA	NA	NA	NA	NA	NA	NA	NA	NA
AMM1221	Mukaadial	C15H22O4	266.151	6.293	267.159	NA	AMM01012p	NA	NA	NA	NA	NA	C09702||C13454||C09717||C10840	NA	NA	NA	Terpenoids
AMM1222	Xanthoxic acid	C15H22O4	266.152	6.012	267.159	NA	AMM01015p	NA	NA	NA	NA	NA	C13454||C09702||C09717||C10840	NA	NA	NA	Terpenoids
AMM1223	Val Phe	C14H20N2O3	266.155	12.23	NA	265.148	NA	AMM00464n	NA	NA	NA	24009; ESI-Q-TOF; [M+H]+; 0 V;||24030; ESI-Q-TOF; [M+H]+; 0 V;||44683; ESI-Q-TOF; [M-H]-; 0 V;	NA	NA	NA	NA	NA
AMM1224	Juvenile hormone III	C16H26O3	266.188	14.077	267.195	NA	AMM01018p	NA	NA	NA	NA	NA	C09694||C09693||C04834	NA	NA	NA	Terpenoids
AMM1225	Juvenile hormone III	C16H26O3	266.188	10.507	267.195	NA	AMM01019p	NA	NA	NA	NA	NA	C09694||C04834||C09693	NA	NA	NA	Terpenoids
AMM1226	Juvenile hormone III	C16H26O3	266.188	14.682	267.195	NA	AMM01020p	NA	NA	NA	NA	NA	C09694||C09693||C04834	NA	NA	NA	Terpenoids
AMM1227	Hydroprene	C17H30O2	266.225	18.07	NA	265.217	NA	AMM00469n	NA	NA	NA	NA	NA	C18862	NA	NA	NA
AMM1228	NA	C6 H17 N7 O5	267.13	2.48	268.137	NA	NA	NA	NA	NA	NA	NA	NA	NA	NA	NA	NA
AMM1229	NA	NA	267.159	12.239	NA	266.151	NA	NA	NA	NA	NA	NA	NA	NA	NA	NA	NA
AMM1230	Allopumiliotoxin 267A	C16H29NO2	267.22	12.505	268.227	NA	AMM01030p	NA	NA	NA	NA	NA	C20034	NA	NA	NA	NA
AMM1231	Allopumiliotoxin 267A	C16H29NO2	267.22	11.862	268.227	NA	AMM01031p	NA	NA	NA	NA	NA	C20034	NA	NA	NA	NA
AMM1232	NA	C17 H33 N O	267.256	17.948	268.263	NA	AMM01032p	NA	NA	NA	NA	NA	NA	NA	NA	NA	NA
AMM1233	NA	C17 H33 N O	267.256	17.658	268.263	NA	AMM01033p	NA	NA	NA	NA	NA	NA	NA	NA	NA	NA
AMM1234	NA	C4 H4 N4 O4 S3	267.939	0.911	268.946	NA	AMM01034p	NA	NA	NA	NA	NA	NA	NA	NA	NA	NA
AMM1235	NA	C6 H7 Cl N2 O2 P2 S	267.939	1.137	268.946	NA	AMM01035p	NA	NA	NA	NA	NA	NA	NA	NA	NA	NA
AMM1236	Formononetin	C16H12O4	268.074	9.075	NA	267.066	NA	AMM00473n	NA	BML00217||BML01523||PR100744	NA	NA	NA	NA	NA	NA	Flavonoids
AMM1237	2-O-(alpha-D-Glucopyranosyl)-D-glycerate	C9H16O9	268.079	0.887	NA	267.072	NA	AMM00474n	NA	NA	NA	NA	NA	C19792||C20934||C00294	NA	NA	NA
AMM1238	NA	C10 H12 N4 O5	268.081	1.575	NA	267.074	NA	NA	NA	NA	NA	NA	NA	NA	NA	NA	NA
AMM1239	Deoxycoformycin	C11H16N4O4	268.116	1.03	NA	267.109	NA	AMM00477n	NA	NA	NA	NA	NA	C02267	NA	NA	NA
AMM1240	NA	C10 H16 N6 O3	268.129	5.829	269.136	NA	AMM01043p	NA	NA	NA	NA	NA	NA	NA	NA	NA	NA
AMM1241	NA	C15 H26 P2	268.151	12.211	NA	267.144	NA	NA	NA	NA	NA	NA	NA	NA	NA	NA	NA
AMM1242	His Leu	C12H20N4O3	268.153	1.342	269.161	267.146	AMM01045p	NA	NA	NA	23852; ESI-Q-TOF; [M+H]+; 20 V;	NA	NA	NA	NA	NA	NA
AMM1243	dihydroartemisinic acid hydroperoxide	C15H24O4	268.167	11.45	269.175	NA	AMM01047p	NA	NA	NA	NA	NA	NA	NA	91820389||76322783||184134||56926296||53318781	NA	NA
AMM1244	dihydroartemisinic acid hydroperoxide	C15H24O4	268.167	11.699	269.175	NA	AMM01048p	NA	NA	NA	NA	NA	NA	NA	91820389||76322783||184134||56926296||53318781	NA	NA
AMM1245	dihydroartemisinic acid hydroperoxide	C15H24O4	268.167	8.013	269.175	NA	AMM01049p	NA	NA	NA	NA	NA	NA	NA	91820389||76322783||184134||56926296||53318781	NA	NA
AMM1246	dihydroartemisinic acid hydroperoxide	C15H24O4	268.167	11.25	269.175	267.16	AMM01050p	AMM00478n	NA	NA	NA	NA	NA	NA	91820389||76322783||184134||56926296||53318781	NA	NA
AMM1247	omega-Cyclohexylundecanoic acid	C17H32O2	268.24	19.597	NA	267.233	NA	AMM00484n	NA	NA	NA	NA	NA	C12100||C16536	NA	NA	NA
AMM1248	omega-Cyclohexylundecanoic acid	C17H32O2	268.24	19.409	NA	267.233	NA	AMM00485n	NA	NA	NA	NA	NA	C12100||C16536	NA	NA	NA
AMM1249	9E-Heptadecenoic acid	C17H32O2	268.24	19.739	NA	267.233	NA	AMM00486n	NA	NA	NA	NA	NA	C16536||C12100	NA	NA	NA
AMM1250	NA	C16 H32 N2 O	268.251	16.031	269.258	NA	AMM01054p	NA	NA	NA	NA	NA	NA	NA	NA	NA	NA
AMM1251	NA	C7 H12 Cl N3 O4 S	269.024	0.832	270.031	NA	NA	NA	NA	NA	NA	NA	NA	NA	NA	NA	NA
AMM1252	NA	C8 H23 N5 O5	269.171	7.667	270.178	NA	NA	NA	NA	NA	NA	NA	NA	NA	NA	NA	NA
AMM1253	NA	C8 H23 N5 O5	269.171	8.048	270.178	NA	NA	NA	NA	NA	NA	NA	NA	NA	NA	NA	NA
AMM1254	NA	C8 H23 N5 O5	269.171	8.226	270.178	NA	NA	NA	NA	NA	NA	NA	NA	NA	NA	NA	NA
AMM1255	NA	C15 H27 N O3	269.199	9.784	270.206	268.192	AMM01057p	AMM00488n	NA	NA	NA	NA	NA	NA	NA	NA	NA
AMM1256	NA	C16 H31 N O2	269.235	9.796	270.243	NA	AMM01059p	NA	NA	NA	NA	NA	NA	NA	NA	NA	NA
AMM1257	NA	C16 H31 N O2	269.235	12.468	270.243	NA	AMM01061p	NA	NA	NA	NA	NA	NA	NA	NA	NA	NA
AMM1258	NA	C16 H31 N O2	269.235	12.753	270.243	NA	AMM01062p	NA	NA	NA	NA	NA	NA	NA	NA	NA	NA
AMM1259	NA	C16 H31 N O2	269.235	13.216	270.243	NA	AMM01063p	NA	NA	NA	NA	NA	NA	NA	NA	NA	NA
AMM1260	NA	C16 H31 N O2	269.235	13.492	270.243	NA	AMM01064p	NA	NA	NA	NA	NA	NA	NA	NA	NA	NA
AMM1261	NA	C16 H31 N O2	269.235	9.451	270.243	NA	NA	NA	NA	NA	NA	NA	NA	NA	NA	NA	NA
AMM1262	Capsi-amide	C17H35NO	269.272	19.283	270.279	NA	AMM01065p	NA	NA	NA	NA	NA	C17515	NA	NA	NA	NA
AMM1263	Capsi-amide	C17H35NO	269.272	18.817	270.279	NA	AMM01066p	NA	NA	NA	NA	NA	C17515	NA	NA	NA	NA
AMM1264	3,7,4'-Trihydroxyflavone	C15H10O5	270.053	7.773	271.06	269.046	NA	AMM00489n	NA	BML00332	NA	NA	NA	NA	NA	NA	Flavonoids
AMM1265	3,7,4'-Trihydroxyflavone	C15H10O5	270.053	5.569	NA	269.046	NA	AMM00490n	NA	BML00332||BML00444	NA	NA	NA	NA	NA	NA	Polyketides
AMM1266	NA	C13 H18 O6	270.111	3.626	NA	269.103	NA	AMM00492n	NA	NA	NA	NA	NA	NA	NA	NA	NA
AMM1267	NA	C14 H22 O5	270.147	5.835	271.154	NA	NA	NA	NA	NA	NA	NA	NA	NA	NA	NA	NA
AMM1268	16-Oxopalmitate	C16H30O3	270.219	20.001	NA	269.212	NA	AMM00497n	NA	NA	NA	NA	NA	C19614	NA	NA	NA
AMM1269	Margaric acid	C17H34O2	270.256	20.775	NA	269.249	NA	AMM00500n	NA	NA	NA	4206; GC-APCI-Q-TOF; [M-H]-; 10 V;||4290; ESI-Q-TOF; [M-H]-; 20 V;||4206; GC-APCI-Q-TOF; [M-H]-; 20 V;||4206; GC-APCI-Q-TOF; [M-H]-; 0 V;||4291; ESI-Q-TOF; [M-H]-; 10 V;||4291; ESI-Q-TOF; [M-H]-; 0 V;||4290; ESI-Q-TOF; [M-H]-; 0 V;||4290; ESI-Q-TOF; [M-H]-; 10 V;||4291; ESI-Q-TOF; [M-H]-; 20 V;||44957; ESI-Q-TOF; [M+H]+; 0 V;	NA	NA	NA	NA	NA
AMM1270	Margaric acid	C17H34O2	270.256	20.546	NA	269.249	NA	AMM00501n	NA	NA	NA	4206; GC-APCI-Q-TOF; [M-H]-; 10 V;||4290; ESI-Q-TOF; [M-H]-; 20 V;||4206; GC-APCI-Q-TOF; [M-H]-; 0 V;||4206; GC-APCI-Q-TOF; [M-H]-; 20 V;||4291; ESI-Q-TOF; [M-H]-; 10 V;||4291; ESI-Q-TOF; [M-H]-; 0 V;||4290; ESI-Q-TOF; [M-H]-; 0 V;||4290; ESI-Q-TOF; [M-H]-; 10 V;||4291; ESI-Q-TOF; [M-H]-; 20 V;||44957; ESI-Q-TOF; [M+H]+; 0 V;	NA	NA	NA	NA	NA
AMM1271	NA	C16 H34 N2 O	270.267	18.28	271.274	NA	NA	NA	NA	NA	NA	NA	NA	NA	NA	NA	NA
AMM1272	NA	C13 H21 N O5	271.142	4.648	272.149	NA	NA	NA	NA	NA	NA	NA	NA	NA	NA	NA	NA
AMM1273	NA	C12 H21 N3 O4	271.153	5.152	272.16	NA	AMM01077p	NA	NA	NA	NA	NA	NA	NA	NA	NA	NA
AMM1274	NA	C12 H21 N3 O4	271.153	4.87	272.16	NA	AMM01078p	NA	NA	NA	NA	NA	NA	NA	NA	NA	NA
AMM1275	NA	C12 H21 N3 O4	271.153	2.138	272.161	NA	NA	NA	NA	NA	NA	NA	NA	NA	NA	NA	NA
AMM1276	NA	C14 H25 N O4	271.178	7.54	NA	270.171	NA	AMM00503n	NA	NA	NA	NA	NA	NA	NA	NA	NA
AMM1277	Tridecanoylglycine	C15H29NO3	271.214	10.403	272.222	270.208	AMM01079p	AMM00504n	NA	NA	NA	NA	NA	NA	45357453	NA	NA
AMM1278	C16 Sphingosine	C16H33NO2	271.251	11.589	272.258	NA	AMM01081p	NA	NA	NA	NA	NA	NA	NA	14767871||8890	NA	NA
AMM1279	C16 Sphingosine	C16H33NO2	271.251	11.766	272.258	NA	AMM01082p	NA	NA	NA	NA	NA	NA	NA	14767871||8890	NA	NA
AMM1280	NA	NA	271.259	20.773	NA	270.252	NA	NA	NA	NA	NA	NA	NA	NA	NA	NA	NA
AMM1281	Naringenin	C15H12O5	272.069	7.781	NA	271.061	NA	AMM00507n	NA	BML00676	NA	NA	NA	NA	NA	NA	Flavonoids
AMM1282	NA	C14 H12 N2 O4	272.079	6.339	273.087	NA	NA	NA	NA	NA	NA	NA	NA	NA	NA	NA	NA
AMM1283	(1R,10aS)-1,4,10,10a-Tetrahydrophenazine-1,6-dicarboxylate	C14H12N2O4	272.079	4.492	273.087	NA	AMM01085p	NA	NA	NA	NA	NA	C21409||C14589	NA	NA	NA	NA
AMM1284	NA	C10 H16 N4 O5	272.112	1.318	273.119	NA	NA	NA	NA	NA	NA	NA	NA	NA	NA	NA	NA
AMM1285	NA	C11 H20 N4 O4	272.148	1.313	273.156	NA	AMM01087p	NA	NA	NA	NA	NA	NA	NA	NA	NA	NA
AMM1286	NA	C14 H24 O5	272.163	5.507	NA	271.155	NA	AMM00511n	NA	NA	NA	NA	NA	NA	NA	NA	NA
AMM1287	NA	C14 H24 O5	272.163	5.269	NA	271.155	NA	AMM00512n	NA	NA	NA	NA	NA	NA	NA	NA	NA
AMM1288	NA	C14 H24 O5	272.163	5.788	NA	271.155	NA	AMM00513n	NA	NA	NA	NA	NA	NA	NA	NA	NA
AMM1289	NA	C15 H28 O4	272.199	12.153	NA	271.192	NA	NA	NA	NA	NA	NA	NA	NA	NA	NA	NA
AMM1290	16-hydroxy hexadecanoic acid	C16H32O3	272.235	15.613	NA	271.228	NA	AMM00514n	NA	NA	NA	58386; ESI-Q-TOF; [M-H]-; 20 V;||34495; ESI-Q-TOF; [M-H]-; 10 V;	NA	NA	NA	NA	NA
AMM1291	16-Hydroxyhexadecanoic acid	C16H32O3	272.235	13.562	NA	271.228	NA	AMM00515n	NA	PR100487	NA	NA	NA	NA	NA	NA	NA
AMM1292	16-Hydroxyhexadecanoic acid	C16H32O3	272.235	14.178	NA	271.228	NA	AMM00516n	NA	PR100487	NA	NA	NA	NA	NA	NA	NA
AMM1293	16-Hydroxyhexadecanoic acid	C16H32O3	272.235	14.378	NA	271.228	NA	AMM00517n	NA	PR100487	NA	NA	NA	NA	NA	NA	NA
AMM1294	16-Hydroxyhexadecanoic acid	C16H32O3	272.235	14.856	NA	271.228	NA	AMM00518n	NA	PR100487	NA	NA	NA	NA	NA	NA	NA
AMM1295	NA	C16 H32 O3	272.235	14.601	NA	271.228	NA	NA	NA	NA	NA	NA	NA	NA	NA	NA	NA
AMM1296	16-Hydroxyhexadecanoic acid	C16H32O3	272.235	15.199	NA	271.228	NA	AMM00519n	NA	PR100487	NA	NA	NA	NA	NA	NA	NA
AMM1297	2-hydroxyhexadecanoic acid	C16H32O3	272.235	17.911	NA	271.228	NA	AMM00520n	NA	NA	NA	34495; ESI-Q-TOF; [M-H]-; 20 V;||34495; ESI-Q-TOF; [M-H]-; 10 V;	NA	NA	NA	NA	NA
AMM1298	2-hydroxyhexadecanoic acid	C16H32O3	272.235	17.198	NA	271.228	NA	AMM00521n	NA	NA	NA	34495; ESI-Q-TOF; [M-H]-; 10 V;||58386; ESI-Q-TOF; [M-H]-; 10 V;||34495; ESI-Q-TOF; [M-H]-; 0 V;||58386; ESI-Q-TOF; [M-H]-; 20 V;||58386; ESI-Q-TOF; [M-H]-; 0 V;	NA	NA	NA	NA	NA
AMM1299	16-Hydroxyhexadecanoic acid	C16H32O3	272.235	13.736	NA	271.228	NA	AMM00522n	NA	PR100487	NA	NA	NA	NA	NA	NA	NA
AMM1300	Elisabethatriene	C20H32	272.25	15.459	273.257	NA	AMM01091p	NA	NA	NA	NA	NA	C19816||C20185||C11893||C11881||C20711||C18226||C11878||C18228||C19810||C11879||C18225||C19814||C11880||C01414||C09140||C11892||C18229||C18223||C20145||C20922||C06090||C18224||C11894	NA	NA	NA	Terpenoids
AMM1301	Elisabethatriene	C20H32	272.25	17.275	273.257	NA	AMM01092p	NA	NA	NA	NA	NA	C19816||C20185||C11893||C11881||C20711||C19814||C18226||C11878||C18225||C18228||C19810||C11879||C11880||C09140||C01414||C20922||C18229||C11892||C18223||C20145||C06090||C18224||C11894	NA	NA	NA	Terpenoids
AMM1302	NA	NA	272.254	13.05	273.262	NA	NA	NA	NA	NA	NA	NA	NA	NA	NA	NA	NA
AMM1303	NA	C17 H36 S	272.254	12.847	273.262	NA	NA	NA	NA	NA	NA	NA	NA	NA	NA	NA	NA
AMM1304	NA	C17 H36 S	272.254	12.933	273.262	NA	NA	NA	NA	NA	NA	NA	NA	NA	NA	NA	NA
AMM1305	NA	C5 H10 Cl N3 O2 P2 S	272.966	0.836	273.973	NA	NA	NA	NA	NA	NA	NA	NA	NA	NA	NA	NA
AMM1306	(2R,3R)-3-Methylglutamyl-5-semialdehyde-N6-lysine	C12H23N3O4	273.169	2.652	274.176	NA	AMM01093p	NA	NA	NA	NA	NA	C20279	NA	NA	NA	NA
AMM1307	NA	C11 H23 N5 O3	273.18	1.291	274.187	NA	NA	NA	NA	NA	NA	NA	NA	NA	NA	NA	NA
AMM1308	Hexadecasphinganine	C16H35NO2	273.267	12.236	274.274	NA	AMM01095p	NA	NA	NA	NA	NA	C13915	NA	NA	NA	NA
AMM1309	NA	C12 H3 O6 P	273.968	0.831	274.975	NA	NA	NA	NA	NA	NA	NA	NA	NA	NA	NA	NA
AMM1310	6-Phospho-2-dehydro-D-gluconate	C6H11O10P	274.009	1.4	275.016	NA	AMM01096p	NA	NA	NA	NA	NA	C01218||C05385||C14899	NA	NA	NA	NA
AMM1311	NA	C19 H2 N2 O	274.018	0.899	NA	273.01	NA	AMM00523n	NA	NA	NA	NA	NA	NA	NA	NA	NA
AMM1312	Sulfabenzamide	C13H12N2O3S	274.045	0.995	275.053	273.038	AMM01100p	NA	NA	NA	43335; ESI-Q-TOF; [M-H]-; 0 V;||43335; ESI-Q-TOF; [M-H]-; 10 V;	NA	NA	NA	NA	NA	NA
AMM1313	1-Deoxy-D-altro-heptulose 7-phosphate	C7H15O9P	274.045	1.291	275.053	273.038	AMM01101p	NA	NA	NA	NA	NA	C04359||C21204	NA	NA	NA	NA
AMM1314	NA	C10 H18 N4 O5	274.128	1.306	275.135	NA	NA	NA	NA	NA	NA	NA	NA	NA	NA	NA	NA
AMM1315	NA	C13 H26 N2 S2	274.153	3.225	275.16	NA	AMM01104p	NA	NA	NA	NA	NA	NA	NA	NA	NA	NA
AMM1316	NA	C14 H27 O P S	274.153	3.096	275.16	NA	AMM01105p	NA	NA	NA	NA	NA	NA	NA	NA	NA	NA
AMM1317	Poly(lys-glu)	C11H22N4O4	274.164	1.669	275.171	NA	AMM01109p	NA	NA	NA	NA	NA	NA	NA	196305	NA	NA
AMM1318	Poly(lys-glu)	C11H22N4O4	274.164	2.149	275.171	NA	AMM01110p	NA	NA	NA	NA	NA	NA	NA	196305	NA	NA
AMM1319	Poly(lys-glu)	C11H22N4O4	274.164	1.881	275.171	NA	AMM01111p	NA	NA	NA	NA	NA	NA	NA	196305	NA	NA
AMM1320	Poly(lys-glu)	C11H22N4O4	274.164	1.733	275.171	NA	AMM01112p	NA	NA	NA	NA	NA	NA	NA	196305	NA	NA
AMM1321	NA	C14 H26 O5	274.178	6.038	NA	273.171	NA	AMM00528n	NA	NA	NA	NA	NA	NA	NA	NA	NA
AMM1322	NA	C13 H26 N2 O4	274.189	3.137	275.197	NA	AMM01113p	NA	NA	NA	NA	NA	NA	NA	NA	NA	NA
AMM1323	17beta-Hydroxyestr-5(10)-en-3-one	C18H26O2	274.193	8.233	275.2	NA	AMM01114p	NA	NA	NA	NA	NA	C15257||C07254||C10903||C18524	NA	NA	NA	NA
AMM1324	17beta-Hydroxyestr-5(10)-en-3-one	C18H26O2	274.193	8.008	275.2	NA	AMM01115p	NA	NA	NA	NA	NA	C15257||C07254||C18524||C10903	NA	NA	NA	NA
AMM1325	17beta-Hydroxyestr-5(10)-en-3-one	C18H26O2	274.193	14.268	275.2	NA	AMM01116p	NA	NA	NA	NA	NA	C15257||C07254||C10903||C18524	NA	NA	NA	NA
AMM1326	17beta-Hydroxyestr-5(10)-en-3-one	C18H26O2	274.193	16.571	275.2	NA	AMM01117p	NA	NA	NA	NA	NA	C15257||C07254||C18524||C10903	NA	NA	NA	NA
AMM1327	17beta-Hydroxyestr-5(10)-en-3-one	C18H26O2	274.193	16.72	275.2	NA	AMM01118p	NA	NA	NA	NA	NA	C15257||C07254||C10903||C18524	NA	NA	NA	NA
AMM1328	NA	NA	274.241	17.911	NA	273.234	NA	NA	NA	NA	NA	NA	NA	NA	NA	NA	NA
AMM1329	NA	NA	274.27	12.004	275.277	NA	AMM01122p	NA	NA	NA	NA	NA	NA	NA	NA	NA	NA
AMM1330	NA	NA	274.27	12.072	275.277	NA	AMM01123p	NA	NA	NA	NA	NA	NA	NA	NA	NA	NA
AMM1331	2-Phthalimidoglutaric acid	C13H11NO6	275.041	0.999	276.048	NA	AMM01125p	NA	NA	NA	2816; ESI-Q-TOF; [M-H]-; 0 V;	NA	NA	NA	NA	NA	NA
AMM1332	D-Glucosaminate-6-phosphate	C6H14NO9P	275.041	1.289	276.048	NA	AMM01124p	NA	NA	NA	NA	NA	C20589	NA	NA	NA	NA
AMM1333	NA	C12 H21 N O4 S	275.119	3.575	276.126	NA	AMM01127p	NA	NA	NA	NA	NA	NA	NA	NA	NA	NA
AMM1334	NA	C14 H18 N3 O P	275.119	3.482	276.126	NA	AMM01126p	NA	NA	NA	NA	NA	NA	NA	NA	NA	NA
AMM1335	H-TRP-ALA-OH	C14H17N3O3	275.127	2.684	276.134	NA	AMM01128p	NA	NA	NA	NA	NA	NA	NA	6993401||85362	NA	NA
AMM1336	L-Alanyl-L-tryptophan	C14H17N3O3	275.127	3.141	276.134	NA	AMM01129p	NA	NA	NA	NA	NA	NA	NA	85362||6993401	NA	NA
AMM1337	Glutarylcarnitine	C12H21NO6	275.137	1.412	276.144	NA	AMM01130p	NA	NA	NA	NA	NA	NA	NA	71317118	NA	NA
AMM1338	H-Glu-Lys-OH	C11H21N3O5	275.148	2.312	276.156	NA	AMM01131p	NA	NA	NA	NA	NA	NA	NA	7015704||7010502	NA	NA
AMM1339	(3-hydroxy-8-methyl-8-azabicyclo[3.2.1]octan-2-yl)methyl benzoate	C16H21NO3	275.149	7.832	276.157	NA	AMM01132p	NA	NA	NA	96309; ESI-Q-TOF; [M+H]+; 0 V;||45307; ESI-Q-TOF; [M+H]+; 0 V;||3162; ESI-Q-TOF; [M+H]+; 0 V;||3162; ESI-Q-TOF; [M+H]+; 10 V;||23697; ESI-Q-TOF; [M+H]+; 0 V;||64773; ESI-Q-TOF; [M+H]+; 0 V;||58180; ESI-Q-TOF; [M+H]+; 0 V;||17222; ESI-Q-TOF; [M+H]+; 0 V;||16073; ESI-Q-TOF; [M+H]+; 0 V;||21382; ESI-Q-TOF; [M+H]+; 0 V;	NA	NA	NA	NA	NA	NA
AMM1340	(3-hydroxy-8-methyl-8-azabicyclo[3.2.1]octan-2-yl)methyl benzoate	C16H21NO3	275.152	13.692	276.159	NA	AMM01133p	NA	NA	NA	96309; ESI-Q-TOF; [M+H]+; 0 V;||45307; ESI-Q-TOF; [M+H]+; 0 V;||3162; ESI-Q-TOF; [M+H]+; 0 V;||23730; ESI-Q-TOF; [M+H]+; 0 V;||3162; ESI-Q-TOF; [M+H]+; 10 V;||23697; ESI-Q-TOF; [M+H]+; 0 V;||2171; ESI-Q-TOF; [M+H]+; 10 V;||64773; ESI-Q-TOF; [M+H]+; 0 V;||58180; ESI-Q-TOF; [M+H]+; 0 V;||17222; ESI-Q-TOF; [M+H]+; 0 V;||23740; ESI-Q-TOF; [M+H]+; 0 V;||16073; ESI-Q-TOF; [M+H]+; 0 V;	NA	NA	NA	NA	NA	Alkaloids
AMM1341	NA	C13 H25 N O5	275.174	4.844	NA	274.166	NA	NA	NA	NA	NA	NA	NA	NA	NA	NA	NA
AMM1342	NA	C11 H25 N5 O3	275.196	16.587	276.204	NA	NA	NA	NA	NA	NA	NA	NA	NA	NA	NA	NA
AMM1343	NA	C11 H25 N5 O3	275.196	9.095	276.204	NA	NA	NA	NA	NA	NA	NA	NA	NA	NA	NA	NA
AMM1344	NA	C11 H25 N5 O3	275.197	8.231	276.204	NA	NA	NA	NA	NA	NA	NA	NA	NA	NA	NA	NA
AMM1345	NA	NA	275.273	11.997	276.28	NA	AMM01134p	NA	NA	NA	NA	NA	NA	NA	NA	NA	NA
AMM1346	NA	NA	275.273	12.047	276.28	NA	AMM01135p	NA	NA	NA	NA	NA	NA	NA	NA	NA	NA
AMM1347	NA	C6 H17 N2 P S4	276.001	0.825	277.008	NA	NA	NA	NA	NA	NA	NA	NA	NA	NA	NA	NA
AMM1348	NA	C8 H17 Cl O6 S	276.044	3.315	NA	275.036	NA	NA	NA	NA	NA	NA	NA	NA	NA	NA	NA
AMM1349	NA	C8 H17 Cl O8	276.061	0.991	277.068	NA	AMM01137p	NA	NA	NA	NA	NA	NA	NA	NA	NA	NA
AMM1350	NA	C7 H17 O9 P	276.061	1.29	277.068	NA	AMM01138p	NA	NA	NA	NA	NA	NA	NA	NA	NA	NA
AMM1351	NA	C12 H12 N4 O2 S	276.07	1.037	277.077	NA	AMM01139p	NA	NA	NA	NA	NA	NA	NA	NA	NA	NA
AMM1352	NA	C12 H18 Cl O3 P	276.07	1.292	277.077	NA	AMM01140p	NA	NA	NA	NA	NA	NA	NA	NA	NA	NA
AMM1353	NA	C14 H16 N2 O4	276.111	2.489	277.118	NA	AMM01141p	NA	NA	NA	NA	NA	NA	NA	NA	NA	NA
AMM1354	NA	C14 H16 N2 O4	276.111	2.555	277.118	NA	AMM01142p	NA	NA	NA	NA	NA	NA	NA	NA	NA	NA
AMM1355	NA	C14 H16 N2 O4	276.111	4.037	NA	275.104	NA	AMM00533n	NA	NA	NA	NA	NA	NA	NA	NA	NA
AMM1356	NA	C13 H16 N4 O3	276.122	3.076	277.13	NA	AMM01143p	NA	NA	NA	NA	NA	NA	NA	NA	NA	NA
AMM1357	NA	C13 H25 O2 P S	276.13	14.293	277.138	NA	NA	NA	NA	NA	NA	NA	NA	NA	NA	NA	NA
AMM1358	NA	C7 H16 N8 O4	276.13	13.961	277.138	NA	NA	NA	NA	NA	NA	NA	NA	NA	NA	NA	NA
AMM1359	NA	C12 H24 N2 O3 S	276.151	2.346	277.158	NA	NA	NA	NA	NA	NA	NA	NA	NA	NA	NA	NA
AMM1360	p-Coumaroylagmatine	C14H20N4O2	276.158	5.796	NA	275.15	NA	AMM00535n	NA	NA	NA	NA	NA	C04498	NA	NA	NA
AMM1361	Onchidal	C17H24O3	276.172	15.565	277.18	NA	AMM01145p	NA	NA	NA	NA	NA	C20000||C10494||C09623||C17506	NA	NA	NA	Skimate / acetate-malonate pathway derived compounds
AMM1362	Buddledin A	C17H24O3	276.172	13.194	277.18	NA	AMM01147p	NA	NA	NA	NA	NA	C09623||C20000||C10494||C17506	NA	NA	NA	Terpenoids
AMM1363	Stearidonic acid	C18H28O2	276.209	17.636	277.216	NA	AMM01152p	NA	NA	NA	NA	NA	C16300||C19042	NA	NA	NA	NA
AMM1364	9(S)-HOTrE	C18H30O3	276.209	17.817	277.216	NA	AMM01148p	NA	NA	NA	36030; ESI-Q-TOF; [M+H-H2O]+; 10 V;||36051; ESI-Q-TOF; [M+H-H2O]+; 10 V;	NA	NA	NA	NA	NA	NA
AMM1365	Nandrolone	C18H26O2	276.209	15.386	277.216	275.202	AMM01149p	AMM00539n	NA	CO000291	NA	NA	NA	NA	NA	NA	NA
AMM1366	Nandrolone	C18H26O2	276.209	13.527	277.216	275.2018||275.2018	AMM01157p	AMM00538n||AMM00537n	NA	CO000291	NA	NA	NA	NA	NA	NA	NA
AMM1367	Stearidonic acid	C18H28O2	276.209	14.832	277.216	275.202	AMM01150p	NA	NA	NA	NA	NA	C16300||C19042	NA	NA	NA	NA
AMM1368	Stearidonic acid	C18H28O2	276.209	17.456	277.216	NA	AMM01151p	NA	NA	NA	NA	NA	C16300||C19042	NA	NA	NA	NA
AMM1369	Stearidonic acid	C18H28O2	276.209	11.31	277.216	NA	AMM01153p	NA	NA	NA	NA	NA	C16300||C19042	NA	NA	NA	NA
AMM1370	Stearidonic acid	C18H28O2	276.209	15.129	277.216	275.202	AMM01154p	NA	NA	NA	NA	NA	C16300||C19042	NA	NA	NA	NA
AMM1371	Stearidonic acid	C18H28O2	276.209	8.835	277.216	NA	AMM01156p	NA	NA	NA	NA	NA	C16300||C19042	NA	NA	NA	NA
AMM1372	Nandrolone	C18H26O2	276.209	13.41	277.216	275.2018||275.2018	AMM01158p	AMM00538n||AMM00537n	NA	CO000291	NA	NA	NA	NA	NA	NA	NA
AMM1373	NA	C11 H28 N6 O2	276.228	8.321	277.236	NA	NA	NA	NA	NA	NA	NA	NA	NA	NA	NA	NA
AMM1374	NA	C13 H7 N7 O	277.071	1.06	278.078	NA	NA	NA	NA	NA	NA	NA	NA	NA	NA	NA	NA
AMM1375	NA	C10 H23 N5 S2	277.138	15.472	278.146	NA	NA	NA	NA	NA	NA	NA	NA	NA	NA	NA	NA
AMM1376	NA	C9 H19 N5 O5	277.138	15.113	278.146	NA	NA	NA	NA	NA	NA	NA	NA	NA	NA	NA	NA
AMM1377	NA	C12 H27 N3 O4	277.2	1.32	278.207	NA	NA	NA	NA	NA	NA	NA	NA	NA	NA	NA	NA
AMM1378	NA	C17 H27 N O2	277.204	7.145	278.211	NA	NA	NA	NA	NA	NA	NA	NA	NA	NA	NA	NA
AMM1379	NA	C11 H27 N5 O3	277.212	13.413	278.219	276.205	NA	NA	NA	NA	NA	NA	NA	NA	NA	NA	NA
AMM1380	NA	C11 H27 N5 O3	277.212	15.131	278.219	NA	NA	NA	NA	NA	NA	NA	NA	NA	NA	NA	NA
AMM1381	NA	C14 H31 N O4	277.225	7.362	278.232	NA	AMM01161p	NA	NA	NA	NA	NA	NA	NA	NA	NA	NA
AMM1382	NA	C14 H31 N O4	277.225	7.307	278.232	NA	AMM01163p	NA	NA	NA	NA	NA	NA	NA	NA	NA	NA
AMM1383	Obscuraminol A	C18H31NO	277.24	12.711	278.248	NA	AMM01164p	NA	NA	NA	NA	NA	NA	NA	10062076	NA	NA
AMM1384	Obscuraminol A	C18H31NO	277.24	12.125	278.248	NA	AMM01165p	NA	NA	NA	NA	NA	NA	NA	10062076	NA	NA
AMM1385	Obscuraminol A	C18H31NO	277.24	12.509	278.248	NA	AMM01166p	NA	NA	NA	NA	NA	NA	NA	10062076	NA	NA
AMM1386	NA	C15 H3 Cl N2 O2	277.99	0.814	NA	276.982	NA	NA	NA	NA	NA	NA	NA	NA	NA	NA	NA
AMM1387	NA	C10 H19 N2 O P S2	278.067	1.053	279.074	NA	NA	NA	NA	NA	NA	NA	NA	NA	NA	NA	NA
AMM1388	Ovalitenin A	C18H14O3	278.094	4.744	279.101	NA	AMM01173p	NA	NA	NA	NA	NA	NA	NA	10923878||7015689||6426949||7009567	NA	Flavonoids_pubchem
AMM1389	NA	C14 H18 N2 O4	278.127	2.006	279.134	NA	NA	NA	NA	NA	NA	NA	NA	NA	NA	NA	NA
AMM1390	Pantetheine	C11H22N2O4S	278.13	1.328	279.137	NA	AMM01175p	NA	NA	NA	NA	NA	C00831	NA	NA	NA	NA
AMM1391	Pantetheine	C11H22N2O4S	278.13	3.166	279.137	NA	AMM01177p	NA	NA	NA	NA	NA	C00831	NA	NA	NA	NA
AMM1392	Pantetheine	C11H22N2O4S	278.13	3.111	279.137	NA	AMM01176p	NA	NA	NA	NA	NA	C00831	NA	NA	NA	NA
AMM1393	NA	C11 H22 N2 O4 S	278.13	2.086	279.138	NA	NA	NA	NA	NA	NA	NA	NA	NA	NA	NA	NA
AMM1394	N-Benzoyl-D-arginine	C13H18N4O3	278.137	3.438	NA	277.129	NA	AMM00543n	NA	NA	NA	NA	NA	C03001||C07424	NA	NA	NA
AMM1395	Pentoxifylline	C13H18N4O3	278.137	3.812	NA	277.129	NA	AMM00544n	NA	NA	NA	NA	NA	C07424||C03001	NA	NA	NA
AMM1396	2-Ethylhexyl phthalate	C16H22O4	278.152	13.722	NA	277.145	NA	AMM00545n	NA	NA	NA	NA	NA	C03343||C14214||C15205	NA	NA	NA
AMM1397	Ile Phe	C15H22N2O3	278.163	4.198	279.17	277.156	AMM01181p	AMM00547n	NA	NA	24033; ESI-Q-TOF; [M+H]+; 20 V;||24020; ESI-Q-TOF; [M+H]+; 20 V;||24033; ESI-Q-TOF; [M+H]+; 10 V;	NA	NA	NA	NA	NA	NA
AMM1398	H-Phe-Ile-OH	C15H22N2O3	278.163	4.001	279.17	277.156	AMM01182p	AMM00547n	NA	NA	NA	NA	NA	NA	7010566||76808||7009596||6992310	NA	NA
AMM1399	H-Phe-Ile-OH	C15H22N2O3	278.163	4.506	279.17	277.156	AMM01183p	AMM00547n	NA	NA	NA	NA	NA	NA	7010566||76808||7009596||6992310	NA	NA
AMM1400	H-Phe-Ile-OH	C15H22N2O3	278.163	4.546	279.17	277.156	AMM01184p	AMM00547n	NA	NA	NA	NA	NA	NA	7010566||76808||7009596||6992310	NA	NA
AMM1401	Ile Phe	C15H22N2O3	278.163	4.158	279.17	277.156	AMM01185p	AMM00547n	NA	NA	24033; ESI-Q-TOF; [M+H]+; 20 V;||24020; ESI-Q-TOF; [M+H]+; 20 V;||24033; ESI-Q-TOF; [M+H]+; 10 V;	NA	NA	NA	NA	NA	NA
AMM1402	6-Paradol	C17H26O3	278.188	13.219	NA	277.181	NA	AMM00550n	NA	NA	NA	NA	NA	C10482||C16792	NA	NA	Skimate / acetate-malonate pathway derived compounds
AMM1403	gamma-Linolenic acid	C18H30O2	278.224	13.964	279.232	277.2173||277.2173	AMM01187p	AMM00554n||AMM00553n	NA	PR100632||BML01165||BML01174	NA	NA	NA	NA	NA	NA	Fatty acids related compounds
AMM1404	gamma-Linolenic acid	C18H30O2	278.224	13.634	279.232	277.217	AMM01189p	AMM00553n	NA	PR100632||BML01165||BML01174	NA	NA	NA	NA	NA	NA	Fatty acids related compounds
AMM1405	gamma-Linolenic acid	C18H30O2	278.224	13.793	279.232	277.217	AMM01190p	AMM00553n	NA	PR100632||BML01165||BML01174	NA	NA	NA	NA	NA	NA	Fatty acids related compounds
AMM1406	gamma-Linolenic acid	C18H30O2	278.224	14.22	279.232	277.2174||277.2173||277.2173	AMM01191p	AMM00556n||AMM00554n||AMM00553n	NA	PR100632||BML01165||BML01174	NA	NA	NA	NA	NA	NA	Fatty acids related compounds
AMM1407	gamma-Linolenic acid	C18H30O2	278.224	14.373	279.232	277.2174||277.2173||277.2173	AMM01192p	AMM00556n||AMM00554n||AMM00553n	NA	PR100632||BML01165||BML01174	NA	NA	NA	NA	NA	NA	Fatty acids related compounds
AMM1408	gamma-Linolenic acid	C18H30O2	278.224	14.491	279.232	277.2174||277.2173	AMM01193p	AMM00556n||AMM00554n	NA	PR100632||BML01165||BML01174	NA	NA	NA	NA	NA	NA	Fatty acids related compounds
AMM1409	(9Z,12Z,15Z)-Octadecatrienoic acid	C18H30O2	278.224	16.105	279.232	NA	AMM01188p	NA	NA	NA	NA	NA	C06427||C08364||C07289||C06426||C15201	NA	NA	NA	Fatty acids related compounds
AMM1410	NA	C18 H30 O2	278.224	12.224	279.232	NA	NA	NA	NA	NA	NA	NA	NA	NA	NA	NA	NA
AMM1411	gamma-Linolenic acid	C18H30O2	278.224	14.828	279.232	277.217	AMM01194p	AMM00556n	NA	PR100632||BML01165||BML01174	NA	NA	NA	NA	NA	NA	Fatty acids related compounds
AMM1412	gamma-Linolenic acid	C18H30O2	278.225	17.76	NA	277.217	NA	AMM00555n	NA	PR100632||BML01165||BML01174	NA	NA	NA	NA	NA	NA	Fatty acids related compounds
AMM1413	NA	C8 H7 N7 O P2	279.019	1.865	280.026	NA	AMM01195p	NA	NA	NA	NA	NA	NA	NA	NA	NA	NA
AMM1414	NA	NA	279.082	1.082	280.089	NA	AMM01197p	NA	NA	NA	NA	NA	NA	NA	NA	NA	NA
AMM1415	L-phenylalanyl-L-asparagine	C13H17N3O4	279.122	2.522	280.129	278.1148||278.1147	AMM01198p	AMM00559n||AMM00558n	NA	NA	NA	NA	NA	NA	10468817||152644||6993373	NA	NA
AMM1416	Phe Asn	C13H17N3O4	279.122	1.566	280.129	278.115	AMM01199p	NA	NA	NA	23916; ESI-Q-TOF; [M+H]+; 20 V;	NA	NA	NA	NA	NA	NA
AMM1417	Asn Phe	C13H17N3O4	279.122	2.32	280.129	278.1148||278.1147	AMM01201p	AMM00559n||AMM00558n	NA	NA	23675; ESI-Q-TOF; [M+H]+; 20 V;	NA	NA	NA	NA	NA	NA
AMM1418	NA	C11 H21 N O7	279.132	1.3	280.139	NA	NA	NA	NA	NA	NA	NA	NA	NA	NA	NA	NA
AMM1419	NA	C8 H21 N7 O4	279.166	4.556	280.174	NA	NA	NA	NA	NA	NA	NA	NA	NA	NA	NA	NA
AMM1420	NA	NA	279.166	4.216	280.174	NA	NA	NA	NA	NA	NA	NA	NA	NA	NA	NA	NA
AMM1421	NA	C17 H29 N O2	279.22	9.885	280.227	NA	NA	NA	NA	NA	NA	NA	NA	NA	NA	NA	NA
AMM1422	NA	C11 H29 N5 O3	279.228	17.76	NA	278.221	NA	NA	NA	NA	NA	NA	NA	NA	NA	NA	NA
AMM1423	linoleamide	C18H33NO	279.256	10.844	280.263	NA	AMM01207p	NA	NA	NA	NA	NA	NA	NA	6435901	NA	NA
AMM1424	linoleamide	C18H33NO	279.256	15.364	280.263	NA	AMM01214p	NA	NA	NA	NA	NA	NA	NA	6435901	NA	NA
AMM1425	linoleamide	C18H33NO	279.256	14.148	280.263	NA	AMM01208p	NA	NA	NA	NA	NA	NA	NA	6435901	NA	NA
AMM1426	linoleamide	C18H33NO	279.256	11.673	280.263	NA	AMM01209p	NA	NA	NA	NA	NA	NA	NA	6435901	NA	NA
AMM1427	linoleamide	C18H33NO	279.256	13.126	280.263	NA	AMM01210p	NA	NA	NA	NA	NA	NA	NA	6435901	NA	NA
AMM1428	linoleamide	C18H33NO	279.256	13.294	280.263	NA	AMM01211p	NA	NA	NA	NA	NA	NA	NA	6435901	NA	NA
AMM1429	linoleamide	C18H33NO	279.256	13.62	280.263	NA	AMM01212p	NA	NA	NA	NA	NA	NA	NA	6435901	NA	NA
AMM1430	linoleamide	C18H33NO	279.256	13.84	280.263	NA	AMM01213p	NA	NA	NA	NA	NA	NA	NA	6435901	NA	NA
AMM1431	linoleamide	C18H33NO	279.256	15.562	280.263	NA	AMM01215p	NA	NA	NA	NA	NA	NA	NA	6435901	NA	NA
AMM1432	linoleamide	C18H33NO	279.256	17.188	280.263	NA	AMM01216p	NA	NA	NA	NA	NA	NA	NA	6435901	NA	NA
AMM1433	linoleamide	C18H33NO	279.256	17.423	280.263	NA	AMM01217p	NA	NA	NA	NA	NA	NA	NA	6435901	NA	NA
AMM1434	linoleamide	C18H33NO	279.256	15.163	280.263	NA	AMM01218p	NA	NA	NA	NA	NA	NA	NA	6435901	NA	NA
AMM1435	linoleamide	C18H33NO	279.256	13.548	280.263	NA	AMM01219p	NA	NA	NA	NA	NA	NA	NA	6435901	NA	NA
AMM1436	linoleamide	C18H33NO	279.256	17.618	280.263	NA	AMM01220p	NA	NA	NA	NA	NA	NA	NA	6435901	NA	NA
AMM1437	H-MET-MET-OH	C10H20N2O3S2	280.092	2.6	281.099	NA	AMM01221p	NA	NA	NA	NA	NA	NA	NA	6993082	NA	NA
AMM1438	NA	C8 H17 N4 O5 P	280.094	10.824	281.102	NA	AMM01222p	NA	NA	NA	NA	NA	NA	NA	NA	NA	NA
AMM1439	NA	C12 H16 N4 O2 S	280.099	2.206	281.107	NA	AMM01223p	NA	NA	NA	NA	NA	NA	NA	NA	NA	NA
AMM1440	H-PHE-ASP-OH	C13H16N2O5	280.106	1.765	281.113	279.099	AMM01224p	AMM00565n	NA	NA	NA	NA	NA	NA	6992643||93078||3033825	NA	NA
AMM1441	H-PHE-ASP-OH	C13H16N2O5	280.106	2.555	281.113	279.099	AMM01225p	AMM00564n	NA	NA	NA	NA	NA	NA	6992643||93078||3033825	NA	NA
AMM1442	H-PHE-ASP-OH	C13H16N2O5	280.106	1.7	281.113	279.099	AMM01226p	AMM00565n	NA	NA	NA	NA	NA	NA	6992643||93078||3033825	NA	NA
AMM1443	L-Aspartyl-L-phenylalanine	C13H16N2O5	280.106	2.94	281.113	279.099	AMM01227p	AMM00564n	NA	NA	NA	NA	NA	NA	93078||6992643||3033825	NA	NA
AMM1444	NA	C11 H20 O8	280.116	1.874	NA	279.109	NA	AMM00566n	NA	NA	NA	NA	NA	NA	NA	NA	NA
AMM1445	Hymenoflorin	C15H20O5	280.131	12.224	281.138	NA	AMM01229p	NA	NA	NA	NA	NA	C09480||C15514||C09346||C09707	NA	NA	NA	Terpenoids
AMM1446	8'-Hydroxyabscisate	C15H20O5	280.131	5.31	NA	279.124	NA	AMM00567n	NA	NA	NA	NA	NA	C15514||C09707||C09480||C09346	NA	NA	Terpenoids
AMM1447	Tyr Val	C14H20N2O4	280.142	1.966	281.15	279.135	AMM01232p	AMM00568n	NA	NA	23784; ESI-Q-TOF; [M+H]+; 20 V;	NA	NA	NA	NA	NA	NA
AMM1448	NA	C7 H21 N8 O2 P	280.152	2.529	281.159	NA	NA	NA	NA	NA	NA	NA	NA	NA	NA	NA	NA
AMM1449	3,4-Epoxy-6-methylcyclohexylmethyl-3,4-epoxy-6-methylcyclo-hexanecarboxylate	C16H24O4	280.167	9.194	281.175	NA	AMM01236p	NA	NA	NA	NA	NA	C19417||C17748	NA	NA	NA	NA
AMM1450	NA	C17 H28 O3	280.204	12.289	281.211	NA	NA	NA	NA	NA	NA	NA	NA	NA	NA	NA	NA
AMM1451	NA	NA	280.231	17.76	NA	279.224	NA	AMM00572n	NA	NA	NA	NA	NA	NA	NA	NA	NA
AMM1452	Chaulmoogric acid	C18H32O2	280.24	12.011	281.247	NA	AMM01237p	NA	NA	NA	NA	NA	C08282||C08459||C08321||C04056||C01595	NA	NA	NA	Fatty acids related compounds
AMM1453	Chaulmoogric acid	C18H32O2	280.24	11.944	281.247	NA	AMM01238p	NA	NA	NA	NA	NA	C08282||C08459||C08321||C04056||C01595	NA	NA	NA	Fatty acids related compounds
AMM1454	NA	C18 H32 O2	280.24	11.627	281.247	NA	NA	NA	NA	NA	NA	NA	NA	NA	NA	NA	NA
AMM1455	NA	C18 H32 O2	280.24	10.847	281.247	NA	NA	NA	NA	NA	NA	NA	NA	NA	NA	NA	NA
AMM1456	Linoleic acid	C18H32O2	280.24	19.383	NA	279.233	NA	AMM00573n	NA	NA	NA	191; ESI-Q-TOF; [M-H]-; 20 V;||24104; ESI-Q-TOF; [M-H]-; 20 V;||191; ESI-Q-TOF; [M-H]-; 10 V;||191; ESI-Q-TOF; [M-H]-; 0 V;||34797; ESI-Q-TOF; [M-H]-; 20 V;||62957; ESI-Q-TOF; [M-H]-; 20 V;||34797; ESI-Q-TOF; [M-H]-; 0 V;||34797; ESI-Q-TOF; [M-H]-; 10 V;||24104; ESI-Q-TOF; [M-H]-; 10 V;||24104; ESI-Q-TOF; [M-H]-; 0 V;||34801; ESI-Q-TOF; [M-H]-; 20 V;||34801; ESI-Q-TOF; [M-H]-; 0 V;||34801; ESI-Q-…	NA	NA	NA	NA	Fatty acids related compounds
AMM1457	Linoleic acid	C18H32O2	280.24	14.012	NA	279.233	NA	AMM00574n	NA	NA	NA	191; ESI-Q-TOF; [M-H]-; 10 V;||191; ESI-Q-TOF; [M-H]-; 0 V;||34797; ESI-Q-TOF; [M-H]-; 0 V;||24104; ESI-Q-TOF; [M-H]-; 20 V;||191; ESI-Q-TOF; [M-H]-; 20 V;||34797; ESI-Q-TOF; [M-H]-; 10 V;||24104; ESI-Q-TOF; [M-H]-; 10 V;||24104; ESI-Q-TOF; [M-H]-; 0 V;||34801; ESI-Q-TOF; [M-H]-; 0 V;||34801; ESI-Q-TOF; [M-H]-; 10 V;||34801; ESI-Q-TOF; [M-H]-; 20 V;||62957; ESI-Q-TOF; [M-H]-; 20 V;||62957; ESI-Q-…	NA	NA	NA	NA	Fatty acids related compounds
AMM1458	Linoleic acid	C18H32O2	280.24	18.939	NA	279.233	NA	AMM00575n	NA	NA	NA	191; ESI-Q-TOF; [M-H]-; 10 V;||191; ESI-Q-TOF; [M-H]-; 0 V;||34797; ESI-Q-TOF; [M-H]-; 0 V;||24104; ESI-Q-TOF; [M-H]-; 20 V;||191; ESI-Q-TOF; [M-H]-; 20 V;||34797; ESI-Q-TOF; [M-H]-; 10 V;||24104; ESI-Q-TOF; [M-H]-; 10 V;||24104; ESI-Q-TOF; [M-H]-; 0 V;||34801; ESI-Q-TOF; [M-H]-; 0 V;||34801; ESI-Q-TOF; [M-H]-; 10 V;||34801; ESI-Q-TOF; [M-H]-; 20 V;||62957; ESI-Q-TOF; [M-H]-; 20 V;||62957; ESI-Q-…	NA	NA	NA	NA	Fatty acids related compounds
AMM1459	NA	C17 H32 N2 O	280.252	19.429	NA	279.244	NA	AMM00576n	NA	NA	NA	NA	NA	NA	NA	NA	NA
AMM1460	NA	C11 H32 N6 O2	280.259	11.644	281.267	NA	NA	NA	NA	NA	NA	NA	NA	NA	NA	NA	NA
AMM1461	NA	C11 H32 N6 O2	280.259	10.846	281.267	NA	NA	NA	NA	NA	NA	NA	NA	NA	NA	NA	NA
AMM1462	NA	C11 H32 N6 O2	280.259	11.042	281.267	NA	NA	NA	NA	NA	NA	NA	NA	NA	NA	NA	NA
AMM1463	NA	C11 H32 N6 O2	280.259	11.302	281.267	NA	NA	NA	NA	NA	NA	NA	NA	NA	NA	NA	NA
AMM1464	NA	C6 H11 N5 O2 S3	281.006	0.831	282.014	NA	NA	NA	NA	NA	NA	NA	NA	NA	NA	NA	NA
AMM1465	64359-81-5	C11H17Cl2NOS	281.041	0.989	282.049	NA	AMM01239p	NA	NA	NA	NA	NA	NA	NA	91688	NA	NA
AMM1466	NA	C13 H15 N O6	281.09	3.442	NA	280.083	NA	NA	NA	NA	NA	NA	NA	NA	NA	NA	NA
AMM1467	2'-O-Methyladenosine	C11H15N5O4	281.112	2.053	282.12	NA	AMM01241p	NA	NA	NA	58235; ESI-Q-TOF; [M+H]+; 20 V;||58235; ESI-Q-TOF; [M+H]+; 10 V;	NA	NA	NA	NA	NA	NA
AMM1468	1-Methyladenosine	C11H15N5O4	281.112	2.277	282.12	NA	AMM01240p	NA	NA	NA	NA	NA	C02494||C05031	NA	NA	NA	NA
AMM1469	NA	C10 H19 N O8	281.112	1.299	282.12	NA	NA	NA	NA	NA	NA	NA	NA	NA	NA	NA	NA
AMM1470	NA	C11 H23 N O7	281.147	2.016	282.154	NA	AMM01243p	NA	NA	NA	NA	NA	NA	NA	NA	NA	NA
AMM1471	NA	C11 H23 N O7	281.147	1.617	282.155	NA	AMM01244p	NA	NA	NA	NA	NA	NA	NA	NA	NA	NA
AMM1472	NA	C12 H19 N5 O3	281.149	2.353	282.156	NA	AMM01245p	NA	NA	NA	NA	NA	NA	NA	NA	NA	NA
AMM1473	NA	C11 H32 N5 O P	281.235	13.366	282.242	NA	NA	NA	NA	NA	NA	NA	NA	NA	NA	NA	NA
AMM1474	NA	NA	281.243	15.372	282.251	NA	NA	NA	NA	NA	NA	NA	NA	NA	NA	NA	NA
AMM1475	NA	C11 H31 N5 O3	281.243	18.938	NA	280.236	NA	NA	NA	NA	NA	NA	NA	NA	NA	NA	NA
AMM1476	Oleamide	C18H35NO	281.272	14.643	282.279	NA	AMM01247p	NA	NA	NA	NA	NA	C19670||C18786	NA	NA	NA	NA
AMM1477	Oleamide	C18H35NO	281.272	18.671	282.279	NA	AMM01248p	NA	NA	NA	NA	NA	C19670||C18786	NA	NA	NA	NA
AMM1478	NA	C18 H35 N O	281.272	14.91	282.279	NA	NA	NA	NA	NA	NA	NA	NA	NA	NA	NA	NA
AMM1479	Oleamide	C18H35NO	281.272	18.935	282.279	NA	AMM01249p	NA	NA	NA	NA	NA	C19670||C18786	NA	NA	NA	NA
AMM1480	Oleamide	C18H35NO	281.272	18.835	282.279	NA	AMM01250p	NA	NA	NA	NA	NA	C19670||C18786	NA	NA	NA	NA
AMM1481	NA	NA	282.043	1.314	NA	281.036	NA	NA	NA	NA	NA	NA	NA	NA	NA	NA	NA
AMM1482	NA	NA	282.043	1.004	NA	281.036	NA	NA	NA	NA	NA	NA	NA	NA	NA	NA	NA
AMM1483	multiplolide B	C14H18O6	282.11	10.322	283.118	NA	AMM01254p	NA	NA	NA	NA	NA	NA	NA	11778517	NA	NA
AMM1484	Qing Hau Sau	C15H22O5	282.146	6.798	283.153	NA	AMM01256p	NA	NA	NA	NA	NA	C09538||C09482||C15971	NA	NA	NA	Terpenoids
AMM1485	Hymenoxon	C15H22O5	282.147	2.742	NA	281.139	NA	AMM00579n	NA	NA	NA	NA	NA	C09482||C15971||C09538	NA	NA	Terpenoids
AMM1486	Hymenoxon	C15H22O5	282.147	3.862	NA	281.14	NA	AMM00580n	NA	NA	NA	NA	NA	C09482||C15971||C09538	NA	NA	Terpenoids
AMM1487	NA	C12 H26 O7	282.168	3.005	283.175	NA	AMM01259p	NA	NA	NA	NA	NA	NA	NA	NA	NA	NA
AMM1488	NA	C17 H30 O3	282.22	13.417	NA	281.212	NA	NA	NA	NA	NA	NA	NA	NA	NA	NA	NA
AMM1489	NA	NA	282.247	18.936	NA	281.239	NA	NA	NA	NA	NA	NA	NA	NA	NA	NA	NA
AMM1490	Vaccenic acid	C18H34O2	282.256	20.42	NA	281.249	NA	AMM00582n	NA	NA	NA	3407; ESI-Q-TOF; [M-H]-; 20 V;||3407; ESI-Q-TOF; [M-H]-; 10 V;||3407; ESI-Q-TOF; [M-H]-; 0 V;||3553; ESI-Q-TOF; [M-H]-; 10 V;||3553; ESI-Q-TOF; [M-H]-; 0 V;||3552; ESI-Q-TOF; [M-H]-; 20 V;||3406; GC-APCI-Q-TOF; [M-H]-; 20 V;||190; ESI-Q-TOF; [M-H]-; 20 V;||3406; GC-APCI-Q-TOF; [M-H]-; 0 V;||3406; GC-APCI-Q-TOF; [M-H]-; 10 V;||190; ESI-Q-TOF; [M-H]-; 10 V;||190; ESI-Q-TOF; [M-H]-; 0 V;||3552; ESI-…	NA	NA	NA	NA	Fatty acids related compounds
AMM1491	Vaccenic acid	C18H34O2	282.256	20.202	NA	281.249	NA	AMM00583n	NA	NA	NA	3407; ESI-Q-TOF; [M-H]-; 0 V;||3407; ESI-Q-TOF; [M-H]-; 20 V;||3553; ESI-Q-TOF; [M-H]-; 10 V;||3553; ESI-Q-TOF; [M-H]-; 0 V;||3407; ESI-Q-TOF; [M-H]-; 10 V;||3552; ESI-Q-TOF; [M-H]-; 20 V;||3406; GC-APCI-Q-TOF; [M-H]-; 20 V;||190; ESI-Q-TOF; [M-H]-; 20 V;||3406; GC-APCI-Q-TOF; [M-H]-; 0 V;||3406; GC-APCI-Q-TOF; [M-H]-; 10 V;||190; ESI-Q-TOF; [M-H]-; 10 V;||190; ESI-Q-TOF; [M-H]-; 0 V;||3552; ESI-…	NA	NA	NA	NA	Fatty acids related compounds
AMM1492	NA	NA	282.275	18.571	283.282	NA	AMM01263p	NA	NA	NA	NA	NA	NA	NA	NA	NA	NA
AMM1493	NA	NA	282.275	14.901	283.282	NA	AMM01264p	NA	NA	NA	NA	NA	NA	NA	NA	NA	NA
AMM1494	NA	NA	282.275	14.641	283.282	NA	AMM01265p	NA	NA	NA	NA	NA	NA	NA	NA	NA	NA
AMM1495	NA	C9 H14 Cl N O7	283.046	1.306	NA	282.039	NA	NA	NA	NA	NA	NA	NA	NA	NA	NA	NA
AMM1496	NA	C9 H14 Cl N O7	283.046	1.023	NA	282.039	NA	NA	NA	NA	NA	NA	NA	NA	NA	NA	NA
AMM1497	Guanosine	C10H13N5O5	283.084	3.607	284.092	NA	AMM01266p	NA	PR100139	NA	NA	NA	NA	NA	NA	NA	NA
AMM1498	L-Tyrosine	C9H11NO3	283.091	1.371	284.099	282.084	AMM01268p	AMM00584n	KNA00172	NA	NA	NA	NA	NA	NA	NA	NA
AMM1499	NA	NA	283.094	2.013	284.102	NA	AMM01269p	NA	NA	NA	NA	NA	NA	NA	NA	NA	NA
AMM1500	NA	C6 H18 N7 O4 P	283.117	1.607	284.124	NA	AMM01270p	NA	NA	NA	NA	NA	NA	NA	NA	NA	NA
AMM1501	NA	C12 H17 N3 O5	283.117	1.441	284.124	NA	AMM01271p	NA	NA	NA	NA	NA	NA	NA	NA	NA	NA
AMM1502	NA	C13 H21 N3 S2	283.117	1.489	284.124	NA	AMM01272p	NA	NA	NA	NA	NA	NA	NA	NA	NA	NA
AMM1503	Ala-Gly-His	C11H17N5O4	283.127	1.582	284.134	NA	AMM01273p	NA	NA	NA	NA	NA	NA	NA	71464564	NA	NA
AMM1504	NA	C16 H29 N O3	283.215	10.634	NA	282.208	NA	NA	NA	NA	NA	NA	NA	NA	NA	NA	NA
AMM1505	NA	C17 H33 N O2	283.251	14.096	284.258	NA	AMM01276p	NA	NA	NA	NA	NA	NA	NA	NA	NA	NA
AMM1506	NA	C17 H33 N O2	283.251	14.354	284.258	NA	AMM01277p	NA	NA	NA	NA	NA	NA	NA	NA	NA	NA
AMM1507	CETRIMONIUM	C19H41N	283.324	21.961	284.331	NA	AMM01278p	NA	NA	NA	43833; ESI-Q-TOF; [M+H]+; 20 V;||43833; ESI-Q-TOF; [M+H]+; 10 V;||43833; ESI-Q-TOF; [M+H]+; 0 V;	NA	NA	NA	NA	NA	NA
AMM1508	NA	NA	284.04	0.831	285.048	NA	NA	NA	NA	NA	NA	NA	NA	NA	NA	NA	NA
AMM1509	Biochanin A	C16H12O5	284.068	5.263	285.075	283.061	AMM01279p	AMM00591n	NA	BML00772||BML00854	NA	NA	NA	NA	NA	NA	Flavonoids
AMM1510	Glycitein	C16H12O5	284.068	4.641	285.075	NA	AMM01280p	NA	NA	NA	47621; ESI-Q-TOF; [M+H]+; 20 V;||49521; ESI-Q-TOF; [M+H]+; 20 V;||49754; ESI-Q-TOF; [M+H]+; 10 V;	NA	NA	NA	NA	NA	Flavonoids
AMM1511	Biochanin_A	C16H12O5	284.068	6.986	285.075	283.061	AMM01285p	AMM00589n	CE000046	NA	NA	NA	NA	NA	NA	NA	Flavonoids
AMM1512	Acacetin	C16H12O5	284.069	7.985	NA	283.061	NA	AMM00588n	NA	BML00854||BML00772	NA	NA	NA	NA	NA	NA	Polyketides
AMM1513	Coformycin	C11H16N4O5	284.111	1.04	NA	283.104	NA	AMM00592n	NA	NA	NA	NA	NA	C01677	NA	NA	NA
AMM1514	Dihydroartemisinin	C15H24O5	284.162	7.66	285.169	NA	AMM01295p	NA	NA	NA	NA	NA	NA	NA	6918483||70698134	NA	Terpenoids_pubchem
AMM1515	Dihydroartemisinin	C15H24O5	284.162	8.872	285.169	NA	AMM01296p	NA	NA	NA	NA	NA	NA	NA	6918483||70698134	NA	Terpenoids_pubchem
AMM1516	CHEBI:69050	C15H24O5	284.162	6.344	285.169	NA	AMM01299p	NA	NA	NA	NA	NA	NA	NA	70698134||6918483	NA	Terpenoids_pubchem
AMM1517	Dihydroartemisinin	C15H24O5	284.162	6.013	285.169	NA	AMM01300p	NA	NA	NA	NA	NA	NA	NA	6918483||70698134	NA	Terpenoids_pubchem
AMM1518	CHEBI:69050	C15H24O5	284.162	6.291	285.169	NA	AMM01302p	NA	NA	NA	NA	NA	NA	NA	70698134||6918483	NA	Terpenoids_pubchem
AMM1519	Dihydroartemisinin	C15H24O5	284.162	7.893	285.169	NA	AMM01298p	NA	NA	NA	NA	NA	NA	NA	6918483||70698134	NA	Terpenoids_pubchem
AMM1520	Dihydroartemisinin	C15H24O5	284.162	6.612	285.17	NA	AMM01303p	NA	NA	NA	NA	NA	NA	NA	6918483||70698134	NA	Terpenoids_pubchem
AMM1521	Dihydroartemisinin	C15H24O5	284.162	6.702	285.17	NA	AMM01304p	NA	NA	NA	NA	NA	NA	NA	6918483||70698134	NA	Terpenoids_pubchem
AMM1522	2-Methoxy-5Z-hexadecenoic acid	C17H32O3	284.235	11.371	285.242	NA	AMM01310p	NA	NA	NA	NA	NA	C13792||C13946||C14996	NA	NA	NA	NA
AMM1523	Linoleic Acid-d4	C18H28D4O2	284.272	21.466	NA	283.264	NA	AMM00596n	NA	NA	NA	96528; ESI-Q-TOF; [M-H]-; 10 V;||96528; ESI-Q-TOF; [M-H]-; 0 V;||189; ESI-Q-TOF; [M-H]-; 20 V;||4293; ESI-Q-TOF; [M-H]-; 20 V;||189; ESI-Q-TOF; [M-H]-; 0 V;||189; ESI-Q-TOF; [M-H]-; 10 V;||4293; ESI-Q-TOF; [M-H]-; 10 V;||4293; ESI-Q-TOF; [M-H]-; 0 V;||96528; ESI-Q-TOF; [M-H]-; 20 V;||45010; ESI-Q-TOF; [M+H]+; 0 V;||45008; ESI-Q-TOF; [M-H]-; 0 V;||3553; ESI-Q-TOF; [M+H]+; 0 V;||190; ESI-Q-TOF; [M+…	NA	NA	NA	NA	Fatty acids related compounds
AMM1524	Linoleic Acid-d4	C18H28D4O2	284.272	21.286	NA	283.264	NA	AMM00597n	NA	NA	NA	96528; ESI-Q-TOF; [M-H]-; 10 V;||96528; ESI-Q-TOF; [M-H]-; 0 V;||189; ESI-Q-TOF; [M-H]-; 20 V;||4293; ESI-Q-TOF; [M-H]-; 20 V;||189; ESI-Q-TOF; [M-H]-; 0 V;||189; ESI-Q-TOF; [M-H]-; 10 V;||4293; ESI-Q-TOF; [M-H]-; 10 V;||4293; ESI-Q-TOF; [M-H]-; 0 V;||96564; ESI-Q-TOF; [M+H-H2O]+; 0 V;||96528; ESI-Q-TOF; [M-H]-; 20 V;||45010; ESI-Q-TOF; [M+H]+; 0 V;||45008; ESI-Q-TOF; [M-H]-; 0 V;||3553; ESI-Q-TO…	NA	NA	NA	NA	Fatty acids related compounds
AMM1525	NA	C8 H12 Cl N O8	285.025	1.127	286.032	NA	AMM01312p	NA	NA	NA	NA	NA	NA	NA	NA	NA	NA
AMM1526	NA	C11 H13 Cl N3 P S	285.025	0.996	286.032	NA	NA	NA	NA	NA	NA	NA	NA	NA	NA	NA	NA
AMM1527	NA	C10 H13 N3 O3 P2	285.043	1.024	NA	284.036	NA	NA	NA	NA	NA	NA	NA	NA	NA	NA	NA
AMM1528	NA	C11 H8 N7 O P	285.053	2.615	286.06	NA	AMM01313p	NA	NA	NA	NA	NA	NA	NA	NA	NA	NA
AMM1529	NA	C9 H11 N5 O6	285.072	6.947	286.079	NA	NA	NA	NA	NA	NA	NA	NA	NA	NA	NA	NA
AMM1530	NA	C9 H11 N5 O6	285.072	7.993	NA	284.065	NA	NA	NA	NA	NA	NA	NA	NA	NA	NA	NA
AMM1531	NA	C9 H11 N5 O6	285.072	5.245	NA	284.065	NA	NA	NA	NA	NA	NA	NA	NA	NA	NA	NA
AMM1532	NA	C11 H15 N3 O4 S	285.078	2.403	286.086	NA	AMM01314p	NA	NA	NA	NA	NA	NA	NA	NA	NA	NA
AMM1533	NA	C12 H19 N3 O5	285.132	1.472	286.14	NA	NA	NA	NA	NA	NA	NA	NA	NA	NA	NA	NA
AMM1534	NA	C8 H23 N5 O6	285.166	6.295	286.173	NA	NA	NA	NA	NA	NA	NA	NA	NA	NA	NA	NA
AMM1535	NA	C13 H23 N3 O4	285.169	1.866	NA	284.162	NA	NA	NA	NA	NA	NA	NA	NA	NA	NA	NA
AMM1536	NA	C16 H31 N O3	285.23	11.345	286.238	284.223	NA	NA	NA	NA	NA	NA	NA	NA	NA	NA	NA
AMM1537	NA	C16 H31 N O3	285.231	15.419	NA	284.223	NA	NA	NA	NA	NA	NA	NA	NA	NA	NA	NA
AMM1538	NA	C18 H39 N O	285.303	15.261	286.31	NA	AMM01316p	NA	NA	NA	NA	NA	NA	NA	NA	NA	NA
AMM1539	NA	C18 H39 N O	285.303	15.026	286.31	NA	AMM01317p	NA	NA	NA	NA	NA	NA	NA	NA	NA	NA
AMM1540	NA	C18 H39 N O	285.303	15.198	286.31	NA	AMM01318p	NA	NA	NA	NA	NA	NA	NA	NA	NA	NA
AMM1541	Ciprofibrate	C13H14Cl2O3	286.02	0.993	287.027	NA	AMM01320p	NA	NA	NA	387; ESI-Q-TOF; [M-H]-; 0 V;	NA	NA	NA	NA	NA	NA
AMM1542	Sulfametrole	C9H10N4O3S2	286.02	1.29	287.027	NA	AMM01321p	NA	NA	NA	NA	NA	NA	NA	64939	NA	NA
AMM1543	Abacavir	C14H18N6O	286.153	2.822	287.16	285.146	AMM01328p	AMM00602n	NA	NA	NA	NA	NA	C07624	NA	NA	NA
AMM1544	Abacavir	C14H18N6O	286.153	2.864	287.16	285.146	AMM01329p	AMM00602n	NA	NA	NA	NA	C07624	NA	NA	NA	NA
AMM1545	Hexadecanedioic acid	C16H30O4	286.215	13.149	NA	285.207	NA	AMM00603n	NA	NA	NA	5642; ESI-Q-TOF; [M-H]-; 20 V;||5642; ESI-Q-TOF; [M-H]-; 10 V;	NA	NA	NA	NA	NA
AMM1546	2-Methoxyhexadecanoic acid	C17H34O3	286.251	18.963	NA	285.244	NA	AMM00604n	NA	NA	NA	NA	NA	C13947||C11849	NA	NA	NA
AMM1547	NA	C14 H26 N O3 P	287.166	2.1	288.173	NA	NA	NA	NA	NA	NA	NA	NA	NA	NA	NA	NA
AMM1548	Leu-Val-Gly	C13H25N3O4	287.184	2.634	288.192	NA	AMM01338p	NA	NA	NA	NA	NA	NA	NA	71464648	NA	NA
AMM1549	Gly Val Leu	C13H25N3O4	287.185	3.72	288.192	NA	AMM01339p	NA	NA	NA	20503; ESI-Q-TOF; [M+H]+; 20 V;||20503; ESI-Q-TOF; [M+H]+; 10 V;||21870; ESI-Q-TOF; [M+H]+; 20 V;	NA	NA	NA	NA	NA	NA
AMM1550	Leu-Val-Gly	C13H25N3O4	287.185	3.265	288.192	NA	AMM01340p	NA	NA	NA	NA	NA	NA	NA	71464648	NA	NA
AMM1551	Leu-Val-Gly	C13H25N3O4	287.185	3.468	288.192	NA	AMM01341p	NA	NA	NA	NA	NA	NA	NA	71464648	NA	NA
AMM1552	Leu-Val-Gly	C13H25N3O4	287.185	3.617	288.192	NA	AMM01342p	NA	NA	NA	NA	NA	NA	NA	71464648	NA	NA
AMM1553	Arg Leu	C12H25N5O3	287.196	1.355	288.203	NA	AMM01344p	NA	NA	NA	24022; ESI-Q-TOF; [M+H]+; 20 V;	NA	NA	NA	NA	NA	NA
AMM1554	Prosopinine	C16H33NO3	287.246	10.846	288.253	286.239	AMM01345p	NA	NA	NA	NA	NA	NA	NA	42608371	NA	NA
AMM1555	Prosopinine	C16H33NO3	287.246	12.757	288.253	NA	AMM01346p	NA	NA	NA	NA	NA	NA	NA	42608371	NA	NA
AMM1556	Prosopinine	C16H33NO3	287.246	12.602	288.253	NA	AMM01347p	NA	NA	NA	NA	NA	NA	NA	42608371	NA	NA
AMM1557	NA	C16 H33 N O3	287.246	12.536	288.253	NA	NA	NA	NA	NA	NA	NA	NA	NA	NA	NA	NA
AMM1558	NA	C17 H37 N O2	287.282	13.96	288.289	NA	AMM01348p	NA	NA	NA	NA	NA	NA	NA	NA	NA	NA
AMM1559	NA	C17 H37 N O2	287.282	13.237	288.289	NA	AMM01349p	NA	NA	NA	NA	NA	NA	NA	NA	NA	NA
AMM1560	NA	C17 H37 N O2	287.282	13.868	288.289	NA	AMM01350p	NA	NA	NA	NA	NA	NA	NA	NA	NA	NA
AMM1561	NA	C7 H13 Cl N2 O6 S	288.018	0.835	NA	287.011	NA	NA	NA	NA	NA	NA	NA	NA	NA	NA	NA
AMM1562	NA	C10 H9 N8 O P	288.063	3.772	289.071	NA	NA	NA	NA	NA	NA	NA	NA	NA	NA	NA	NA
AMM1563	NA	C13 H14 N4 P2	288.07	1.294	289.078	NA	NA	NA	NA	NA	NA	NA	NA	NA	NA	NA	NA
AMM1564	NA	C8 H13 N6 O4 P	288.075	2.894	289.082	NA	AMM01353p	NA	NA	NA	NA	NA	NA	NA	NA	NA	NA
AMM1565	NA	C14 H12 N2 O5	288.075	3.006	289.082	NA	AMM01354p	NA	NA	NA	NA	NA	NA	NA	NA	NA	NA
AMM1566	NA	C14 H12 N2 O5	288.075	2.946	289.082	NA	AMM01355p	NA	NA	NA	NA	NA	NA	NA	NA	NA	NA
AMM1567	NA	C12 H16 O8	288.084	1.899	289.092	NA	AMM01357p	NA	NA	NA	NA	NA	NA	NA	NA	NA	NA
AMM1568	NA	C12 H16 O8	288.084	2.017	289.092	NA	AMM01358p	NA	NA	NA	NA	NA	NA	NA	NA	NA	NA
AMM1569	NA	C10 H16 N4 O6	288.107	1.749	289.114	NA	AMM01359p	NA	NA	NA	NA	NA	NA	NA	NA	NA	NA
AMM1570	asc-DeltaC8	C14H24O6	288.158	5.613	NA	287.15	NA	AMM00611n	NA	NA	NA	NA	NA	NA	NA	86289665	NA
AMM1571	NA	C13 H24 N2 O5	288.168	4.652	289.176	NA	AMM01365p	NA	NA	NA	NA	NA	NA	NA	NA	NA	NA
AMM1572	NA	C14 H20 N6 O	288.17	14.672	289.177	NA	AMM01366p	NA	NA	NA	NA	NA	NA	NA	NA	NA	NA
AMM1573	Estriol	C18H24O3	288.172	10.817	289.18	NA	AMM01369p	NA	NA	NA	NA	NA	C05141||C05301||C14209||C03935||C15385	NA	NA	NA	NA
AMM1574	NA	C12 H24 N4 O4	288.18	2.564	289.187	NA	AMM01370p	NA	NA	NA	NA	NA	NA	NA	NA	NA	NA
AMM1575	NA	C12 H24 N4 O4	288.18	2.879	289.187	NA	AMM01371p	NA	NA	NA	NA	NA	NA	NA	NA	NA	NA
AMM1576	NA	C12 H24 N4 O4	288.18	3.071	289.187	NA	AMM01372p	NA	NA	NA	NA	NA	NA	NA	NA	NA	NA
AMM1577	NA	NA	288.199	1.354	289.206	NA	NA	NA	NA	NA	NA	NA	NA	NA	NA	NA	NA
AMM1578	3-Methoxyestra-2,5(10)-dien-17beta-ol	C19H28O2	288.209	10.353	289.216	NA	AMM01373p	NA	NA	NA	NA	NA	C14682||C14491||C01227||C15335||C15258||C00535||C15395||C15377||C03772	NA	NA	NA	Terpenoids
AMM1579	3-Methoxyestra-2,5(10)-dien-17beta-ol	C19H28O2	288.209	13.722	289.216	NA	AMM01374p	NA	NA	NA	NA	NA	C14682||C14491||C01227||C15335||C00535||C15395||C15377||C15258||C03772	NA	NA	NA	Terpenoids
AMM1580	3-Methoxyestra-2,5(10)-dien-17beta-ol	C19H28O2	288.209	10.252	289.216	NA	AMM01375p	NA	NA	NA	NA	NA	C14682||C01227||C15335||C14491||C00535||C15258||C15395||C15377||C03772	NA	NA	NA	Terpenoids
AMM1581	3-Methoxyestra-2,5(10)-dien-17beta-ol	C19H28O2	288.209	14.114	289.216	NA	AMM01377p	NA	NA	NA	NA	NA	C14682||C14491||C01227||C15335||C15258||C15395||C00535||C15377||C03772	NA	NA	NA	Terpenoids
AMM1582	3-Methoxyestra-2,5(10)-dien-17beta-ol	C19H28O2	288.209	14.249	289.216	NA	AMM01378p	NA	NA	NA	NA	NA	C14682||C01227||C15335||C14491||C00535||C15258||C15395||C15377||C03772	NA	NA	NA	Terpenoids
AMM1583	10,16-Dihydroxyhexadecanoic acid	C16H32O4	288.23	11.28	NA	287.223	NA	AMM00625n	NA	NA	NA	NA	NA	C08285	NA	NA	NA
AMM1584	NA	C10 H N3 O4 P2	288.943	0.837	289.95	NA	NA	NA	NA	NA	NA	NA	NA	NA	NA	NA	NA
AMM1585	Leu-Ala-Ser	C12H23N3O5	289.164	2.406	290.171	288.157	AMM01380p	AMM00628n	NA	NA	NA	NA	NA	NA	23650514	NA	NA
AMM1586	Leu-Ala-Ser	C12H23N3O5	289.164	2.126	290.171	288.157	AMM01381p	AMM00628n	NA	NA	NA	NA	NA	NA	23650514	NA	NA
AMM1587	NA	NA	289.183	2.498	290.19	NA	NA	NA	NA	NA	NA	NA	NA	NA	NA	NA	NA
AMM1588	NA	NA	289.183	2.84	290.19	NA	NA	NA	NA	NA	NA	NA	NA	NA	NA	NA	NA
AMM1589	NA	C12 H27 N5 O3	289.212	13.724	290.219	NA	NA	NA	NA	NA	NA	NA	NA	NA	NA	NA	NA
AMM1590	NA	C12 H27 N5 O3	289.212	14.269	290.219	NA	NA	NA	NA	NA	NA	NA	NA	NA	NA	NA	NA
AMM1591	NA	C12 H27 N5 O3	289.212	13.084	290.219	NA	NA	NA	NA	NA	NA	NA	NA	NA	NA	NA	NA
AMM1592	NA	C16 H35 N O3	289.261	9.818	290.269	NA	AMM01382p	NA	NA	NA	NA	NA	NA	NA	NA	NA	NA
AMM1593	NA	C16 H35 N O3	289.261	12.28	290.269	NA	AMM01383p	NA	NA	NA	NA	NA	NA	NA	NA	NA	NA
AMM1594	NA	C16 H35 N O3	289.262	9.878	290.269	NA	AMM01384p	NA	NA	NA	NA	NA	NA	NA	NA	NA	NA
AMM1595	NA	C16 H35 N O3	289.262	9.932	290.269	NA	AMM01385p	NA	NA	NA	NA	NA	NA	NA	NA	NA	NA
AMM1596	Plumericin	C15H14O6	290.079	6.166	291.086	NA	AMM01393p	NA	NA	NA	NA	NA	C09796||C09030||C09736||C05907||C17590||C03648||C09511||C08739||C08742	NA	NA	NA	Terpenoids
AMM1597	NA	C9 H22 O6 S2	290.085	1.307	291.092	NA	AMM01398p	NA	NA	NA	NA	NA	NA	NA	NA	NA	NA
AMM1598	N2-Malonyl-D-tryptophan	C14H14N2O5	290.09	3.993	NA	289.083	NA	AMM00631n	NA	NA	NA	NA	NA	C03414	NA	NA	NA
AMM1599	N2-Malonyl-D-tryptophan	C14H14N2O5	290.091	4.516	NA	289.083	NA	AMM00630n	NA	NA	NA	NA	NA	C03414	NA	NA	NA
AMM1600	8-[(2R,3R,5R,6S)-3,5-dihydroxy-6-methyloxan-2-yl]oxyoctanoic acid	C14H26O6	290.173	5.017	NA	289.166	NA	AMM00636n	NA	NA	NA	NA	NA	NA	NA	86289774||86289672	NA
AMM1601	NA	C14 H26 O6	290.173	2.977	NA	289.166	NA	NA	NA	NA	NA	NA	NA	NA	NA	NA	NA
AMM1602	ML-236C	C18H26O3	290.188	5.365	291.195	NA	AMM01406p	NA	NA	NA	NA	NA	C14043	NA	NA	NA	NA
AMM1603	13-epi-12-oxo Phytodienoic Acid	C18H28O3	290.188	12.786	291.195	NA	AMM01407p	NA	NA	NA	45401; ESI-Q-TOF; [M-H]-; 0 V;||63360; ESI-Q-TOF; [M-H]-; 0 V;	NA	NA	NA	NA	NA	NA
AMM1604	ML-236C	C18H26O3	290.188	13.146	291.195	NA	AMM01408p	NA	NA	NA	NA	NA	C14043	NA	NA	NA	NA
AMM1605	ML-236C	C18H26O3	290.188	13.685	291.195	NA	AMM01409p	NA	NA	NA	NA	NA	C14043	NA	NA	NA	NA
AMM1606	ML-236C	C18H26O3	290.188	15.666	291.195	NA	AMM01410p	NA	NA	NA	NA	NA	C14043	NA	NA	NA	NA
AMM1607	ML-236C	C18H26O3	290.188	7.904	291.195	NA	AMM01411p	NA	NA	NA	NA	NA	C14043	NA	NA	NA	NA
AMM1608	ML-236C	C18H26O3	290.188	15.235	291.195	NA	AMM01412p	NA	NA	NA	NA	NA	C14043	NA	NA	NA	NA
AMM1609	ML-236C	C18H26O3	290.188	7.115	291.195	NA	AMM01413p	NA	NA	NA	NA	NA	C14043	NA	NA	NA	NA
AMM1610	Ala Ala Lys	C12H24N4O4	290.188	10.677	NA	289.181	NA	AMM00639n	NA	NA	NA	21707; ESI-Q-TOF; [M+H]+; 0 V;||18417; ESI-Q-TOF; [M+H]+; 0 V;	NA	NA	NA	NA	NA
AMM1611	4-Androstenediol	C19H30O2	290.224	13.872	291.232	NA	AMM01415p	NA	NA	NA	NA	NA	C14210||C04295||C15442||C15326||C14932||C05293||C01986||C07635	NA	NA	NA	NA
AMM1612	5-Androstene-3beta,16beta-diol	C19H30O2	290.224	15.281	291.232	NA	AMM01417p	NA	NA	NA	NA	NA	C15442||C14210||C04295||C15326||C01986||C05293||C07635||C14932	NA	NA	NA	NA
AMM1613	4-Androstenediol	C19H30O2	290.224	15.605	291.232	NA	AMM01419p	NA	NA	NA	NA	NA	C14210||C04295||C15442||C15326||C14932||C05293||C01986||C07635	NA	NA	NA	NA
AMM1614	4-Androstenediol	C19H30O2	290.224	15.963	291.232	NA	AMM01420p	NA	NA	NA	NA	NA	C14210||C04295||C15442||C15326||C05293||C14932||C01986||C07635	NA	NA	NA	NA
AMM1615	4-Androstenediol	C19H30O2	290.224	15.434	291.232	NA	AMM01422p	NA	NA	NA	NA	NA	C14210||C15442||C04295||C15326||C05293||C01986||C07635||C14932	NA	NA	NA	NA
AMM1616	4-Androstenediol	C19H30O2	290.224	16.12	291.232	NA	AMM01423p	NA	NA	NA	NA	NA	C14210||C04295||C15442||C15326||C05293||C01986||C07635||C14932	NA	NA	NA	NA
AMM1617	4-Androstenediol	C19H30O2	290.225	15.081	291.232	NA	AMM01421p	NA	NA	NA	NA	NA	C14210||C04295||C15442||C15326||C05293||C01986||C07635||C14932	NA	NA	NA	NA
AMM1618	Geranylgeraniol	C20H34O	290.261	17.134	291.268	NA	AMM01426p	NA	NA	NA	NA	NA	C09094||C20681||C20924||C20923||C20481||C19963||C19964||C20834||C20158||C15316||C19817||C11890	NA	NA	NA	Terpenoids
AMM1619	Geranylgeraniol	C20H34O	290.261	17.28	291.268	NA	AMM01427p	NA	NA	NA	NA	NA	C09094||C20681||C20924||C20923||C19964||C19963||C20158||C20481||C20834||C15316||C19817||C11890	NA	NA	NA	Terpenoids
AMM1620	Geranylgeraniol	C20H34O	290.261	14.755	291.268	NA	AMM01430p	NA	NA	NA	NA	NA	C09094||C20681||C20924||C20923||C20158||C20481||C20834||C19964||C19963||C15316||C19817||C11890	NA	NA	NA	Terpenoids
AMM1621	Geranylgeraniol	C20H34O	290.261	14.954	291.268	NA	AMM01431p	NA	NA	NA	NA	NA	C09094||C20681||C20924||C20923||C19964||C19963||C20158||C20481||C20834||C15316||C19817||C11890	NA	NA	NA	Terpenoids
AMM1622	Geranylgeraniol	C20H34O	290.261	15.467	291.268	NA	AMM01432p	NA	NA	NA	NA	NA	C09094||C20681||C20924||C20923||C19963||C19964||C20481||C20158||C20834||C15316||C19817||C11890	NA	NA	NA	Terpenoids
AMM1623	Geranylgeraniol	C20H34O	290.261	15.69	291.268	NA	AMM01433p	NA	NA	NA	NA	NA	C09094||C20681||C20924||C20923||C19964||C19963||C20481||C20158||C20834||C15316||C19817||C11890	NA	NA	NA	Terpenoids
AMM1624	Geranylgeraniol	C20H34O	290.261	15.279	291.268	NA	AMM01434p	NA	NA	NA	NA	NA	C09094||C20681||C20924||C20923||C20158||C20481||C19964||C19963||C20834||C15316||C19817||C11890	NA	NA	NA	Terpenoids
AMM1625	NA	NA	290.265	12.25	291.272	NA	AMM01437p	NA	NA	NA	NA	NA	NA	NA	NA	NA	NA
AMM1626	NA	NA	291.093	4.495	292.101	NA	NA	NA	NA	NA	NA	NA	NA	NA	NA	NA	NA
AMM1627	NA	C14 H17 N3 O4	291.122	2.094	292.129	NA	NA	NA	NA	NA	NA	NA	NA	NA	NA	NA	NA
AMM1628	H-TRP-SER-OH	C14H17N3O4	291.122	2.958	292.129	NA	AMM01440p	NA	NA	NA	NA	NA	NA	NA	7009660	NA	NA
AMM1629	NA	C19 H21 N3	291.173	9.683	292.18	NA	AMM01441p	NA	NA	NA	NA	NA	NA	NA	NA	NA	NA
AMM1630	NA	C19 H21 N3	291.173	9.775	292.181	NA	AMM01442p	NA	NA	NA	NA	NA	NA	NA	NA	NA	NA
AMM1631	NA	C19 H21 N3	291.173	9.848	292.181	NA	AMM01443p	NA	NA	NA	NA	NA	NA	NA	NA	NA	NA
AMM1632	NA	C12 H21 N9	291.191	10.003	292.199	NA	NA	NA	NA	NA	NA	NA	NA	NA	NA	NA	NA
AMM1633	NA	C12 H21 N9	291.191	13.156	292.199	NA	NA	NA	NA	NA	NA	NA	NA	NA	NA	NA	NA
AMM1634	NA	C12 H21 N9	291.191	10.27	292.199	NA	NA	NA	NA	NA	NA	NA	NA	NA	NA	NA	NA
AMM1635	NA	C12 H30 N5 O P	291.219	12.759	292.226	NA	NA	NA	NA	NA	NA	NA	NA	NA	NA	NA	NA
AMM1636	NA	NA	291.228	15.962	292.235	NA	NA	NA	NA	NA	NA	NA	NA	NA	NA	NA	NA
AMM1637	NA	C12 H29 N5 O3	291.228	16.114	292.235	NA	NA	NA	NA	NA	NA	NA	NA	NA	NA	NA	NA
AMM1638	NA	C19 H33 N O	291.256	10.894	292.263	NA	NA	NA	NA	NA	NA	NA	NA	NA	NA	NA	NA
AMM1639	NA	C13 H33 N5 O2	291.264	15.498	292.271	NA	NA	NA	NA	NA	NA	NA	NA	NA	NA	NA	NA
AMM1640	NA	C13 H33 N5 O2	291.264	17.279	292.271	NA	NA	NA	NA	NA	NA	NA	NA	NA	NA	NA	NA
AMM1641	NA	NA	291.267	12.292	292.275	NA	AMM01444p	NA	NA	NA	NA	NA	NA	NA	NA	NA	NA
AMM1642	NA	NA	291.268	12.358	292.275	NA	AMM01445p	NA	NA	NA	NA	NA	NA	NA	NA	NA	NA
AMM1643	NA	NA	291.715	4.526	292.723	NA	NA	NA	NA	NA	NA	NA	NA	NA	NA	NA	NA
AMM1644	NA	NA	291.715	4.594	292.723	NA	NA	NA	NA	NA	NA	NA	NA	NA	NA	NA	NA
AMM1645	NA	C7 H2 N8 O2 P2	291.978	0.829	292.986	NA	NA	NA	NA	NA	NA	NA	NA	NA	NA	NA	NA
AMM1646	NA	C7 H18 O8 P2	292.047	1.052	293.055	NA	NA	NA	NA	NA	NA	NA	NA	NA	NA	NA	NA
AMM1647	N4-Acetylsulfadiazine	C12H12N4O3S	292.056	1.005	293.063	NA	AMM01446p	NA	EA024802||EA024808	NA	NA	NA	NA	NA	NA	NA	NA
AMM1648	NA	C12 H12 N4 O5	292.082	1.322	293.09	NA	NA	NA	NA	NA	NA	NA	NA	NA	NA	NA	NA
AMM1649	NA	C12 H20 O8	292.116	2.048	NA	291.109	NA	AMM00640n	NA	NA	NA	NA	NA	NA	NA	NA	NA
AMM1650	NA	C12 H24 N2 O4 S	292.146	3.548	293.153	NA	AMM01448p	NA	NA	NA	NA	NA	NA	NA	NA	NA	NA
AMM1651	NA	C12 H24 N2 O4 S	292.146	3.478	293.153	NA	AMM01449p	NA	NA	NA	NA	NA	NA	NA	NA	NA	NA
AMM1652	NA	C13 H24 O7	292.152	4.582	NA	291.145	NA	AMM00641n	NA	NA	NA	NA	NA	NA	NA	NA	NA
AMM1653	NA	C13 H24 O7	292.152	4.923	NA	291.145	NA	AMM00642n	NA	NA	NA	NA	NA	NA	NA	NA	NA
AMM1654	NA	C10 H25 N6 O2 P	292.177	9.793	293.184	NA	AMM01451p	NA	NA	NA	NA	NA	NA	NA	NA	NA	NA
AMM1655	B-Octylglucoside	C14H28O6	292.189	7.805	NA	291.181	NA	AMM00644n	NA	NA	NA	24055; ESI-Q-TOF; [M-H]-; 10 V;	NA	NA	NA	NA	NA
AMM1656	12-OPDA	C18H28O3	292.203	12.832	293.211	291.197	AMM01452p	AMM00648n	NA	NA	NA	63360; ESI-Q-TOF; [M-H]-; 10 V;||45401; ESI-Q-TOF; [M-H]-; 10 V;||45401; ESI-Q-TOF; [M-H]-; 20 V;||63360; ESI-Q-TOF; [M-H]-; 20 V;||45401; ESI-Q-TOF; [M-H]-; 0 V;||63360; ESI-Q-TOF; [M-H]-; 0 V;||45173; ESI-Q-TOF; [M-H]-; 0 V;||45173; ESI-Q-TOF; [M-H]-; 10 V;	NA	NA	NA	NA	NA
AMM1657	9,10-EOT	C18H28O3	292.204	9.603	293.211	NA	AMM01453p	NA	NA	NA	NA	NA	C16324||C04672||C16325||C13816||C08319||C16320||C16319||C14911	NA	NA	NA	NA
AMM1658	9,10-EOT	C18H28O3	292.204	8.007	293.211	NA	AMM01456p	NA	NA	NA	NA	NA	C16324||C04672||C16325||C13816||C08319||C16320||C16319||C14911	NA	NA	NA	NA
AMM1659	13(S)-HpOTrE	C18H30O4	292.204	8.218	293.211	NA	AMM01455p	NA	NA	NA	36052; ESI-Q-TOF; [M+H-H2O]+; 10 V;	NA	NA	NA	NA	NA	NA
AMM1660	9-OxoOTrE	C18H28O3	292.204	14.075	293.211	291.1969||291.1968	AMM01457p	AMM00650n||AMM00649n	NA	NA	NA	45173; ESI-Q-TOF; [M-H]-; 10 V;||45173; ESI-Q-TOF; [M-H]-; 20 V;||45401; ESI-Q-TOF; [M-H]-; 0 V;||63360; ESI-Q-TOF; [M-H]-; 0 V;||63360; ESI-Q-TOF; [M-H]-; 10 V;||45173; ESI-Q-TOF; [M-H]-; 0 V;||45401; ESI-Q-TOF; [M-H]-; 10 V;	NA	NA	NA	NA	NA
AMM1661	9,10-EOT	C18H28O3	292.204	7.936	293.211	NA	AMM01458p	NA	NA	NA	NA	NA	C16324||C04672||C16325||C13816||C08319||C16320||C16319||C14911	NA	NA	NA	NA
AMM1662	Colnelenic acid	C18H28O3	292.204	11.471	NA	291.197	NA	AMM00646n	NA	NA	NA	NA	NA	C16320||C16324||C16325||C08319||C04672||C13816||C16319||C14911	NA	NA	NA
AMM1663	9(Z),11(E),13(E)-Octadecatrienoic Acid methyl ester	C19H32O2	292.24	16.988	293.247	NA	AMM01460p	NA	NA	NA	45017; ESI-Q-TOF; [M+H]+; 20 V;||45152; ESI-Q-TOF; [M+H-H2O]+; 20 V;||44776; ESI-Q-TOF; [M+H]+; 20 V;	NA	NA	NA	NA	NA	NA
AMM1664	9(Z),11(E),13(E)-Octadecatrienoic Acid methyl ester	C19H32O2	292.24	20.181	293.247	NA	AMM01461p	NA	NA	NA	45017; ESI-Q-TOF; [M+H]+; 20 V;	NA	NA	NA	NA	NA	NA
AMM1665	9(Z),11(E),13(E)-Octadecatrienoic Acid methyl ester	C19H32O2	292.24	17.051	293.247	NA	AMM01462p	NA	NA	NA	45017; ESI-Q-TOF; [M+H]+; 20 V;||45152; ESI-Q-TOF; [M+H-H2O]+; 20 V;||44776; ESI-Q-TOF; [M+H]+; 20 V;	NA	NA	NA	NA	NA	NA
AMM1666	SCHEMBL8161733	C20H36O	292.276	20.361	293.284	NA	AMM01464p	NA	NA	NA	NA	NA	NA	NA	86289279	NA	NA
AMM1667	SCHEMBL8161733	C20H36O	292.276	20.581	293.284	NA	AMM01466p	NA	NA	NA	NA	NA	NA	NA	86289279	NA	NA
AMM1668	NA	C9 H12 N O8 P	293.03	0.976	294.037	NA	NA	NA	NA	NA	NA	NA	NA	NA	NA	NA	NA
AMM1669	Gln Phe	C14H19N3O4	293.137	2.351	294.145	292.131	AMM01467p	AMM00653n	NA	NA	23865; ESI-Q-TOF; [M+H]+; 20 V;	NA	NA	NA	NA	NA	NA
AMM1670	NA	C15 H15 N7	293.138	1.65	294.145	NA	NA	NA	NA	NA	NA	NA	NA	NA	NA	NA	NA
AMM1671	CHEBI:43892	C12H23NO7	293.147	1.416	294.155	NA	AMM01470p	NA	NA	NA	NA	NA	NA	NA	10493930	NA	NA
AMM1672	Lysylphenylalanine	C15H23N3O3	293.174	1.65	294.181	NA	AMM01471p	NA	NA	NA	NA	NA	NA	NA	151410	NA	NA
AMM1673	NA	C15 H23 N3 O3	293.174	1.322	294.181	NA	NA	NA	NA	NA	NA	NA	NA	NA	NA	NA	NA
AMM1674	NA	C12 H23 N9	293.207	11.47	294.214	NA	NA	NA	NA	NA	NA	NA	NA	NA	NA	NA	NA
AMM1675	NA	C11 H27 N5 O4	293.207	8.006	294.214	NA	NA	NA	NA	NA	NA	NA	NA	NA	NA	NA	NA
AMM1676	NA	C11 H27 N5 O4	293.207	12.827	NA	292.2	NA	NA	NA	NA	NA	NA	NA	NA	NA	NA	NA
AMM1677	NA	C18 H31 N O2	293.235	12.725	294.242	NA	AMM01474p	NA	NA	NA	NA	NA	NA	NA	NA	NA	NA
AMM1678	NA	C18 H31 N O2	293.235	13.109	294.243	NA	AMM01475p	NA	NA	NA	NA	NA	NA	NA	NA	NA	NA
AMM1679	NA	C18 H31 N O2	293.235	13.793	294.243	NA	NA	NA	NA	NA	NA	NA	NA	NA	NA	NA	NA
AMM1680	NA	C12 H32 N5 O P	293.236	12.574	294.243	NA	AMM01476p	NA	NA	NA	NA	NA	NA	NA	NA	NA	NA
AMM1681	NA	NA	293.694	4.964	294.702	NA	NA	NA	NA	NA	NA	NA	NA	NA	NA	NA	NA
AMM1682	NA	C17 H10 O5	294.054	0.985	295.061	NA	NA	NA	NA	NA	NA	NA	NA	NA	NA	NA	NA
AMM1683	NA	C13 H14 N2 O6	294.085	3.618	295.093	NA	AMM01477p	NA	NA	NA	NA	NA	NA	NA	NA	NA	NA
AMM1684	6-Tuliposide B	C11H18O9	294.095	3.146	295.102	NA	AMM01485p	NA	NA	NA	NA	NA	C21186||C08570	NA	NA	NA	NA
AMM1685	Aspartame	C14H18N2O5	294.121	2.56	295.129	293.1148||293.1147	AMM01486p	AMM00657n||AMM00655n	NA	NA	NA	NA	C11045	NA	NA	NA	NA
AMM1686	Aspartame	C14H18N2O5	294.121	2.505	295.129	293.1148||293.1148||293.1147	AMM01488p	AMM00657n||AMM00656n||AMM00655n	NA	NA	NA	NA	C11045	NA	NA	NA	NA
AMM1687	Phe Glu	C14H18N2O5	294.122	1.843	295.129	293.1148||293.1146	AMM01487p	AMM00656n||AMM00654n	NA	NA	23833; ESI-Q-TOF; [M+H]+; 20 V;	NA	NA	NA	NA	NA	NA
AMM1688	Aspartame	C14H18N2O5	294.122	2.787	295.129	293.1148||293.1147	AMM01489p	AMM00657n||AMM00655n	NA	NA	NA	NA	C11045	NA	NA	NA	NA
AMM1689	NA	C12 H22 O8	294.132	2.452	NA	293.124	NA	AMM00659n	NA	NA	NA	NA	NA	NA	NA	NA	NA
AMM1690	Tyr Leu	C15H22N2O4	294.158	3.255	295.165	293.151	AMM01495p	AMM00660n	NA	NA	24037; ESI-Q-TOF; [M+H]+; 20 V;||23905; ESI-Q-TOF; [M+H]+; 20 V;	NA	NA	NA	NA	NA	NA
AMM1691	H-TYR-ILE-OH	C15H22N2O4	294.158	2.893	295.165	293.151	AMM01492p	AMM00660n	NA	NA	NA	NA	NA	NA	7019110||87071||7408195||70410	NA	NA
AMM1692	H-TYR-ILE-OH	C15H22N2O4	294.158	2.585	295.165	NA	AMM01494p	NA	NA	NA	NA	NA	NA	NA	7019110||87071||7408195||70410	NA	NA
AMM1693	H-Ile-Tyr-OH	C15H22N2O4	294.158	2.38	295.165	NA	AMM01496p	NA	NA	NA	NA	NA	NA	NA	7408195||70410||7019110||87071	NA	NA
AMM1694	[6]-Gingerol	C17H26O4	294.183	12.775	295.19	293.176	AMM01499p	AMM00661n	NA	NA	NA	NA	C10462||C10342||C09709	NA	NA	NA	Skimate / acetate-malonate pathway derived compounds
AMM1695	NA	C17 H26 O4	294.183	10.509	295.19	NA	NA	NA	NA	NA	NA	NA	NA	NA	NA	NA	NA
AMM1696	Embelin	C17H26O4	294.183	13.212	295.19	293.176	NA	AMM00661n	NA	NA	NA	NA	NA	C10342||C10462||C09709	NA	NA	Skimate / acetate-malonate pathway derived compounds
AMM1697	Phytuberin	C17H26O4	294.183	12.056	NA	293.176	NA	AMM00662n	NA	NA	NA	NA	NA	C09709||C10342||C10462	NA	NA	Terpenoids
AMM1698	Embelin	C17H26O4	294.187	14.123	NA	293.179	NA	AMM00663n	NA	NA	NA	43201; ESI-Q-TOF; [M-H]-; 0 V;||64925; ESI-Q-TOF; [M+H]+; 0 V;||43201; ESI-Q-TOF; [M-H]-; 10 V;||44914; ESI-Q-TOF; [M+H]+; 0 V;||64925; ESI-Q-TOF; [M+H]+; 10 V;||44914; ESI-Q-TOF; [M+H]+; 10 V;||43201; ESI-Q-TOF; [M-H]-; 20 V;||45306; ESI-Q-TOF; [M+H]+; 0 V;||45734; ESI-Q-TOF; [M-H]-; 0 V;	NA	NA	NA	NA	NA
AMM1699	9-OxoODE	C18H30O3	294.219	14.939	295.226	293.2125||293.2125||293.2125||293.2125||293.2125	AMM01505p	AMM00669n||AMM00668n||AMM00667n||AMM00666n||AMM00665n	NA	NA	NA	35860; ESI-Q-TOF; [M-H]-; 20 V;||35860; ESI-Q-TOF; [M-H]-; 10 V;||36023; ESI-Q-TOF; [M-H]-; 0 V;||36051; ESI-Q-TOF; [M-H]-; 0 V;||36023; ESI-Q-TOF; [M-H]-; 10 V;||35860; ESI-Q-TOF; [M-H]-; 0 V;||35514; ESI-Q-TOF; [M-H]-; 0 V;||36030; ESI-Q-TOF; [M-H]-; 0 V;||63360; ESI-Q-TOF; [M+H]+; 0 V;||36051; ESI-Q-TOF; [M-H]-; 10 V;	NA	NA	NA	NA	NA
AMM1700	13(S)-HOT	C18H30O3	294.219	8.769	295.226	NA	AMM01501p	NA	NA	NA	NA	NA	C16316||C16326||C16346||C04594||C14765||C14766||C16342||C04780||C13798||C19827||C19613	NA	NA	NA	NA
AMM1701	9(S)-HOT	C18H30O3	294.219	12.463	295.226	NA	AMM01504p	NA	NA	NA	NA	NA	C16326||C16316||C16346||C04594||C16342||C14765||C14766||C04780||C13798||C19827||C19613	NA	NA	NA	NA
AMM1702	9-OxoODE	C18H30O3	294.219	14.827	295.226	293.2125||293.2125||293.2125||293.2125	AMM01502p	AMM00669n||AMM00668n||AMM00667n||AMM00665n	NA	NA	NA	35860; ESI-Q-TOF; [M-H]-; 20 V;||35860; ESI-Q-TOF; [M-H]-; 10 V;||36023; ESI-Q-TOF; [M-H]-; 0 V;||36051; ESI-Q-TOF; [M-H]-; 0 V;||36023; ESI-Q-TOF; [M-H]-; 10 V;||35860; ESI-Q-TOF; [M-H]-; 0 V;||35514; ESI-Q-TOF; [M-H]-; 0 V;||36030; ESI-Q-TOF; [M-H]-; 0 V;||63360; ESI-Q-TOF; [M+H]+; 0 V;||36051; ESI-Q-TOF; [M-H]-; 10 V;	NA	NA	NA	NA	NA
AMM1703	9-OxoODE	C18H30O3	294.219	15.389	295.226	293.2125||293.2125||293.2125||293.2125	AMM01503p	AMM00669n||AMM00666n||AMM00665n||AMM00664n	NA	NA	NA	35860; ESI-Q-TOF; [M-H]-; 20 V;||35860; ESI-Q-TOF; [M-H]-; 10 V;||36023; ESI-Q-TOF; [M-H]-; 0 V;||36051; ESI-Q-TOF; [M-H]-; 0 V;||36023; ESI-Q-TOF; [M-H]-; 10 V;||35860; ESI-Q-TOF; [M-H]-; 0 V;||35514; ESI-Q-TOF; [M-H]-; 0 V;||36030; ESI-Q-TOF; [M-H]-; 0 V;||63360; ESI-Q-TOF; [M+H]+; 0 V;||36051; ESI-Q-TOF; [M-H]-; 10 V;	NA	NA	NA	NA	NA
AMM1704	17-Hydroxylinolenic acid	C18H30O3	294.219	8.835	295.227	NA	AMM01506p	NA	NA	NA	NA	NA	C16346||C16326||C16316||C04594||C14765||C16342||C14766||C04780||C13798||C19827||C19613	NA	NA	NA	NA
AMM1705	13(S)-HOTrE	C18H30O3	294.22	13.522	NA	293.212	NA	AMM00670n	NA	NA	NA	36051; ESI-Q-TOF; [M-H]-; 10 V;||63360; ESI-Q-TOF; [M+H]+; 0 V;||36030; ESI-Q-TOF; [M-H]-; 0 V;||35514; ESI-Q-TOF; [M-H]-; 0 V;||36023; ESI-Q-TOF; [M-H]-; 0 V;||36051; ESI-Q-TOF; [M-H]-; 0 V;||36023; ESI-Q-TOF; [M-H]-; 10 V;||45401; ESI-Q-TOF; [M+H]+; 0 V;||35860; ESI-Q-TOF; [M-H]-; 0 V;||35860; ESI-Q-TOF; [M-H]-; 10 V;	NA	NA	NA	NA	NA
AMM1706	9(S)-HOTrE	C18H30O3	294.22	13.384	NA	293.213	NA	AMM00671n	NA	NA	NA	36030; ESI-Q-TOF; [M-H]-; 10 V;	NA	NA	NA	NA	NA
AMM1707	NA	C11 H30 N6 O3	294.239	10.724	295.246	NA	NA	NA	NA	NA	NA	NA	NA	NA	NA	NA	NA
AMM1708	Sterculic acid	C19H34O2	294.256	21.127	295.263	NA	AMM01509p	NA	NA	NA	NA	NA	C08366	NA	NA	NA	Fatty acids related compounds
AMM1709	14-methyl palmitic acid	C17H34O2	294.256	19.767	NA	293.249	NA	AMM00672n	NA	NA	NA	4290; ESI-Q-TOF; [M+Na]+; 0 V;||4290; ESI-Q-TOF; [M+Na]+; 10 V;||45017; ESI-Q-TOF; [M+H]+; 0 V;||44776; ESI-Q-TOF; [M+H]+; 0 V;||45141; ESI-Q-TOF; [M+H]+; 0 V;	NA	NA	NA	NA	Fatty acids related compounds
AMM1710	NA	C18 H34 N2 O	294.267	18.667	295.274	NA	NA	NA	NA	NA	NA	NA	NA	NA	NA	NA	NA
AMM1711	NA	C11 H13 N5 O S2	295.056	1.295	296.064	NA	NA	NA	NA	NA	NA	NA	NA	NA	NA	NA	NA
AMM1712	NA	C12 H17 N5 O4	295.128	3.28	296.135	NA	NA	NA	NA	NA	NA	NA	NA	NA	NA	NA	NA
AMM1713	NA	C8 H21 N7 O5	295.161	3.256	296.169	NA	NA	NA	NA	NA	NA	NA	NA	NA	NA	NA	NA
AMM1714	NA	C11 H29 N5 O4	295.223	13.409	NA	294.216	NA	AMM00673n	NA	NA	NA	NA	NA	NA	NA	NA	NA
AMM1715	NA	C12 H25 N9	295.223	13.816	NA	294.216	NA	AMM00674n	NA	NA	NA	NA	NA	NA	NA	NA	NA
AMM1716	NA	C11 H29 N5 O4	295.223	13.529	NA	294.216	NA	AMM00675n	NA	NA	NA	NA	NA	NA	NA	NA	NA
AMM1717	NA	C11 H29 N5 O4	295.223	10.722	296.23	NA	NA	NA	NA	NA	NA	NA	NA	NA	NA	NA	NA
AMM1718	NA	C11 H29 N5 O4	295.223	15.137	296.23	NA	NA	NA	NA	NA	NA	NA	NA	NA	NA	NA	NA
AMM1719	NA	C12 H25 N9	295.223	14.938	296.23	NA	NA	NA	NA	NA	NA	NA	NA	NA	NA	NA	NA
AMM1720	NA	C18 H33 N O2	295.251	13.638	296.258	294.244	AMM01510p	NA	NA	NA	NA	NA	NA	NA	NA	NA	NA
AMM1721	NA	C18 H33 N O2	295.251	13.78	296.258	294.244	AMM01511p	NA	NA	NA	NA	NA	NA	NA	NA	NA	NA
AMM1722	NA	C18 H33 N O2	295.251	13.962	296.258	294.244	AMM01512p	NA	NA	NA	NA	NA	NA	NA	NA	NA	NA
AMM1723	NA	C18 H33 N O2	295.251	14.12	296.258	294.244	AMM01513p	NA	NA	NA	NA	NA	NA	NA	NA	NA	NA
AMM1724	NA	C18 H33 N O2	295.251	14.375	296.258	294.244	AMM01514p	NA	NA	NA	NA	NA	NA	NA	NA	NA	NA
AMM1725	NA	C18 H33 N O2	295.251	14.492	296.258	294.244	AMM01515p	NA	NA	NA	NA	NA	NA	NA	NA	NA	NA
AMM1726	NA	C18 H33 N O2	295.251	14.824	296.258	NA	AMM01516p	NA	NA	NA	NA	NA	NA	NA	NA	NA	NA
AMM1727	NA	C19 H37 N O	295.287	19.778	296.295	NA	AMM01517p	NA	NA	NA	NA	NA	NA	NA	NA	NA	NA
AMM1728	NA	C19 H37 N O	295.287	19.534	296.295	NA	AMM01518p	NA	NA	NA	NA	NA	NA	NA	NA	NA	NA
AMM1729	NA	C4 H10 Cl N2 O9 P	295.982	0.837	296.989	NA	NA	NA	NA	NA	NA	NA	NA	NA	NA	NA	NA
AMM1730	NA	C14 H16 O7	296.09	3.364	NA	295.082	NA	NA	NA	NA	NA	NA	NA	NA	NA	NA	NA
AMM1731	4-Ethyl-7-hydroxy-3-(p-methoxyphenyl)coumarin	C18H16O4	296.105	4.031	297.112	NA	AMM01521p	NA	NA	NA	NA	NA	C14720||C10035||C10054	NA	NA	NA	Flavonoids
AMM1732	NA	C7 H17 Cl N8 O3	296.111	1.316	NA	295.104	NA	NA	NA	NA	NA	NA	NA	NA	NA	NA	NA
AMM1733	NA	C10 H17 N8 O P	296.126	11.486	297.133	NA	NA	NA	NA	NA	NA	NA	NA	NA	NA	NA	NA
AMM1734	Vomitoxin	C15H20O6	296.126	11.785	297.133	NA	AMM01523p	NA	NA	NA	NA	NA	C09747||C14537	NA	NA	NA	NA
AMM1735	NA	C12 H24 O8	296.147	2.713	NA	295.14	NA	AMM00676n	NA	NA	NA	NA	NA	NA	NA	NA	NA
AMM1736	NA	C12 H24 O8	296.147	2.972	NA	295.14	NA	AMM00677n	NA	NA	NA	NA	NA	NA	NA	NA	NA
AMM1737	NA	C21 H28 O	296.214	11.393	297.221	NA	NA	NA	NA	NA	NA	NA	NA	NA	NA	NA	NA
AMM1738	NA	C21 H28 O	296.214	8.741	297.221	NA	NA	NA	NA	NA	NA	NA	NA	NA	NA	NA	NA
AMM1739	NA	NA	296.214	11.281	297.221	NA	NA	NA	NA	NA	NA	NA	NA	NA	NA	NA	NA
AMM1740	NA	C12 H34 N4 P2	296.226	13.41	NA	295.218	NA	NA	NA	NA	NA	NA	NA	NA	NA	NA	NA
AMM1741	NA	C12 H32 N4 O2 S	296.226	13.514	NA	295.219	NA	NA	NA	NA	NA	NA	NA	NA	NA	NA	NA
AMM1742	13(S)-HODE	C18H32O3	296.235	12.44	297.242	NA	AMM01529p	NA	NA	NA	NA	NA	C14762||C14767||C08318||C14826||C14825||C19617	NA	NA	NA	NA
AMM1743	(&plusmn;)12(13)-EpOME	C18H32O3	296.235	14.22	297.243	295.228	NA	AMM00685n||AMM00681n||AMM00684n	NA	NA	NA	43442; ESI-Q-TOF; [M-H]-; 10 V;||45662; ESI-Q-TOF; [M-H]-; 10 V;||64784; ESI-Q-TOF; [M+H-H2O]+; 0 V;||45660; ESI-Q-TOF; [M-H]-; 10 V;||45665; ESI-Q-TOF; [M-H]-; 20 V;||43441; ESI-Q-TOF; [M-H]-; 10 V;||45667; ESI-Q-TOF; [M-H]-; 10 V;||45667; ESI-Q-TOF; [M-H]-; 20 V;||45665; ESI-Q-TOF; [M-H]-; 10 V;||35490; ESI-Q-TOF; [M-H]-; 10 V;||35490; ESI-Q-TOF; [M-H]-; 20 V;||36036; ESI-Q-TOF; [M+H-H2O]+; 0 V…	NA	NA	NA	NA	NA
AMM1744	(&plusmn;)12(13)-EpOME	C18H32O3	296.235	13.982	297.243	295.2279||295.228	NA	AMM00685n||AMM00681n||AMM00684n||NA	NA	NA	NA	43442; ESI-Q-TOF; [M-H]-; 10 V;||45662; ESI-Q-TOF; [M-H]-; 10 V;||64784; ESI-Q-TOF; [M+H-H2O]+; 0 V;||45660; ESI-Q-TOF; [M-H]-; 10 V;||45665; ESI-Q-TOF; [M-H]-; 20 V;||43441; ESI-Q-TOF; [M-H]-; 10 V;||45667; ESI-Q-TOF; [M-H]-; 10 V;||45667; ESI-Q-TOF; [M-H]-; 20 V;||45665; ESI-Q-TOF; [M-H]-; 10 V;||35490; ESI-Q-TOF; [M-H]-; 10 V;||35490; ESI-Q-TOF; [M-H]-; 20 V;||36036; ESI-Q-TOF; [M+H-H2O]+; 0 V…	NA	NA	NA	NA	NA
AMM1745	(&plusmn;)12(13)-EpOME	C18H32O3	296.235	15.832	NA	295.228	NA	AMM00686n	NA	NA	NA	43442; ESI-Q-TOF; [M-H]-; 10 V;||45667; ESI-Q-TOF; [M-H]-; 10 V;||35490; ESI-Q-TOF; [M-H]-; 10 V;||45665; ESI-Q-TOF; [M-H]-; 10 V;||43441; ESI-Q-TOF; [M-H]-; 10 V;||45665; ESI-Q-TOF; [M-H]-; 20 V;||64784; ESI-Q-TOF; [M+H-H2O]+; 0 V;||45667; ESI-Q-TOF; [M-H]-; 20 V;||35490; ESI-Q-TOF; [M-H]-; 20 V;||43441; ESI-Q-TOF; [M-H]-; 20 V;||45662; ESI-Q-TOF; [M-H]-; 10 V;||36036; ESI-Q-TOF; [M+H-H2O]+; 0 V…	NA	NA	NA	NA	NA
AMM1746	9(S)-HODE	C18H32O3	296.235	16.023	NA	295.228	NA	AMM00687n	NA	NA	NA	45662; ESI-Q-TOF; [M-H]-; 10 V;||45660; ESI-Q-TOF; [M-H]-; 10 V;||35487; ESI-Q-TOF; [M-H]-; 10 V;||36019; ESI-Q-TOF; [M+H-H2O]+; 0 V;||64785; ESI-Q-TOF; [M+H-H2O]+; 0 V;||64784; ESI-Q-TOF; [M+H-H2O]+; 0 V;||36036; ESI-Q-TOF; [M+H-H2O]+; 0 V;||43442; ESI-Q-TOF; [M-H]-; 10 V;||45667; ESI-Q-TOF; [M-H]-; 10 V;||35860; ESI-Q-TOF; [M+H]+; 0 V;||45665; ESI-Q-TOF; [M-H]-; 10 V;||43441; ESI-Q-TOF; [M-H]-;…	NA	NA	NA	NA	NA
AMM1747	NA	C18 H32 O3	296.235	13.31	NA	295.228	NA	NA	NA	NA	NA	NA	NA	NA	NA	NA	NA
AMM1748	(&plusmn;)12(13)-EpOME	C18H32O3	296.236	14.488	297.243	295.228	NA	AMM00682n||AMM00685n||AMM00681n||AMM00684n	NA	NA	NA	43442; ESI-Q-TOF; [M-H]-; 10 V;||45662; ESI-Q-TOF; [M-H]-; 10 V;||64784; ESI-Q-TOF; [M+H-H2O]+; 0 V;||45660; ESI-Q-TOF; [M-H]-; 10 V;||45665; ESI-Q-TOF; [M-H]-; 20 V;||43441; ESI-Q-TOF; [M-H]-; 10 V;||45667; ESI-Q-TOF; [M-H]-; 10 V;||45667; ESI-Q-TOF; [M-H]-; 20 V;||45665; ESI-Q-TOF; [M-H]-; 10 V;||35490; ESI-Q-TOF; [M-H]-; 10 V;||35490; ESI-Q-TOF; [M-H]-; 20 V;||36036; ESI-Q-TOF; [M+H-H2O]+; 0 V…	NA	NA	NA	NA	NA
AMM1749	NA	C17 H32 N2 O2	296.246	9.883	297.253	NA	AMM01530p	NA	NA	NA	NA	NA	NA	NA	NA	NA	NA
AMM1750	NA	C17 H32 N2 O2	296.246	9.946	297.253	NA	AMM01531p	NA	NA	NA	NA	NA	NA	NA	NA	NA	NA
AMM1751	Phytomonic Acid	C19H36O2	296.272	20.907	NA	295.264	NA	AMM00689n	NA	NA	NA	45353; ESI-Q-TOF; [M-H]-; 20 V;||45353; ESI-Q-TOF; [M-H]-; 10 V;||45353; ESI-Q-TOF; [M-H]-; 0 V;||35026; ESI-Q-TOF; [M-H]-; 0 V;||35026; ESI-Q-TOF; [M-H]-; 10 V;||35026; ESI-Q-TOF; [M-H]-; 20 V;	NA	NA	NA	NA	NA
AMM1752	NA	C4 H5 Cl N7 O5 P	296.978	0.809	297.985	NA	AMM01532p	NA	NA	NA	NA	NA	NA	NA	NA	NA	NA
AMM1753	5'-S-Methylthioadenosine	C11H15N5O3S	297.089	3.106	298.097	NA	AMM01533p	NA	PR100311	NA	NA	NA	NA	NA	NA	NA	NA
AMM1754	Nelarabine	C11H15N5O5	297.107	1.299	298.115	296.1	AMM01534p	AMM00690n	NA	NA	85183; ESI-Q-TOF; [M+H]+; 20 V;||64620; ESI-Q-TOF; [M+H]+; 10 V;||58332; ESI-Q-TOF; [M+H]+; 10 V;||85183; ESI-Q-TOF; [M+H]+; 10 V;||64620; ESI-Q-TOF; [M+H]+; 20 V;||58332; ESI-Q-TOF; [M+H]+; 20 V;	NA	NA	NA	NA	NA	NA
AMM1755	2-Methylguanosine	C11H15N5O5	297.107	1.673	298.115	296.1	AMM01535p	AMM00690n	NA	NA	NA	58332; ESI-Q-TOF; [M-H]-; 10 V;||64620; ESI-Q-TOF; [M-H]-; 0 V;	NA	NA	NA	NA	NA
AMM1756	2-Methylguanosine	C11H15N5O5	297.107	1.722	298.115	296.1	AMM01536p	AMM00690n	NA	NA	NA	58332; ESI-Q-TOF; [M-H]-; 10 V;||64620; ESI-Q-TOF; [M-H]-; 0 V;	NA	NA	NA	NA	NA
AMM1757	Phenyl 2-acetamido-2-deoxy-alpha-D-glucopyranoside	C14H19NO6	297.121	2.042	298.128	NA	AMM01537p	NA	NA	NA	NA	NA	NA	NA	82399	NA	NA
AMM1758	NA	C12 H27 N9	297.238	16.007	298.246	NA	NA	NA	NA	NA	NA	NA	NA	NA	NA	NA	NA
AMM1759	NA	C12 H27 N9	297.238	14.396	NA	296.231	NA	AMM00691n	NA	NA	NA	NA	NA	NA	NA	NA	NA
AMM1760	3-Ketosphingosine	C18H35NO2	297.267	11.211	298.274	NA	AMM01545p	NA	NA	NA	NA	NA	C06121||C10136||C11124	NA	NA	NA	Alkaloids
AMM1761	3-Ketosphingosine	C18H35NO2	297.267	11.637	298.274	NA	AMM01546p	NA	NA	NA	NA	NA	C06121||C10136||C11124	NA	NA	NA	Alkaloids
AMM1762	3-Ketosphingosine	C18H35NO2	297.267	14.866	298.274	NA	AMM01547p	NA	NA	NA	NA	NA	C06121||C10136||C11124	NA	NA	NA	Alkaloids
AMM1763	3-Ketosphingosine	C18H35NO2	297.267	15.801	298.274	NA	AMM01548p	NA	NA	NA	NA	NA	C06121||C10136||C11124	NA	NA	NA	Alkaloids
AMM1764	3-Ketosphingosine	C18H35NO2	297.267	15.367	298.274	NA	AMM01549p	NA	NA	NA	NA	NA	C06121||C10136||C11124	NA	NA	NA	Alkaloids
AMM1765	3-Ketosphingosine	C18H35NO2	297.267	15.562	298.274	NA	AMM01550p	NA	NA	NA	NA	NA	C06121||C10136||C11124	NA	NA	NA	Alkaloids
AMM1766	3-Ketosphingosine	C18H35NO2	297.267	15.022	298.274	NA	AMM01551p	NA	NA	NA	NA	NA	C06121||C10136||C11124	NA	NA	NA	Alkaloids
AMM1767	3-Ketosphingosine	C18H35NO2	297.267	15.185	298.274	NA	AMM01552p	NA	NA	NA	NA	NA	C06121||C10136||C11124	NA	NA	NA	Alkaloids
AMM1768	Cassine	C18H35NO2	297.267	19.999	298.274	NA	AMM01553p	NA	NA	NA	NA	NA	C10136||C06121||C11124	NA	NA	NA	Alkaloids
AMM1769	Palmitoyl N-Isopropylamide	C19H39NO	297.303	20.645	298.31	NA	AMM01554p	NA	NA	NA	64930; ESI-Q-TOF; [M+H]+; 0 V;||64930; ESI-Q-TOF; [M+H]+; 10 V;	NA	NA	NA	NA	NA	NA
AMM1770	Quinalphos	C12H15N2O3PS	298.055	13.247	NA	297.047	NA	AMM00692n	NA	NA	NA	NA	NA	C11030||C18757	NA	NA	NA
AMM1771	NA	C17 H14 O5	298.084	9.302	299.091	NA	NA	NA	NA	NA	NA	NA	NA	NA	NA	NA	NA
AMM1772	Iso-Olomoucine	C15H18N6O	298.16	12.29	NA	297.153	NA	AMM00695n	NA	NA	NA	96580; ESI-Q-TOF; [M-H]-; 0 V;	NA	NA	NA	NA	NA
AMM1773	NA	C18 H34 O3	298.25	11.95	299.258	NA	NA	NA	NA	NA	NA	NA	NA	NA	NA	NA	NA
AMM1774	NA	C18 H34 O3	298.25	12.011	299.258	NA	NA	NA	NA	NA	NA	NA	NA	NA	NA	NA	NA
AMM1775	NA	C18 H34 O3	298.251	11.667	299.258	NA	NA	NA	NA	NA	NA	NA	NA	NA	NA	NA	NA
AMM1776	NA	C18 H34 O3	298.251	10.844	299.258	NA	NA	NA	NA	NA	NA	NA	NA	NA	NA	NA	NA
AMM1777	cis-9,10-Epoxystearic acid	C18H34O3	298.251	14.713	NA	297.244	NA	AMM00697n	NA	NA	NA	36008; ESI-Q-TOF; [M-H]-; 20 V;||36008; ESI-Q-TOF; [M-H]-; 10 V;||35485; ESI-Q-TOF; [M-H]-; 10 V;||35485; ESI-Q-TOF; [M-H]-; 0 V;||36008; ESI-Q-TOF; [M-H]-; 0 V;	NA	NA	NA	NA	Fatty acids related compounds
AMM1778	cis-9,10-Epoxystearic acid	C18H34O3	298.251	17.078	NA	297.244	NA	AMM00700n	NA	NA	NA	36008; ESI-Q-TOF; [M-H]-; 10 V;||36008; ESI-Q-TOF; [M-H]-; 20 V;||35485; ESI-Q-TOF; [M-H]-; 10 V;||35485; ESI-Q-TOF; [M-H]-; 0 V;||36008; ESI-Q-TOF; [M-H]-; 0 V;	NA	NA	NA	NA	Fatty acids related compounds
AMM1779	Ricinoleic acid	C18H34O3	298.251	16.826	NA	297.244	NA	AMM00701n	NA	NA	NA	35485; ESI-Q-TOF; [M-H]-; 0 V;||36008; ESI-Q-TOF; [M-H]-; 10 V;||35485; ESI-Q-TOF; [M-H]-; 10 V;||36008; ESI-Q-TOF; [M-H]-; 0 V;	NA	NA	NA	NA	Fatty acids related compounds
AMM1780	NA	C18 H34 O3	298.251	11.044	299.258	NA	NA	NA	NA	NA	NA	NA	NA	NA	NA	NA	NA
AMM1781	cis-9,10-Epoxystearic acid	C18H34O3	298.251	15.372	299.258	297.244	NA	AMM00696n||AMM00698n||AMM00699n	NA	NA	NA	36008; ESI-Q-TOF; [M-H]-; 20 V;||36008; ESI-Q-TOF; [M-H]-; 10 V;||35485; ESI-Q-TOF; [M-H]-; 10 V;||35485; ESI-Q-TOF; [M-H]-; 0 V;||36008; ESI-Q-TOF; [M-H]-; 0 V;	NA	NA	NA	NA	Fatty acids related compounds
AMM1782	Ricinoleic acid	C18H34O3	298.251	16.378	NA	297.244	NA	AMM00704n	NA	NA	NA	35485; ESI-Q-TOF; [M-H]-; 0 V;||36008; ESI-Q-TOF; [M-H]-; 0 V;||36008; ESI-Q-TOF; [M-H]-; 10 V;||35485; ESI-Q-TOF; [M-H]-; 10 V;	NA	NA	NA	NA	Fatty acids related compounds
AMM1783	18-Hydroxyoleate	C18H34O3	298.251	19.038	NA	297.244	NA	AMM00703n	NA	NA	NA	NA	NA	C19616||C08365||C13791||C19418||C00869	NA	NA	Fatty acids related compounds
AMM1784	NA	C18 H34 O3	298.251	11.218	299.258	NA	NA	NA	NA	NA	NA	NA	NA	NA	NA	NA	NA
AMM1785	NA	C18 H34 O3	298.251	11.422	299.258	NA	NA	NA	NA	NA	NA	NA	NA	NA	NA	NA	NA
AMM1786	NA	C19 H38 S	298.27	12.012	299.277	NA	NA	NA	NA	NA	NA	NA	NA	NA	NA	NA	NA
AMM1787	NA	C19 H38 S	298.27	11.952	299.277	NA	NA	NA	NA	NA	NA	NA	NA	NA	NA	NA	NA
AMM1788	NA	NA	298.27	11.042	299.277	NA	AMM01558p	NA	NA	NA	NA	NA	NA	NA	NA	NA	NA
AMM1789	NA	NA	298.27	10.846	299.277	NA	AMM01557p	NA	NA	NA	NA	NA	NA	NA	NA	NA	NA
AMM1790	NA	NA	298.27	11.636	299.277	NA	NA	NA	NA	NA	NA	NA	NA	NA	NA	NA	NA
AMM1791	Pristanic acid	C19H38O2	298.287	22.18	NA	297.28	NA	AMM00705n	NA	NA	NA	5760; ESI-Q-TOF; [M-H]-; 10 V;||5760; ESI-Q-TOF; [M-H]-; 0 V;||5760; ESI-Q-TOF; [M-H]-; 20 V;||4207; ESI-Q-TOF; [M-H]-; 10 V;||4207; ESI-Q-TOF; [M-H]-; 0 V;||4207; ESI-Q-TOF; [M-H]-; 20 V;||5760; ESI-Q-TOF; [M-H]-; 40 V;||45222; ESI-Q-TOF; [M+H]+; 0 V;||45353; ESI-Q-TOF; [M+H]+; 0 V;	NA	NA	NA	NA	NA
AMM1792	Pristanic acid	C19H38O2	298.287	21.933	NA	297.28	NA	AMM00706n	NA	NA	NA	5760; ESI-Q-TOF; [M-H]-; 10 V;||5760; ESI-Q-TOF; [M-H]-; 0 V;||5760; ESI-Q-TOF; [M-H]-; 20 V;||4207; ESI-Q-TOF; [M-H]-; 10 V;||4207; ESI-Q-TOF; [M-H]-; 0 V;||4207; ESI-Q-TOF; [M-H]-; 20 V;||5760; ESI-Q-TOF; [M-H]-; 40 V;||45222; ESI-Q-TOF; [M+H]+; 0 V;||45353; ESI-Q-TOF; [M+H]+; 0 V;	NA	NA	NA	NA	NA
AMM1793	NA	C9 H18 N9 O P	299.137	1.514	300.144	NA	AMM01560p	NA	NA	NA	NA	NA	NA	NA	NA	NA	NA
AMM1794	NA	C14 H25 N3 O4	299.185	2.614	300.192	NA	AMM01563p	NA	NA	NA	NA	NA	NA	NA	NA	NA	NA
AMM1795	NA	C12 H29 N O7	299.194	3.009	300.202	NA	AMM01564p	NA	NA	NA	NA	NA	NA	NA	NA	NA	NA
AMM1796	NA	NA	299.254	15.367	300.261	NA	NA	NA	NA	NA	NA	NA	NA	NA	NA	NA	NA
AMM1797	NA	NA	299.273	15.018	300.281	NA	NA	NA	NA	NA	NA	NA	NA	NA	NA	NA	NA
AMM1798	NA	NA	299.273	15.365	300.281	NA	NA	NA	NA	NA	NA	NA	NA	NA	NA	NA	NA
AMM1799	NA	NA	299.273	15.558	300.281	NA	NA	NA	NA	NA	NA	NA	NA	NA	NA	NA	NA
AMM1800	NA	C10 H12 N4 O3 S2	300.034	12.153	NA	299.027	NA	NA	NA	NA	NA	NA	NA	NA	NA	NA	NA
AMM1801	Chrysoeriol	C16H12O6	300.063	7.882	301.07	299.056	AMM01565p	AMM00716n	BML01593||BML00307||BML01097||PR100229	NA	NA	NA	NA	NA	NA	NA	Flavonoids
AMM1802	Chrysoeriol	C16H12O6	300.063	5.929	301.07	299.0563||299.0562||299.0562	AMM01567p	AMM00717n||AMM00713n||AMM00712n	BML01593||BML00307||BML01097||PR100229	NA	NA	NA	NA	NA	NA	NA	Flavonoids
AMM1803	Chrysoeriol	C16H12O6	300.063	7.753	301.07	299.056	AMM01568p	AMM00716n	BML01593||BML00307||BML01097||PR100229	NA	NA	NA	NA	NA	NA	NA	Flavonoids
AMM1804	Chrysoeriol	C16H12O6	300.063	7.388	301.07	NA	AMM01569p	NA	BML01593||BML00307||BML01097||PR100229	NA	NA	NA	NA	NA	NA	NA	Flavonoids
AMM1805	Chrysoeriol	C16H12O6	300.063	5.823	301.07	299.0563||299.0562||299.0562	AMM01570p	AMM00717n||AMM00713n||AMM00712n	BML01593||BML00307||BML01097||PR100229	NA	NA	NA	NA	NA	NA	NA	Flavonoids
AMM1806	Chrysoeriol	C16H12O6	300.063	6.87	301.07	NA	AMM01571p	NA	BML01593||BML00307||BML01097||PR100229	NA	NA	NA	NA	NA	NA	NA	Flavonoids
AMM1807	Chrysoeriol	C16H12O6	300.063	8.421	301.07	299.056	AMM01572p	AMM00716n	BML01593||BML00307||BML01097||PR100229	NA	NA	NA	NA	NA	NA	NA	Flavonoids
AMM1808	Chrysoeriol	C16H12O6	300.063	6.236	301.07	299.0563||299.0562||299.0562	AMM01573p	AMM00717n||AMM00713n||AMM00712n	BML01593||BML00307||BML01097||PR100229	NA	NA	NA	NA	NA	NA	NA	Flavonoids
AMM1809	Chrysoeriol	C16H12O6	300.063	6.987	301.07	NA	AMM01574p	NA	BML01593||BML00307||BML01097||PR100229	NA	NA	NA	NA	NA	NA	NA	Flavonoids
AMM1810	4-(beta-D-Glucosyloxy)benzoate	C13H16O8	300.084	2.681	301.092	299.0773||299.0775	NA	AMM00719n||AMM00720n	NA	NA	NA	NA	NA	C03993||C11351||C04812	NA	NA	NA
AMM1811	NA	NA	300.093	1.063	301.101	NA	NA	NA	NA	NA	NA	NA	NA	NA	NA	NA	NA
AMM1812	(-)-Sparticarpin	C17H16O5	300.099	7.204	301.107	NA	AMM01577p	NA	NA	NA	NA	NA	C10531||C09734||C17416||C10461||C17047||C10539||C10251||C17503	NA	NA	NA	Flavonoids
AMM1813	(-)-Sparticarpin	C17H16O5	300.1	9.387	301.107	299.093	AMM01579p	AMM00723n	NA	NA	NA	NA	C10531||C09734||C10461||C10539||C17047||C17416||C10251||C17503	NA	NA	NA	Flavonoids
AMM1814	Salidroside	C14H20O7	300.121	2.705	NA	299.114	NA	AMM00724n	NA	NA	NA	NA	NA	C06046	NA	NA	NA
AMM1815	NA	C15 H24 O6	300.157	5.461	301.164	NA	AMM01582p	NA	NA	NA	NA	NA	NA	NA	NA	NA	NA
AMM1816	NA	C10 H21 N8 O P	300.157	5.212	301.164	NA	AMM01584p	NA	NA	NA	NA	NA	NA	NA	NA	NA	NA
AMM1817	NA	C15 H24 O6	300.157	6.002	301.164	NA	AMM01585p	NA	NA	NA	NA	NA	NA	NA	NA	NA	NA
AMM1818	NA	C14 H24 N2 O5	300.168	4.426	301.176	NA	AMM01586p	NA	NA	NA	NA	NA	NA	NA	NA	NA	NA
AMM1819	Dehydroabietic acid	C20H28O2	300.209	16.293	NA	299.202	NA	AMM00730n	NA	NA	NA	41263; ESI-Q-TOF; [M-H]-; 20 V;||2277; ESI-Q-TOF; [M-H]-; 0 V;||41263; ESI-Q-TOF; [M-H]-; 10 V;||41263; ESI-Q-TOF; [M-H]-; 0 V;||1046; ESI-Q-TOF; [M+H]+; 0 V;||41515; ESI-Q-TOF; [M-H]-; 0 V;||870; ESI-Q-TOF; [M-H]-; 0 V;||41263; ESI-Q-TOF; [M-H]-; 40 V;||1046; ESI-Q-TOF; [M+H]+; 10 V;||35290; ESI-Q-TOF; [M-H]-; 0 V;||2277; ESI-Q-TOF; [M-H]-; 10 V;	NA	NA	NA	NA	Terpenoids
AMM1820	DL-2-hydroxy stearic acid	C18H36O3	300.267	19.887	NA	299.259	NA	AMM00731n	NA	NA	NA	35432; ESI-Q-TOF; [M-H]-; 20 V;	NA	NA	NA	NA	NA
AMM1821	(R)-10-Hydroxystearate	C18H36O3	300.267	19.26	NA	299.259	NA	AMM00732n	NA	NA	NA	NA	NA	C03195||C03045	NA	NA	NA
AMM1822	NA	NA	300.286	17.514	301.293	NA	NA	NA	NA	NA	NA	NA	NA	NA	NA	NA	NA
AMM1823	NA	C9 H11 N5 O7	301.066	7.422	302.074	NA	NA	NA	NA	NA	NA	NA	NA	NA	NA	NA	NA
AMM1824	Febrifugine	C16H19N3O3	301.142	3.916	302.15	NA	AMM01588p	NA	NA	NA	NA	NA	C10677||C10698	NA	NA	NA	Alkaloids
AMM1825	NA	C13 H23 N3 O5	301.164	2.048	302.171	NA	NA	NA	NA	NA	NA	NA	NA	NA	NA	NA	NA
AMM1826	Gly Leu Leu	C14H27N3O4	301.2	4.832	302.207	NA	AMM01593p	NA	NA	NA	17793; ESI-Q-TOF; [M+H]+; 20 V;||15900; ESI-Q-TOF; [M+H]+; 10 V;||15900; ESI-Q-TOF; [M+H]+; 20 V;||17793; ESI-Q-TOF; [M+H]+; 10 V;	NA	NA	NA	NA	NA	NA
AMM1827	Gly Ile Ile	C14H27N3O4	301.2	4.587	302.207	NA	AMM01597p	NA	NA	NA	15900; ESI-Q-TOF; [M+H]+; 20 V;||23190; ESI-Q-TOF; [M+H]+; 20 V;||17793; ESI-Q-TOF; [M+H]+; 20 V;||15900; ESI-Q-TOF; [M+H]+; 10 V;	NA	NA	NA	NA	NA	NA
AMM1828	Leu Ala Val	C14H27N3O4	301.2	3.407	302.207	NA	AMM01598p	NA	NA	NA	15737; ESI-Q-TOF; [M+H]+; 20 V;||19773; ESI-Q-TOF; [M+H]+; 20 V;	NA	NA	NA	NA	NA	NA
AMM1829	Val Ala Ile	C14H27N3O4	301.2	3.708	302.207	NA	AMM01599p	NA	NA	NA	17739; ESI-Q-TOF; [M+H]+; 20 V;||20207; ESI-Q-TOF; [M+H]+; 20 V;	NA	NA	NA	NA	NA	NA
AMM1830	H-LEU-LEU-GLY-OH	C14H27N3O4	301.2	4.338	302.207	NA	AMM01596p	NA	NA	NA	NA	NA	NA	NA	7019089	NA	NA
AMM1831	Val Leu Ala	C14H27N3O4	301.2	2.584	302.207	300.193	AMM01600p	NA	NA	NA	22157; ESI-Q-TOF; [M+H]+; 20 V;||20828; ESI-Q-TOF; [M+H]+; 20 V;	NA	NA	NA	NA	NA	NA
AMM1832	Gly Leu Leu	C14H27N3O4	301.2	4.781	302.207	NA	AMM01601p	NA	NA	NA	17793; ESI-Q-TOF; [M+H]+; 20 V;	NA	NA	NA	NA	NA	NA
AMM1833	H-LEU-LEU-GLY-OH	C14H27N3O4	301.2	2.39	302.207	300.193	AMM01602p	NA	NA	NA	NA	NA	NA	NA	7019089	NA	NA
AMM1834	H-LEU-LEU-GLY-OH	C14H27N3O4	301.2	3.025	302.207	300.193	AMM01603p	NA	NA	NA	NA	NA	NA	NA	7019089	NA	NA
AMM1835	NA	C17 H35 N O3	301.262	11.176	302.269	NA	NA	NA	NA	NA	NA	NA	NA	NA	NA	NA	NA
AMM1836	NA	C17 H35 N O3	301.262	11.602	302.269	NA	NA	NA	NA	NA	NA	NA	NA	NA	NA	NA	NA
AMM1837	NA	NA	301.557	5.94	302.565	NA	NA	NA	NA	NA	NA	NA	NA	NA	NA	NA	NA
AMM1838	NA	C17 H6 N2 O4	302.034	0.831	303.041	301.027	AMM01604p	NA	NA	NA	NA	NA	NA	NA	NA	NA	NA
AMM1839	NA	C12 H10 N6 O4	302.077	2.012	303.084	NA	AMM01610p	NA	NA	NA	NA	NA	NA	NA	NA	NA	NA
AMM1840	Isotachioside	C13H18O8	302.1	1.721	NA	301.093	NA	AMM00738n	NA	NA	NA	NA	NA	NA	NA	15098566	NA
AMM1841	Odoratol	C17H18O5	302.115	7.085	303.123	301.108	AMM01613p	AMM00740n	NA	NA	NA	NA	C09807||C10495||C10507	NA	NA	NA	Flavonoids
AMM1842	His Phe	C15H18N4O3	302.138	1.732	303.145	NA	AMM01615p	NA	NA	NA	23702; ESI-Q-TOF; [M+H]+; 20 V;	NA	NA	NA	NA	NA	NA
AMM1843	NA	C12 H22 N4 O5	302.159	1.595	303.166	NA	AMM01617p	NA	NA	NA	NA	NA	NA	NA	NA	NA	NA
AMM1844	Tributyrin	C15H26O6	302.173	7.894	303.18	301.1656||301.1657	NA	AMM00742n||AMM00743n	NA	NA	NA	NA	NA	C13870	NA	NA	NA
AMM1845	Tributyrin	C15H26O6	302.173	15.643	NA	301.166	NA	AMM00748n	NA	NA	NA	NA	NA	C13870	NA	NA	NA
AMM1846	NA	C14 H26 N2 O5	302.184	4.581	303.191	NA	NA	NA	NA	NA	NA	NA	NA	NA	NA	NA	NA
AMM1847	Abietic acid	C20H30O2	302.225	17.872	NA	301.217	NA	AMM00754n	NA	BML00381||BML00263||BML00387||BML00270	NA	NA	NA	NA	NA	NA	Terpenoids
AMM1848	NA	NA	302.301	15.351	303.308	NA	NA	NA	NA	NA	NA	NA	NA	NA	NA	NA	NA
AMM1849	NA	C19 H42 S	302.301	15.144	303.308	NA	NA	NA	NA	NA	NA	NA	NA	NA	NA	NA	NA
AMM1850	NA	C13 H21 N O7	303.132	3.185	304.139	NA	NA	NA	NA	NA	NA	NA	NA	NA	NA	NA	NA
AMM1851	Nicotianamine	C12H21N3O6	303.143	1.761	304.15	302.136	AMM01621p	AMM00757n	NA	NA	NA	NA	C05324	NA	NA	NA	NA
AMM1852	N(6)-[(Indol-3-yl)acetyl]-L-lysine	C16H21N3O3	303.158	3.745	304.165	NA	AMM01622p	NA	NA	NA	NA	NA	C04211	NA	NA	NA	NA
AMM1853	N(6)-[(Indol-3-yl)acetyl]-L-lysine	C16H21N3O3	303.158	3.798	304.166	NA	AMM01623p	NA	NA	NA	NA	NA	C04211	NA	NA	NA	NA
AMM1854	NA	NA	303.176	15.638	NA	302.168	NA	NA	NA	NA	NA	NA	NA	NA	NA	NA	NA
AMM1855	Leu-Thr-Ala	C13H25N3O5	303.179	2.07	304.187	NA	AMM01624p	NA	NA	NA	NA	NA	NA	NA	71464637	NA	NA
AMM1856	NA	C13 H25 N3 O5	303.179	2.581	304.187	NA	NA	NA	NA	NA	NA	NA	NA	NA	NA	NA	NA
AMM1857	NA	C13 H25 N3 O5	303.179	2.646	304.187	NA	NA	NA	NA	NA	NA	NA	NA	NA	NA	NA	NA
AMM1858	Fenpropimorph	C20H33NO	303.256	11.085	304.263	NA	AMM01626p	NA	NA	NA	NA	NA	C18787	NA	NA	NA	NA
AMM1859	NA	C14 H16 N4 O4	304.117	1.474	305.125	NA	NA	NA	NA	NA	NA	NA	NA	NA	NA	NA	NA
AMM1860	Nopaline	C11H20N4O6	304.138	1.314	305.145	NA	AMM01628p	NA	NA	NA	NA	NA	C01682	NA	NA	NA	NA
AMM1861	NA	C14 H24 O7	304.152	5.739	NA	303.145	NA	AMM00761n	NA	NA	NA	NA	NA	NA	NA	NA	NA
AMM1862	NA	C15 H28 O4 S	304.17	15.645	NA	303.163	NA	NA	NA	NA	NA	NA	NA	NA	NA	NA	NA
AMM1863	4'-Oxonebramine	C12H24N4O5	304.175	1.595	305.182	NA	AMM01630p	NA	NA	NA	NA	NA	C21258	NA	NA	NA	NA
AMM1864	16beta,17beta-Dihydroxy-16-methylestr-4-en-3-one	C19H28O3	304.204	12.442	305.211	NA	AMM01633p	NA	NA	NA	NA	NA	C15144||C14600||C14649||C14627||C05139||C18075||C05294||C05291||C14497||C21296||C18045||C14671||C15332||C14912||C15416||C15286	NA	NA	NA	NA
AMM1865	16beta,17beta-Dihydroxy-16-methylestr-4-en-3-one	C19H28O3	304.204	12.632	305.211	NA	AMM01634p	NA	NA	NA	NA	NA	C15144||C05294||C05139||C14600||C14649||C14627||C18075||C05291||C14497||C21296||C18045||C14671||C15416||C15332||C14912||C15286	NA	NA	NA	NA
AMM1866	7alpha-Hydroxytestosterone	C19H28O3	304.204	15.667	305.211	NA	AMM01635p	NA	NA	NA	NA	NA	C05291||C05294||C18075||C14627||C14497||C15144||C21296||C14600||C14649||C18045||C05139||C15332||C15286||C15416||C14671||C14912	NA	NA	NA	NA
AMM1867	NA	C13 H29 N4 O2 P	304.204	14.589	305.211	NA	NA	NA	NA	NA	NA	NA	NA	NA	NA	NA	NA
AMM1868	NA	C19 H32 N2 O	304.252	18.458	NA	303.244	NA	AMM00765n	NA	NA	NA	NA	NA	NA	NA	NA	NA
AMM1869	NA	C10 H14 Cl N3 P2 S	305.009	0.818	NA	304.001	NA	AMM00766n	NA	NA	NA	NA	NA	NA	NA	NA	NA
AMM1870	NA	C5 H15 N5 O10	305.082	2.14	306.09	NA	NA	NA	NA	NA	NA	NA	NA	NA	NA	NA	NA
AMM1871	Imazamox	C15H19N3O4	305.137	3.136	306.145	NA	AMM01638p	NA	NA	NA	NA	NA	C18598	NA	NA	NA	NA
AMM1872	6'-Oxolividamine	C12H23N3O6	305.159	2.054	306.166	304.152	AMM01640p	AMM00767n	NA	NA	NA	NA	C21256||C21257	NA	NA	NA	NA
AMM1873	4'-Oxolividamine	C12H23N3O6	305.159	1.582	306.166	304.152	NA	AMM00767n	NA	NA	NA	NA	NA	C21257||C21256	NA	NA	NA
AMM1874	Capsaicin	C18H27NO3	305.199	11.628	306.206	304.192	AMM01642p	AMM00768n	PR100259||BML00609||BML00617	NA	NA	NA	NA	NA	NA	NA	Amino acid related compounds
AMM1875	NA	C12 H27 N5 O4	305.207	12.671	306.214	NA	NA	NA	NA	NA	NA	NA	NA	NA	NA	NA	NA
AMM1876	NA	C16 H35 N O4	305.256	8.179	306.263	NA	AMM01645p	NA	NA	NA	NA	NA	NA	NA	NA	NA	NA
AMM1877	NA	C16 H35 N O4	305.256	7.271	306.264	NA	AMM01646p	NA	NA	NA	NA	NA	NA	NA	NA	NA	NA
AMM1878	NA	C16 H35 N O4	305.256	9.947	306.264	NA	AMM01649p	NA	NA	NA	NA	NA	NA	NA	NA	NA	NA
AMM1879	NA	C16 H35 N O4	305.256	9.219	306.264	NA	AMM01651p	NA	NA	NA	NA	NA	NA	NA	NA	NA	NA
AMM1880	NA	C16 H35 N O4	305.256	9.303	306.264	NA	AMM01652p	NA	NA	NA	NA	NA	NA	NA	NA	NA	NA
AMM1881	NA	C16 H35 N O4	305.256	9.887	306.264	NA	AMM01653p	NA	NA	NA	NA	NA	NA	NA	NA	NA	NA
AMM1882	NA	C16 H35 N O4	305.256	6.804	306.264	NA	NA	NA	NA	NA	NA	NA	NA	NA	NA	NA	NA
AMM1883	NA	C16 H35 N O4	305.257	8.512	306.264	NA	AMM01655p	NA	NA	NA	NA	NA	NA	NA	NA	NA	NA
AMM1884	NA	C16 H35 N O4	305.257	7.645	306.264	NA	AMM01656p	NA	NA	NA	NA	NA	NA	NA	NA	NA	NA
AMM1885	NA	C14 H36 N5 P	305.272	11.34	306.279	NA	AMM01657p	NA	NA	NA	NA	NA	NA	NA	NA	NA	NA
AMM1886	NA	C14 H36 N5 P	305.272	12.391	306.279	NA	AMM01658p	NA	NA	NA	NA	NA	NA	NA	NA	NA	NA
AMM1887	NA	C2 H Cl N4 O8 P2	305.895	0.902	306.902	NA	AMM01659p	NA	NA	NA	NA	NA	NA	NA	NA	NA	NA
AMM1888	NA	C11 H11 N6 O3 P	306.063	1.315	307.07	NA	AMM01660p	NA	NA	NA	NA	NA	NA	NA	NA	NA	NA
AMM1889	2-OXINDOLE-3-ACETYL-ASP	C14H14N2O6	306.085	3.06	307.092	NA	AMM01661p	NA	NA	NA	NA	NA	NA	NA	90659281	NA	NA
AMM1890	NA	C14 H14 N2 O6	306.085	1.805	307.092	NA	NA	NA	NA	NA	NA	NA	NA	NA	NA	NA	NA
AMM1891	NA	C12 H18 O9	306.095	8.764	307.102	NA	AMM01662p	NA	NA	NA	NA	NA	NA	NA	NA	NA	NA
AMM1892	NA	C12 H18 O9	306.095	2.564	307.102	NA	NA	NA	NA	NA	NA	NA	NA	NA	NA	NA	NA
AMM1893	NA	C13 H26 N2 O4 S	306.161	2.542	307.168	NA	AMM01665p	NA	NA	NA	NA	NA	NA	NA	NA	NA	NA
AMM1894	Feruloylagmatine	C15H22N4O3	306.168	4.428	NA	305.161	NA	AMM00773n	NA	NA	NA	NA	NA	C18325||C01670	NA	NA	NA
AMM1895	Compactin diol lactone	C18H26O4	306.183	11.299	307.19	305.176	AMM01666p	AMM00777n	NA	NA	NA	NA	C14183||C20203||C14300	NA	NA	NA	Amino acid related compounds
AMM1896	NA	C18 H26 O4	306.183	5.465	307.19	NA	NA	NA	NA	NA	NA	NA	NA	NA	NA	NA	NA
AMM1897	NA	C18 H26 O4	306.183	12.746	307.19	NA	NA	NA	NA	NA	NA	NA	NA	NA	NA	NA	NA
AMM1898	Androst-5-ene-3beta,17beta,19-triol	C19H30O3	306.219	16.578	307.226	NA	AMM01671p	NA	NA	NA	NA	NA	C15097||C14606||C07346||C15536||C15136	NA	NA	NA	NA
AMM1899	Androst-5-ene-3beta,17beta,19-triol	C19H30O3	306.219	10.308	307.226	NA	AMM01668p	NA	NA	NA	NA	NA	C15097||C14606||C07346||C15536||C15136	NA	NA	NA	NA
AMM1900	Androst-5-ene-3beta,17beta,19-triol	C19H30O3	306.219	16.453	307.226	NA	AMM01669p	NA	NA	NA	NA	NA	C15097||C15536||C14606||C07346||C15136	NA	NA	NA	NA
AMM1901	Androst-5-ene-3beta,17beta,19-triol	C19H30O3	306.219	14.271	307.226	NA	AMM01670p	NA	NA	NA	NA	NA	C15097||C14606||C07346||C15536||C15136	NA	NA	NA	NA
AMM1902	Androst-5-ene-3beta,17beta,19-triol	C19H30O3	306.219	10.376	307.227	NA	AMM01672p	NA	NA	NA	NA	NA	C15097||C14606||C07346||C15536||C15136	NA	NA	NA	NA
AMM1903	Androst-5-ene-3beta,17beta,19-triol	C19H30O3	306.219	13.725	307.227	NA	AMM01673p	NA	NA	NA	NA	NA	C15097||C15536||C14606||C07346||C15136	NA	NA	NA	NA
AMM1904	Androst-5-ene-3beta,17beta,19-triol	C19H30O3	306.219	16.717	307.227	NA	AMM01674p	NA	NA	NA	NA	NA	C15097||C14606||C07346||C15536||C15136	NA	NA	NA	NA
AMM1905	NA	C12 H31 N6 O P	306.231	6.939	307.238	NA	AMM01675p	NA	NA	NA	NA	NA	NA	NA	NA	NA	NA
AMM1906	2,7,11-Cembratrien-4,6-diol	C20H34O2	306.256	11.348	307.263	NA	AMM01680p	NA	NA	NA	NA	NA	C09072||C16522||C03242||C13273||C15058||C15399||C15376	NA	NA	NA	Terpenoids
AMM1907	2,7,11-Cembratrien-4,6-diol	C20H34O2	306.256	16.119	307.263	NA	AMM01679p	NA	NA	NA	NA	NA	C09072||C13273||C03242||C16522||C15058||C15399||C15376	NA	NA	NA	Terpenoids
AMM1908	Icosatrienoic acid	C20H34O2	306.256	16.029	307.263	NA	AMM01681p	NA	NA	NA	NA	NA	C16522||C03242||C09072||C13273||C15058||C15399||C15376	NA	NA	NA	Terpenoids
AMM1909	2,7,11-Cembratrien-4,6-diol	C20H34O2	306.256	16.368	307.263	NA	AMM01682p	NA	NA	NA	NA	NA	C09072||C03242||C16522||C13273||C15058||C15399||C15376	NA	NA	NA	Terpenoids
AMM1910	2,7,11-Cembratrien-4,6-diol	C20H34O2	306.256	16.547	307.263	NA	AMM01684p	NA	NA	NA	NA	NA	C09072||C13273||C15058||C03242||C16522||C15399||C15376	NA	NA	NA	Terpenoids
AMM1911	5(Z),8(Z),14(Z)-Eicosatrienoic Acid	C20H34O2	306.256	19.421	NA	305.249	NA	AMM00784n	NA	NA	NA	45191; ESI-Q-TOF; [M-H]-; 10 V;||35044; ESI-Q-TOF; [M-H]-; 10 V;||45191; ESI-Q-TOF; [M-H]-; 0 V;||35044; ESI-Q-TOF; [M-H]-; 0 V;||35044; ESI-Q-TOF; [M-H]-; 20 V;||35042; ESI-Q-TOF; [M-H]-; 20 V;||35045; ESI-Q-TOF; [M-H]-; 10 V;||34828; ESI-Q-TOF; [M-H]-; 0 V;||34828; ESI-Q-TOF; [M-H]-; 10 V;||35042; ESI-Q-TOF; [M-H]-; 10 V;||35045; ESI-Q-TOF; [M-H]-; 0 V;||35042; ESI-Q-TOF; [M-H]-; 0 V;||193; ESI…	NA	NA	NA	NA	Terpenoids
AMM1912	N-Acetyl-b-neuraminic acid	C11H19NO9	307.084	4.497	308.091	NA	AMM01687p	NA	NA	NA	5764; ESI-Q-TOF; [M-H]-; 0 V;||5739; ESI-Q-TOF; [M-H]-; 0 V;||24101; ESI-Q-TOF; [M-H]-; 0 V;||44; ESI-Q-TOF; [M+H]+; 0 V;||23211; ESI-Q-TOF; [M+H]+; 0 V;	NA	NA	NA	NA	NA	NA
AMM1913	NA	NA	307.089	2.957	308.096	NA	NA	NA	NA	NA	NA	NA	NA	NA	NA	NA	NA
AMM1914	NA	C12 H21 N O6 S	307.109	4.343	308.116	NA	AMM01689p	NA	NA	NA	NA	NA	NA	NA	NA	NA	NA
AMM1915	Tebuconazole	C16H22ClN3O	307.145	3.836	308.152	306.138	AMM01690p	NA	NA	NA	NA	NA	C18489	NA	NA	NA	NA
AMM1916	Betaxolol	C18H29NO3	307.215	10.617	308.222	NA	AMM01692p	NA	NA	NA	NA	NA	C06849||C11760||C16952	NA	NA	NA	Amino acid related compounds
AMM1917	NA	C13 H25 N9	307.223	10.354	308.23	NA	NA	NA	NA	NA	NA	NA	NA	NA	NA	NA	NA
AMM1918	NA	C12 H29 N5 O4	307.223	13.73	308.23	NA	NA	NA	NA	NA	NA	NA	NA	NA	NA	NA	NA
AMM1919	NA	C12 H29 N5 O4	307.223	16.599	308.23	NA	NA	NA	NA	NA	NA	NA	NA	NA	NA	NA	NA
AMM1920	NA	C13 H33 N5 O3	307.259	15.857	308.266	NA	NA	NA	NA	NA	NA	NA	NA	NA	NA	NA	NA
AMM1921	NA	C13 H33 N5 O3	307.259	16.366	308.266	NA	NA	NA	NA	NA	NA	NA	NA	NA	NA	NA	NA
AMM1922	NA	C13 H33 N5 O3	307.259	16.113	308.266	NA	NA	NA	NA	NA	NA	NA	NA	NA	NA	NA	NA
AMM1923	NA	C20 H37 N O	307.287	13.159	308.295	NA	AMM01694p	NA	NA	NA	NA	NA	NA	NA	NA	NA	NA
AMM1924	NA	C14 H38 N5 P	307.287	13.54	308.295	NA	AMM01695p	NA	NA	NA	NA	NA	NA	NA	NA	NA	NA
AMM1925	NA	C20 H37 N O	307.287	19.288	308.295	NA	AMM01696p	NA	NA	NA	NA	NA	NA	NA	NA	NA	NA
AMM1926	NA	C6 H4 N4 O7 S2	307.951	1.733	NA	306.944	NA	NA	NA	NA	NA	NA	NA	NA	NA	NA	NA
AMM1927	NA	C6 H10 N6 O5 P2	308.019	1.291	309.027	NA	AMM01697p	NA	NA	NA	NA	NA	NA	NA	NA	NA	NA
AMM1928	NSC-224070	C14H20N4O4	308.147	4.152	NA	307.14	NA	AMM00791n	NA	NA	NA	NA	NA	NA	NA	124693	NA
AMM1929	Ubenimex	C16H24N2O4	308.173	5.309	309.181	NA	AMM01706p	NA	NA	NA	NA	NA	C00732	NA	NA	NA	NA
AMM1930	NA	C15 H32 O2 S2	308.183	4.24	309.191	307.176	AMM01708p	NA	NA	NA	NA	NA	NA	NA	NA	NA	NA
AMM1931	5-O-Methylembelin	C18H28O4	308.198	13.209	309.206	307.192	AMM01709p	AMM00794n	NA	NA	NA	NA	C10373||C15818	NA	NA	NA	NA
AMM1932	Soraphen O	C18H28O4	308.199	5.363	309.206	NA	AMM01710p	NA	NA	NA	NA	NA	C15818||C10373	NA	NA	NA	NA
AMM1933	Soraphen O	C18H28O4	308.199	6.551	309.206	NA	AMM01711p	NA	NA	NA	NA	NA	C15818||C10373	NA	NA	NA	NA
AMM1934	Soraphen O	C18H28O4	308.199	10.01	NA	307.192	NA	AMM00792n	NA	NA	NA	NA	NA	C15818||C10373	NA	NA	NA
AMM1935	Soraphen O	C18H28O4	308.199	10.276	NA	307.192	NA	AMM00793n	NA	NA	NA	NA	NA	C15818||C10373	NA	NA	NA
AMM1936	Methyl (10E,12Z,15Z)-9-hydroxyoctadeca-10,12,15-trienoate	C19H32O3	308.235	17.635	309.242	NA	AMM01717p	NA	NA	NA	NA	NA	NA	NA	10244787||170796||161274	NA	NA
AMM1937	Methyl (10E,12Z,15Z)-9-hydroxyoctadeca-10,12,15-trienoate	C19H32O3	308.235	17.817	309.242	NA	AMM01718p	NA	NA	NA	NA	NA	NA	NA	10244787||170796||161274	NA	NA
AMM1938	Methyl (10E,12Z,15Z)-9-hydroxyoctadeca-10,12,15-trienoate	C19H32O3	308.235	17.455	309.242	NA	AMM01719p	NA	NA	NA	NA	NA	NA	NA	10244787||170796||161274	NA	NA
AMM1939	Methyl (10E,12Z,15Z)-9-hydroxyoctadeca-10,12,15-trienoate	C19H32O3	308.235	15.078	309.242	NA	AMM01720p	NA	NA	NA	NA	NA	NA	NA	10244787||170796||161274	NA	NA
AMM1940	Methyl (10E,12Z,15Z)-9-hydroxyoctadeca-10,12,15-trienoate	C19H32O3	308.235	12.928	309.242	NA	AMM01722p	NA	NA	NA	NA	NA	NA	NA	10244787||170796||161274	NA	NA
AMM1941	Methyl (10E,12Z,15Z)-9-hydroxyoctadeca-10,12,15-trienoate	C19H32O3	308.235	10.975	309.242	NA	AMM01723p	NA	NA	NA	NA	NA	NA	NA	10244787||170796||161274	NA	NA
AMM1942	Methyl (10E,12Z,15Z)-9-hydroxyoctadeca-10,12,15-trienoate	C19H32O3	308.235	14.024	309.242	NA	AMM01725p	NA	NA	NA	NA	NA	NA	NA	10244787||170796||161274	NA	NA
AMM1943	Methyl (10E,12Z,15Z)-9-hydroxyoctadeca-10,12,15-trienoate	C19H32O3	308.235	10.88	309.242	NA	AMM01726p	NA	NA	NA	NA	NA	NA	NA	10244787||170796||161274	NA	NA
AMM1944	Methyl (10E,12Z,15Z)-9-hydroxyoctadeca-10,12,15-trienoate	C19H32O3	308.235	16.128	NA	307.228	NA	AMM00796n	NA	NA	NA	NA	NA	NA	NA	10244787||170796||161274	NA
AMM1945	NA	C20 H36 O2	308.271	17.133	309.279	NA	NA	NA	NA	NA	NA	NA	NA	NA	NA	NA	NA
AMM1946	NA	C20 H36 O2	308.272	17.28	309.279	NA	NA	NA	NA	NA	NA	NA	NA	NA	NA	NA	NA
AMM1947	5(Z),14(Z)-Eicosadienoic Acid	C20H36O2	308.272	20.447	NA	307.264	NA	AMM00797n	NA	NA	NA	96465; ESI-Q-TOF; [M-H]-; 10 V;||96465; ESI-Q-TOF; [M-H]-; 0 V;||96465; ESI-Q-TOF; [M-H]-; 20 V;||24088; ESI-Q-TOF; [M-H]-; 20 V;||24088; ESI-Q-TOF; [M-H]-; 10 V;||24088; ESI-Q-TOF; [M-H]-; 0 V;||64791; ESI-Q-TOF; [M-H]-; 10 V;||62964; ESI-Q-TOF; [M-H]-; 20 V;||64791; ESI-Q-TOF; [M-H]-; 0 V;||64791; ESI-Q-TOF; [M-H]-; 20 V;||62964; ESI-Q-TOF; [M-H]-; 0 V;||62964; ESI-Q-TOF; [M-H]-; 10 V;||45657; …	NA	NA	NA	NA	Terpenoids
AMM1948	5(Z),14(Z)-Eicosadienoic Acid	C20H36O2	308.272	20.639	NA	307.264	NA	AMM00798n	NA	NA	NA	96465; ESI-Q-TOF; [M-H]-; 10 V;||96465; ESI-Q-TOF; [M-H]-; 0 V;||96465; ESI-Q-TOF; [M-H]-; 20 V;||24088; ESI-Q-TOF; [M-H]-; 20 V;||24088; ESI-Q-TOF; [M-H]-; 10 V;||24088; ESI-Q-TOF; [M-H]-; 0 V;||64791; ESI-Q-TOF; [M-H]-; 10 V;||62964; ESI-Q-TOF; [M-H]-; 20 V;||64791; ESI-Q-TOF; [M-H]-; 0 V;||64791; ESI-Q-TOF; [M-H]-; 20 V;||62964; ESI-Q-TOF; [M-H]-; 0 V;||62964; ESI-Q-TOF; [M-H]-; 10 V;||45657; …	NA	NA	NA	NA	Terpenoids
AMM1949	NA	C13 H36 N6 O2	308.291	14.955	309.298	NA	AMM01728p	NA	NA	NA	NA	NA	NA	NA	NA	NA	NA
AMM1950	NA	C13 H36 N6 O2	308.291	17.279	309.298	NA	AMM01729p	NA	NA	NA	NA	NA	NA	NA	NA	NA	NA
AMM1951	NA	C13 H36 N6 O2	308.291	19.282	309.298	NA	NA	NA	NA	NA	NA	NA	NA	NA	NA	NA	NA
AMM1952	H-TYR-GLN-OH	C14H19N3O5	309.132	2.561	310.14	NA	AMM01730p	NA	NA	NA	NA	NA	NA	NA	7020179||54113898	NA	NA
AMM1953	NA	C16 H24 N O P S	309.132	2.292	310.14	NA	NA	NA	NA	NA	NA	NA	NA	NA	NA	NA	NA
AMM1954	Isopropalin	C15H23N3O4	309.169	1.305	310.176	NA	AMM01732p	NA	NA	NA	NA	NA	C19063	NA	NA	NA	NA
AMM1955	NA	C11 H27 N5 O5	309.202	6.573	310.209	NA	NA	NA	NA	NA	NA	NA	NA	NA	NA	NA	NA
AMM1956	NA	C11 H27 N5 O5	309.202	10.006	310.209	308.1951||308.1952	NA	NA	NA	NA	NA	NA	NA	NA	NA	NA	NA
AMM1957	NA	C12 H23 N9 O	309.202	10.671	310.209	308.195	NA	NA	NA	NA	NA	NA	NA	NA	NA	NA	NA
AMM1958	NA	C18 H31 N O3	309.23	6.999	310.237	NA	AMM01736p	NA	NA	NA	NA	NA	NA	NA	NA	NA	NA
AMM1959	NA	C18 H31 N O3	309.23	8.424	310.237	NA	AMM01737p	NA	NA	NA	NA	NA	NA	NA	NA	NA	NA
AMM1960	NA	C18 H31 N O3	309.23	10.791	310.237	NA	AMM01738p	NA	NA	NA	NA	NA	NA	NA	NA	NA	NA
AMM1961	NA	C18 H31 N O3	309.231	12.763	NA	308.223	NA	AMM00801n	NA	NA	NA	NA	NA	NA	NA	NA	NA
AMM1962	NA	C13 H27 N9	309.238	15.077	310.245	NA	NA	NA	NA	NA	NA	NA	NA	NA	NA	NA	NA
AMM1963	NA	C12 H31 N5 O4	309.238	15.284	310.246	NA	NA	NA	NA	NA	NA	NA	NA	NA	NA	NA	NA
AMM1964	Oleoyl Ethyl Amide	C20H39NO	309.303	20.921	310.31	NA	AMM01739p	NA	NA	NA	44905; ESI-Q-TOF; [M+H]+; 0 V;||44905; ESI-Q-TOF; [M+H]+; 10 V;	NA	NA	NA	NA	NA	NA
AMM1965	Oleoyl ethylamide	C20 H39 N O	309.303	20.581	310.31	NA	AMM01740p	NA	NA	NA	NA	NA	NA	NA	NA	NA	NA
AMM1966	Oleoyl ethylamide	C20 H39 N O	309.303	16.381	310.31	NA	AMM01741p	NA	NA	NA	NA	NA	NA	NA	NA	NA	NA
AMM1967	Oleoyl ethylamide	C20 H39 N O	309.303	16.588	310.31	NA	AMM01742p	NA	NA	NA	NA	NA	NA	NA	NA	NA	NA
AMM1968	NA	C19 H18 O4	310.12	7.236	311.127	NA	NA	NA	NA	NA	NA	NA	NA	NA	NA	NA	NA
AMM1969	7-Hydroxy-3-(4-methoxyphenyl)-4-propyl-2H-1-benzopyran-2-one	C19H18O4	310.12	4.744	311.128	NA	AMM01747p	NA	NA	NA	NA	NA	C15051||C05113||C17016	NA	NA	NA	NA
AMM1970	NA	C12 H23 N8 P	310.178	10.598	NA	309.171	NA	NA	NA	NA	NA	NA	NA	NA	NA	NA	NA
AMM1971	Bestatin (hydrochloride)	C16H24N2O4	310.182	13.197	NA	309.174	NA	AMM00808n	NA	NA	NA	63060; ESI-Q-TOF; [M+H]+; 0 V;	NA	NA	NA	NA	NA
AMM1972	NA	C12 H31 N4 O3 P	310.212	18.12	NA	309.205	NA	AMM00809n	NA	NA	NA	NA	NA	NA	NA	NA	NA
AMM1973	(9R,10E,12Z,15Z)-9-Hydroperoxyoctadeca-10,12,15-trienoate	C18H30O4	310.214	9.601	311.221	309.2075||309.2074	AMM01749p	AMM00822n||AMM00819n	NA	NA	NA	NA	C19936||C04785||C20704||C16341||C07357||C15753	NA	NA	NA	NA
AMM1974	(9R,10E,12Z,15Z)-9-Hydroperoxyoctadeca-10,12,15-trienoate	C18H30O4	310.214	8.232	311.221	NA	AMM01751p	NA	NA	NA	NA	NA	C19936||C04785||C20704||C16341||C07357||C15753	NA	NA	NA	NA
AMM1975	(9R,10E,12Z,15Z)-9-Hydroperoxyoctadeca-10,12,15-trienoate	C18H30O4	310.215	10.535	NA	309.207	NA	AMM00810n	NA	NA	NA	NA	NA	C19936||C20704||C04785||C16341||C15753||C07357	NA	NA	NA
AMM1976	(9R,10E,12Z,15Z)-9-Hydroperoxyoctadeca-10,12,15-trienoate	C18H30O4	310.215	11.756	NA	309.207	NA	AMM00811n	NA	NA	NA	NA	NA	C19936||C16341||C20704||C07357||C15753||C04785	NA	NA	NA
AMM1977	trans-EKODE-(E)-Ib	C18H30O4	310.215	13.635	NA	309.207	NA	AMM00814n	NA	NA	NA	35761; ESI-Q-TOF; [M-H]-; 10 V;	NA	NA	NA	NA	NA
AMM1978	(9R,10E,12Z,15Z)-9-Hydroperoxyoctadeca-10,12,15-trienoate	C18H30O4	310.215	11.646	NA	309.207	NA	AMM00812n	NA	NA	NA	NA	NA	C19936||C20704||C16341||C07357||C04785||C15753	NA	NA	NA
AMM1979	(8E,10S,12Z,15Z)-10-Hydroperoxyoctadeca-8,12,15-trienoate	C18H30O4	310.215	13.438	NA	309.207	NA	AMM00813n	NA	NA	NA	NA	NA	C20704||C19936||C04785||C16341||C07357||C15753	NA	NA	NA
AMM1980	(9R,10E,12Z,15Z)-9-Hydroperoxyoctadeca-10,12,15-trienoate	C18H30O4	310.215	11.478	NA	309.207	NA	AMM00815n	NA	NA	NA	NA	NA	C19936||C16341||C20704||C07357||C15753||C04785	NA	NA	NA
[truncated: 3,455 more rows]
