# Supplementary material for: Integrated metabolomics and transcriptomics study of traditional herb Astragalus membranaceus Bge. var. mongolicus (Bge.) Hsiao reveals global metabolic profile and novel phytochemical ingredients
Source: BMC Genomics. 2020 Nov 18;21(Suppl 10):697. doi: 10.1186/s12864-020-07005-y (PMC7677826; doi:10.1186/s12864-020-07005-y)
Supplement: Supplementary file 6 — Additional file 6. Unigenes differentially expressed in leaf and stem in comparison of root transcriptome. [file 12864_2020_7005_MOESM6_ESM.xls]

## Sheet: Leaf-root
GeneID	geneLength	Means-root	Means-leaf	log2Ratio(leaf/root)	Up-Down-Regulation(leaf/root)	Probability	Description	KEGG Orthology	GO Component	GO Function	GO Process	Blast nr
comp50073_c0_seq1	499	0.01	7.24667	9.50117	Up	0.905064	len=499 path=[87:0-17 177:18-498]	-	-	-	-	gi|922340727|ref|XP_003626378.2|/3.15045e-11/alcohol acyltransferase [Medicago truncatula]
comp41402_c0_seq1	408	0.01	5.4	9.07682	Up	0.875221	len=408 path=[386:0-224 619:225-376 851:377-407]	-	-	-	-	gi|955394190|ref|XP_014628453.1|/5.19176e-08/PREDICTED: uncharacterized protein LOC100796738 [Glycine max]
comp74605_c1_seq4	827	0.54	43.47	6.33092	Up	0.843476	len=827 path=[17115:0-137 24155:138-215 1716:216-630 2131:631-826]	-	-	-	-	-
comp67357_c0_seq18	907	0.01	7.39333	9.53008	Up	0.906805	len=907 path=[25:0-153 179:154-171 13692:172-172 13693:173-178 204:179-206 13710:207-220 246:221-237 263:238-274 13735:275-285 311:286-359 13794:360-362 13991:363-364 13994:365-374 3463:375-394 3483:395-443 3532:444-667 3756:668-700 3789:701-702 3791:703-735 3014:736-737 3016:738-836 3118:837-906]	-	-	-	-	-
comp73495_c1_seq19	505	3.52333	0.01	-8.4608	Down	0.820672	len=505 path=[1:0-349 10780:350-351 353:352-421 5629:422-469 8468:470-504]	K16732|1|3e-12|71.2|mtr:MTR_1g038840|protein regulator of cytokinesis 1	-	-	-	gi|217074632|gb|ACJ85676.1|/1.97583e-11/unknown [Medicago truncatula]
comp71011_c0_seq1	927	10.5033	0.01	-10.0366	Down	0.934549	len=927 path=[1809:0-6 1816:7-22 880:23-107 61:108-289 243:290-303 3000:304-482 436:483-507 461:508-722 3194:723-753 707:754-926]	K02365|1|3e-08|59.7|cam:101501526|separase [EC:3.4.22.49]	-	-	-	gi|828287860|ref|XP_012569077.1|/2.21394e-07/PREDICTED: separase isoform X2 [Cicer arietinum]
comp52601_c1_seq2	440	0.01	6.71333	9.39089	Up	0.8977	len=440 path=[1791:0-312 2869:313-439]	K05658|1|1e-16|65.5|bvg:104905624|ATP-binding cassette, subfamily B (MDR/TAP), member 1 [EC:3.6.3.44];K00799|3|8e-15|79.3|vvi:100242273|glutathione S-transferase [EC:2.5.1.18];K14379|4|1e-14|79.0|gmx:100813453|tartrate-resistant acid phosphatase type 5 [EC:3.1.3.2]	-	GO:0005488;GO:0016787//hydrolase activity;GO:0016740//transferase activity	-	gi|147846164|emb|CAN81634.1|/9.94946e-21/hypothetical protein VITISV_034565 [Vitis vinifera]
comp68393_c0_seq3	1563	0.0866667	30.8233	8.47433	Up	0.944798	len=1563 path=[1576:0-196 1773:197-209 1786:210-396 6928:397-397 1974:398-826 8248:827-862 3910:863-1430 4478:1431-1562]	K00475|1|0.0|679|mtr:MTR_8g075890|naringenin 3-dioxygenase [EC:1.14.11.9]	-	GO:0016706//oxidoreductase activity, acting on paired donors, with incorporation or reduction of molecular oxygen, 2-oxoglutarate as one donor, and incorporation of one atom each of oxygen into both donors	GO:0008152//metabolic process	gi|333102361|gb|AEF14415.1|/0/flavanone 3-hydroxylase [Onobrychis viciifolia]
comp46510_c0_seq1	722	0.01	4.12667	8.68883	Up	0.842511	len=722 path=[700:0-168 869:169-255 956:256-721]	K13456|1|1e-09|63.5|vvi:100258114|RPM1-interacting protein 4	-	-	-	gi|571536081|ref|XP_003550860.2|/1.04341e-26/PREDICTED: RPM1-interacting protein 4-like [Glycine max]
comp67752_c0_seq7	558	10.5633	0.0633333	-7.38188	Down	0.864899	len=558 path=[2121:0-189 6977:190-219 2341:220-283 7091:284-288 2410:289-298 2420:299-402 2524:403-460 7214:461-469 5763:470-498 7357:499-557]	-	-	-	-	gi|920715974|gb|KOM56062.1|/1.44362e-26/hypothetical protein LR48_Vigan10g195400 [Vigna angularis]
comp74547_c1_seq1	462	0.01	3.31667	8.37359	Up	0.812158	len=462 path=[4342:0-25 4368:26-103 4446:104-127 4470:128-129 4472:130-174 4517:175-198 8447:199-201 8450:202-211 4554:212-258 4601:259-307 4650:308-323 4666:324-359 4702:360-368 4711:369-461]	-	-	-	-	-
comp55120_c1_seq1	385	0.01	33.07	11.6913	Up	0.982668	len=385 path=[387:0-160 548:161-213 601:214-384]	K01184|1|5e-07|53.1|obr:102702858|polygalacturonase [EC:3.2.1.15]	-	GO:0003676//nucleic acid binding	-	gi|922397834|ref|XP_013466107.1|/1.77915e-23/MYB family transcription factor [Medicago truncatula]
comp68915_c0_seq2	600	3.43667	0.01	-8.42487	Down	0.817267	len=600 path=[618:0-13 632:14-20 639:21-56 682:57-144 770:145-481 2454:482-482 2455:483-503 2476:504-599]	K16222|1|6e-29|127|eus:EUTSA_v10004655mg|Dof zinc finger protein DOF5.5	-	-	-	gi|922387942|ref|XP_013462554.1|/3.92186e-54/Dof domain zinc finger protein [Medicago truncatula]
comp71318_c0_seq1	2400	0.01	3.5	8.45121	Up	0.819905	len=2400 path=[1:0-1393 1406:1394-2084 2097:2085-2166 2179:2167-2209 7671:2210-2217 2230:2218-2242 2264:2243-2244 2266:2245-2399]	K01177|1|0.0|659|mtr:MTR_5g026210|beta-amylase [EC:3.2.1.2]	-	-	-	gi|951052610|ref|XP_014520752.1|/0/PREDICTED: beta-amylase 8 [Vigna radiata var. radiata]
comp73048_c1_seq13	1297	0.01	4.51667	8.81911	Up	0.854298	len=1297 path=[888:0-48 937:49-54 19643:55-164 19556:165-165 19572:166-173 19580:174-188 19595:189-195 1084:196-196 1085:197-214 1103:215-257 1146:258-297 1186:298-321 1210:322-378 1267:379-402 1291:403-418 1307:419-532 19785:533-544 1433:545-546 1435:547-547 1436:548-596 1485:597-633 1522:634-698 1587:699-745 19902:746-747 8826:748-818 8897:819-889 8968:890-910 8989:911-959 9038:960-975 9054:976…	-	-	-	-	gi|571513898|ref|XP_006596972.1|/3.83127e-112/PREDICTED: uncharacterized protein LOC100500144 isoform X1 [Glycine max]
comp66331_c0_seq6	1435	3.29333	0.01	-8.3634	Down	0.810928	len=1435 path=[5959:0-241 6201:242-644 6604:645-676 6636:677-1027 6987:1028-1093 7147:1094-1106 7160:1107-1108 7162:1109-1128 7182:1129-1155 13316:1156-1161 7215:1162-1211 10610:1212-1235 7326:1236-1287 11253:1288-1384 7378:1385-1434]	K17470|1|1e-171|603|cam:101498007|sulfate transporter 1, high-affinity	GO:0031224//intrinsic component of membrane	GO:0015291//secondary active transmembrane transporter activity	GO:0015698//inorganic anion transport	gi|502095048|ref|XP_004490362.1|/1.01596e-170/PREDICTED: sulfate transporter 1.3 [Cicer arietinum]
comp158775_c0_seq1	261	0.14	17.8733	6.99624	Up	0.867323	len=261 path=[1:0-260]	-	GO:0031224//intrinsic component of membrane;GO:0009534//chloroplast thylakoid	-	GO:0043623//cellular protein complex assembly	gi|944542991|ref|YP_009175813.1|/4.91144e-42/cytochrome c biogenesis protein (chloroplast) [Astragalus nakaianus]
comp74977_c2_seq19	1101	0.11	11.3567	6.68989	Up	0.829412	len=1101 path=[18857:0-51 19785:52-60 11473:61-254 1109:255-401 1256:402-501 3908:502-551 3958:552-578 1433:579-602 1457:603-655 20282:656-666 20307:667-679 20320:680-703 20351:704-711 1566:712-733 1588:734-763 20429:764-857 1712:858-868 20495:869-882 1737:883-904 1759:905-1100]	K18108|1|1e-46|187|vvi:100232956|(-)-alpha-terpineol synthase [EC:4.2.3.111];K12742|2|2e-39|164|vvi:100243167|isoprene synthase [EC:4.2.3.27];K07385|3|1e-38|161|ath:AT3G25830|1,8-cineole synthase [EC:4.2.3.108];K15096|5|2e-37|157|cit:102607029|(R)-limonene synthase [EC:4.2.3.20]	-	GO:0016829//lyase activity	-	gi|922391578|ref|XP_013464202.1|/5.18632e-65/monoterpene synthase [Medicago truncatula]
comp65632_c0_seq9	1121	0.01	8.38333	9.71138	Up	0.91767	len=1121 path=[1299:0-153 1454:154-325 4321:326-340 3781:341-370 3427:371-430 4370:431-442 2931:443-461 2950:462-676 1641:677-777 1742:778-1071 4209:1072-1120]	K03183|1|2e-06|54.3|smo:SELMODRAFT_141944|demethylmenaquinone methyltransferase / 2-methoxy-6-polyprenyl-1,4-benzoquinol methylase [EC:2.1.1.163 2.1.1.201];K18534|2|2e-06|53.9|cvr:CHLNCDRAFT_37067|MPBQ/MSBQ methyltransferase [EC:2.1.1.295]	-	-	-	gi|502143892|ref|XP_004505506.1|/3.13185e-65/PREDICTED: uncharacterized protein LOC101513404 [Cicer arietinum]
comp75849_c1_seq21	2033	8.86667	0.01	-9.79225	Down	0.922269	len=2033 path=[18676:0-5 80:6-7 82:8-108 18890:109-246 18991:247-260 19005:261-396 471:397-479 19110:480-494 9955:495-558 10019:559-659 1233:660-728 1302:729-740 1314:741-851 1425:852-886 1460:887-888 1462:889-973 1547:974-1013 19449:1014-1020 19456:1021-1037 1611:1038-1686 19648:1687-1687 2265:1688-1808 2386:1809-1982 2560:1983-2032]	K03142|1|1e-179|630|cam:101499964|transcription initiation factor TFIIH subunit 2	-	-	-	gi|502108084|ref|XP_004493385.1|/7.09562e-179/PREDICTED: general transcription factor IIH subunit 2 [Cicer arietinum]
comp67852_c2_seq1	386	0.01	18.8867	10.8832	Up	0.966111	len=386 path=[1:0-46 48:47-101 103:102-105 107:106-169 171:170-191 9369:192-200 2282:201-385]	K15404|1|6e-21|99.4|mtr:MTR_4g054150|aldehyde decarbonylase [EC:4.1.99.5]	GO:0031224//intrinsic component of membrane	GO:0046914//transition metal ion binding;GO:0003824//catalytic activity	GO:0006631//fatty acid metabolic process	gi|922362676|ref|XP_003606182.2|/5.33913e-20/fatty acid hydroxylase superfamily protein [Medicago truncatula]
comp75684_c0_seq3	288	0.01	4.93	8.94544	Up	0.864835	len=288 path=[7345:0-61 7407:62-114 9402:115-122 34:123-158 9329:159-234 9427:235-235 147:236-237 149:238-263 175:264-287]	-	-	-	-	-
comp66476_c0_seq3	1110	0.01	15.23	10.5727	Up	0.956501	len=1110 path=[66:0-92 159:93-378 445:379-730 797:731-773 5350:774-774 5351:775-781 848:782-791 858:792-794 861:795-811 878:812-836 903:837-841 908:842-939 1007:940-1109]	K09264|1|9e-19|95.1|sot:102602089|MADS-box transcription factor, plant	-	-	-	gi|920687255|gb|KOM31238.1|/4.93961e-47/hypothetical protein LR48_Vigan01g079300 [Vigna angularis]
comp68313_c0_seq1	3303	12.9333	0.01	-10.3369	Down	0.947871	len=3303 path=[3282:0-1245 4528:1246-1299 4582:1300-3056 6340:3057-3302]	K02184|1|3e-79|297|ppp:PHYPADRAFT_159956|formin 2	-	-	-	gi|502160680|ref|XP_004511845.1|/0/PREDICTED: formin-like protein 6 [Cicer arietinum]
comp76220_c0_seq3	911	0.01	10.1267	9.98394	Up	0.932084	len=911 path=[4012:0-25 15480:26-27 15482:28-37 15492:38-43 15498:44-96 15594:97-98 15596:99-168 15652:169-173 15657:174-177 15661:178-230 15685:231-261 14792:262-264 4322:265-280 15764:281-301 4359:302-302 4360:303-326 4384:327-395 4453:396-396 4454:397-445 15819:446-457 15893:458-458 15832:459-466 15840:467-517 15891:518-533 15906:534-552 4610:553-555 4613:556-613 15974:614-624 4682:625-648 470…	-	-	-	-	-
comp75718_c0_seq35	954	160.773	0.01	-13.9727	Down	0.997578	len=954 path=[1:0-53 58:54-161 5778:162-173 166:174-348 341:349-368 8630:369-387 5190:388-407 415:408-655 8779:656-770 955:771-790 8843:791-801 986:802-869 1054:870-906 8934:907-916 4074:917-953]	K03006|1|2e-06|53.9|bvg:104906096|DNA-directed RNA polymerase II subunit RPB1 [EC:2.7.7.6]	-	-	-	gi|502150703|ref|XP_004508082.1|/1.12046e-78/PREDICTED: embryonic protein DC-8-like [Cicer arietinum]
comp8247_c0_seq1	275	7.41	0.01	-9.53333	Down	0.907054	len=275 path=[1:0-80 82:81-274]	K01069|1|2e-09|61.2|obr:102700269|hydroxyacylglutathione hydrolase [EC:3.1.2.6]	-	-	-	gi|734387547|gb|KHN25310.1|/8.33106e-10/hypothetical protein glysoja_010227 [Glycine soja]
comp57669_c0_seq1	792	215.567	2.17	-6.6343	Down	0.874315	len=792 path=[794:0-576 1371:577-615 1410:616-644 1439:645-677 1472:678-791]	-	-	GO:0046914//transition metal ion binding	-	gi|357519409|ref|XP_003629993.1|/2.7451e-58/basic blue-like protein [Medicago truncatula]
comp28899_c0_seq1	275	0.133333	1050.4	12.9436	Up	0.999299	len=275 path=[253:0-274]	K08912|1|2e-17|87.4|gmx:100800351|light-harvesting complex II chlorophyll a/b binding protein 1	GO:0009521;GO:0031224//intrinsic component of membrane;GO:0009534//chloroplast thylakoid	GO:0046906//tetrapyrrole binding;GO:0043169//cation binding	GO:0006464//cellular protein modification process;GO:0006091//generation of precursor metabolites and energy	gi|922350222|ref|XP_013450966.1|/3.15847e-17/light-harvesting complex I chlorophyll A/B-binding protein [Medicago truncatula]
comp63337_c0_seq1	1232	21.73	0.346667	-5.97	Down	0.807559	len=1232 path=[1:0-467 469:468-487 489:488-762 764:763-765 767:766-909 2961:910-1110 1115:1111-1231]	K12309|1|2e-73|276|egr:104424130|beta-galactosidase [EC:3.2.1.23]	-	-	-	gi|922362776|ref|XP_003606419.2|/1.59199e-105/C2H2 and C2HC zinc finger protein, putative [Medicago truncatula]
comp75794_c0_seq1	2756	0.02	4.91667	7.94154	Up	0.835142	len=2756 path=[1:0-486 488:487-545 547:546-569 571:570-581 583:582-833 835:834-849 851:850-930 932:931-1041 1043:1042-1082 1084:1083-1321 10250:1322-1355 2358:1356-1407 2410:1408-1451 11662:1452-1531 2534:1532-1538 2541:1539-1794 2797:1795-1824 2827:1825-1892 9986:1893-1893 9987:1894-1917 2935:1918-1935 11864:1936-1946 9737:1947-1976 2994:1977-2166 11944:2167-2187 3205:2188-2315 3333:2316-2327 33…	K04733|1|8e-82|306|pop:POPTR_0019s14230g|interleukin-1 receptor-associated kinase 4 [EC:2.7.11.1]	-	-	-	gi|922386890|ref|XP_003597066.2|/2.06669e-131/S-locus lectin kinase family protein [Medicago truncatula]
comp76210_c0_seq35	1535	11.4433	0.01	-10.1603	Down	0.940378	len=1535 path=[8284:0-63 8348:64-111 8396:112-112 8397:113-224 8509:225-248 8533:249-291 8576:292-315 8600:316-332 8617:333-345 8630:346-356 8641:357-380 8665:381-422 8707:423-459 8744:460-483 8768:484-499 8784:500-526 8811:527-550 8835:551-559 8844:560-564 8849:565-565 8850:566-589 8874:590-618 8903:619-677 8962:678-681 8966:682-682 15477:683-696 15491:697-714 8999:715-720 9005:721-743 9028:744-…	K13459|1|9e-10|65.9|cam:101512529|disease resistance protein RPS2;K15078|2|1e-09|65.1|pmum:103335818|structure-specific endonuclease subunit SLX1 [EC:3.6.1.-]	-	-	-	gi|502127191|ref|XP_004499596.1|/4.2573e-138/PREDICTED: uncharacterized protein LOC101509621 [Cicer arietinum]
comp66997_c0_seq4	1967	0.4	24.9067	5.96039	Up	0.811156	len=1967 path=[2088:0-459 2548:460-1020 3109:1021-1521 3610:1522-1852 3941:1853-1854 3943:1855-1966]	K00939|1|0.0|982|cam:101496370|adenylate kinase [EC:2.7.4.3]	-	-	-	gi|502089570|ref|XP_004488951.1|/0/PREDICTED: adenylate kinase 5, chloroplastic [Cicer arietinum]
comp72358_c0_seq3	583	4.85667	0.01	-8.92382	Down	0.863194	len=583 path=[8885:0-122 11665:123-123 9009:124-153 6165:154-162 11887:163-181 8621:182-291 6303:292-323 12032:324-473 9656:474-474 6486:475-582]	K17499|1|8e-76|283|cam:101515345|protein phosphatase 1G [EC:3.1.3.16]	-	-	-	gi|502132501|ref|XP_004501391.1|/4.90814e-75/PREDICTED: probable protein phosphatase 2C 60 [Cicer arietinum]
comp57484_c0_seq1	308	7.00333	0.01	-9.4519	Down	0.901779	len=308 path=[657:0-200 573:201-212 585:213-307]	K16040|1|7e-09|59.3|vvi:100233030|trans-resveratrol di-O-methyltransferase [EC:2.1.1.240];K13259|2|6e-08|56.2|gmx:100807589|2,7,4'-trihydroxyisoflavanone 4'-O-methyltransferase / isoflavone 4'-O-methyltransferase [EC:2.1.1.212 2.1.1.46];K13262|3|7e-07|52.8|vvi:100243529|isoflavone-7-O-methyltransferase [EC:2.1.1.150]	-	-	-	gi|357491357|ref|XP_003615966.1|/1.98991e-11/orcinol O-methyltransferase [Medicago truncatula]
comp74586_c0_seq6	905	0.0666667	9.52333	7.15836	Up	0.846763	len=905 path=[10656:0-274 10931:275-311 10968:312-321 10978:322-390 11047:391-590 22586:591-632 8850:633-640 8858:641-668 13364:669-722 13418:723-755 22739:756-859 23626:860-865 6362:866-904]	-	-	-	-	gi|947110682|gb|KRH59008.1|/2.04529e-26/hypothetical protein GLYMA_05G160900 [Glycine max]
comp981808_c0_seq1	397	23.7433	0.01	-11.2133	Down	0.97404	len=397 path=[375:0-396]	-	-	-	-	-
comp475602_c0_seq1	529	0.01	19.3033	10.9146	Up	0.966912	len=529 path=[1:0-528]	K13161|1|3e-16|84.7|csv:101218373|heterogeneous nuclear ribonucleoprotein R	-	-	-	gi|357453111|ref|XP_003596832.1|/8.95156e-45/DUF3049 family protein [Medicago truncatula]
comp72733_c1_seq14	520	4.77	0.01	-8.89785	Down	0.860795	len=520 path=[17410:0-106 3488:107-117 3499:118-118 3500:119-143 3525:144-236 22001:237-249 3631:250-271 3653:272-326 22054:327-352 22073:353-401 3024:402-421 10999:422-427 11005:428-449 22133:450-496 22175:497-519]	-	-	-	-	-
comp73671_c0_seq3	4224	0.01	3.10333	8.27767	Up	0.80206	len=4224 path=[1:0-384 386:385-787 21003:788-2499 2501:2500-2546 9948:2547-2552 2554:2553-2595 10006:2596-3054 10465:3055-4087 20542:4088-4122 21293:4123-4125 21296:4126-4134 16042:4135-4223]	K03021|1|0.0|1942|gmx:100818991|DNA-directed RNA polymerase III subunit RPC2 [EC:2.7.7.6]	-	-	-	gi|571466081|ref|XP_006583557.1|/0/PREDICTED: DNA-directed RNA polymerase III subunit 2-like [Glycine max]
comp69281_c0_seq5	264	7.02	0.01	-9.45533	Down	0.902056	len=264 path=[3394:0-167 3562:168-206 3601:207-224 4041:225-253 4070:254-263]	-	-	-	-	gi|502166052|ref|XP_004513774.1|/6.68012e-07/PREDICTED: uncharacterized protein At3g61260-like [Cicer arietinum]
comp154183_c0_seq1	658	0.01	6.08667	9.24951	Up	0.888133	len=658 path=[636:0-657]	-	-	-	-	gi|593329865|ref|XP_007138359.1|/4.89631e-14/hypothetical protein PHAVU_009G202200g [Phaseolus vulgaris]
comp69480_c0_seq3	1200	0.01	9.64	9.91289	Up	0.928489	len=1200 path=[1183:0-153 1343:154-248 1438:249-330 4752:331-335 1524:336-341 1530:342-381 1570:382-426 1615:427-450 1639:451-483 4807:484-498 4825:499-512 1701:513-517 1706:518-698 1887:699-755 1944:756-1199]	-	-	-	-	-
comp76065_c0_seq22	438	21.5467	0.01	-11.0732	Down	0.97093	len=438 path=[5047:0-23 5071:24-43 1516:44-46 1519:47-96 15247:97-97 15248:98-99 15250:100-108 15259:109-116 15267:117-117 15268:118-120 15271:121-127 15278:128-131 15282:132-140 15375:141-141 15292:142-147 15298:148-160 15311:161-161 15312:162-178 15329:179-180 15331:181-182 15333:183-215 1688:216-260 1733:261-284 15606:285-285 15615:286-290 15677:291-291 15621:292-296 15626:297-303 15633:304-31…	-	-	-	-	-
comp48869_c0_seq1	965	0.07	18.1833	8.02105	Up	0.916078	len=965 path=[943:0-273 1217:274-964]	K07198|1|9e-81|300|mtr:MTR_4g123940|5'-AMP-activated protein kinase, catalytic alpha subunit [EC:2.7.11.11]	-	GO:0004672//protein kinase activity;GO:0032559	GO:0006464//cellular protein modification process;GO:0023052//signaling	gi|828324486|ref|XP_012573380.1|/2.01588e-83/PREDICTED: LOW QUALITY PROTEIN: CBL-interacting serine/threonine-protein kinase 1-like [Cicer arietinum]
comp68685_c0_seq7	924	3.23	0.01	-8.33539	Down	0.808255	len=924 path=[1980:0-83 13987:84-85 10438:86-97 11331:98-115 2204:116-142 14019:143-165 4847:166-171 4853:172-262 14069:263-283 2351:284-308 14119:309-309 4480:310-310 4481:311-329 2397:330-344 14143:345-345 14144:346-348 14147:349-353 4045:354-368 4060:369-443 2460:444-471 14198:472-473 14200:474-479 4158:480-511 14242:512-560 4239:561-569 14274:570-600 2545:601-627 14319:628-747 3738:748-772 37…	K13422|1|6e-20|98.6|egr:104443332|transcription factor MYC2	-	-	-	gi|951003362|ref|XP_014507581.1|/3.36061e-64/PREDICTED: transcription factor bHLH18-like [Vigna radiata var. radiata]
comp73178_c0_seq8	1474	0.01	32.1033	11.6485	Up	0.98206	len=1474 path=[15717:0-85 15803:86-95 15813:96-127 20408:128-128 15846:129-310 4383:311-549 4622:550-661 4734:662-667 4740:668-685 4758:686-692 4765:693-700 4773:701-736 4809:737-1071 5144:1072-1095 5168:1096-1122 5195:1123-1139 5212:1140-1165 5238:1166-1169 5242:1170-1170 5243:1171-1189 5262:1190-1190 5263:1191-1203 5276:1204-1204 5277:1205-1264 5337:1265-1288 2095:1289-1300 2107:1301-1331 2138:…	K13692|1|2e-45|184|atr:18421910|UDP-glucose:(indol-3-yl)acetate beta-D-glucosyltransferase [EC:2.4.1.121]	-	-	-	gi|357502273|ref|XP_003621425.1|/1.64614e-131/UDP-glucosyltransferase family protein [Medicago truncatula]
comp432621_c0_seq1	316	0.01	3.56	8.47573	Up	0.822209	len=316 path=[294:0-315]	-	-	-	-	-
comp69489_c0_seq2	1039	0.0566667	14.76	8.02498	Up	0.908138	len=1039 path=[1911:0-303 2215:304-304 2216:305-582 3842:583-738 2494:739-804 5750:805-874 5821:875-921 5868:922-1007 8416:1008-1015 8424:1016-1038]	-	-	-	-	gi|922400523|ref|XP_013467398.1|/2.90296e-14/hypothetical protein MTR_1g050510 [Medicago truncatula]
comp57687_c0_seq1	521	3.21333	0.01	-8.32793	Down	0.80735	len=521 path=[2091:0-520]	-	-	-	-	gi|593267931|ref|XP_007136143.1|/1.11894e-60/hypothetical protein PHAVU_009G021600g [Phaseolus vulgaris]
comp58603_c0_seq2	1391	0.01	6.88333	9.42696	Up	0.900126	len=1391 path=[1:0-585 587:586-777 5085:778-780 782:781-1241 1243:1242-1390]	-	-	-	-	gi|357476693|ref|XP_003608632.1|/1.92801e-118/TLD protein [Medicago truncatula]
comp65384_c1_seq1	486	0.01	5.20667	9.02422	Up	0.871043	len=486 path=[3762:0-78 677:79-180 779:181-485]	-	-	-	-	gi|828292794|ref|XP_012568017.1|/1.13771e-34/PREDICTED: uncharacterized protein LOC101494636 isoform X2 [Cicer arietinum]
comp475456_c0_seq1	368	0.01	8.39667	9.71367	Up	0.917883	len=368 path=[346:0-367]	-	-	-	-	-
comp57555_c0_seq2	491	0.5	29.2267	5.86921	Up	0.809816	len=491 path=[1155:0-23 1933:24-95 1311:96-490]	-	-	-	-	-
comp566649_c0_seq1	659	0.01	4.97667	8.95904	Up	0.866012	len=659 path=[637:0-658]	K00699|1|1e-49|196|sly:101262190|glucuronosyltransferase [EC:2.4.1.17];K13493|2|3e-38|158|eus:EUTSA_v10013513mg|cytokinin-N-glucosyltransferase [EC:2.4.1.-]	-	-	-	gi|388497320|gb|AFK36726.1|/1.6e-73/unknown [Medicago truncatula]
comp64281_c0_seq1	1524	4.24667	0.01	-8.73019	Down	0.84635	len=1524 path=[4657:0-595 676:596-619 700:620-1185 1266:1186-1285 1366:1286-1299 1380:1300-1376 1460:1377-1523]	K15406|1|3e-33|143|crb:CARUB_v10004683mg|wax-ester synthase / diacylglycerol O-acyltransferase [EC:2.3.1.75 2.3.1.20]	-	-	-	gi|502090206|ref|XP_004489155.1|/0/PREDICTED: O-acyltransferase WSD1-like [Cicer arietinum]
comp62074_c0_seq4	758	3.3	0.01	-8.36632	Down	0.811381	len=758 path=[2881:0-186 3068:187-206 1255:207-540 1591:541-757]	-	-	-	-	gi|502166052|ref|XP_004513774.1|/3.22468e-13/PREDICTED: uncharacterized protein At3g61260-like [Cicer arietinum]
comp71738_c0_seq1	800	49.3233	0.566667	-6.44363	Down	0.852996	len=800 path=[1292:0-37 5842:38-98 5903:99-284 1577:285-320 6166:321-323 1616:324-354 1647:355-447 1740:448-483 8988:484-484 9001:485-503 9012:504-524 6694:525-545 1838:546-799]	K01051|1|1e-84|313|gmx:100815836|pectinesterase [EC:3.1.1.11]	GO:0030312//external encapsulating structure	GO:0030234//enzyme regulator activity	GO:0071555//cell wall organization	gi|20269071|emb|CAD29733.1|/6.56068e-84/pectin methylesterase [Sesbania rostrata]
comp40614_c0_seq1	230	0.01	6.39333	9.32042	Up	0.892843	len=230 path=[303:0-111 418:112-132 22:133-229]	-	-	-	-	gi|734413076|gb|KHN36521.1|/8.63266e-23/Cellulose synthase-like protein B3 [Glycine soja]
comp66290_c0_seq6	1528	6.92	0.0166667	-8.69766	Down	0.886043	len=1528 path=[1:0-402 409:403-1008 4195:1009-1077 1282:1078-1095 4281:1096-1389 1306:1390-1443 5459:1444-1457 3687:1458-1491 1360:1492-1508 5516:1509-1512 5520:1513-1527]	-	-	-	-	gi|965607866|dbj|BAT94357.1|/1.00806e-14/hypothetical protein VIGAN_08095400 [Vigna angularis var. angularis]
comp75441_c0_seq15	1216	0.01	7.62	9.57365	Up	0.909523	len=1216 path=[17741:0-43 17785:44-45 17787:46-64 7337:65-1092 20627:1093-1105 8378:1106-1108 8381:1109-1215]	K03283|1|8e-27|122|mtr:MTR_5g097190|heat shock 70kDa protein 1/8;K06758|1|8e-27|122|mtr:MTR_5g097190|L1 cell adhesion molecule like protein;K02603|2|2e-08|61.2|smo:SELMODRAFT_51000|origin recognition complex subunit 1	-	GO:0003676//nucleic acid binding;GO:0046914//transition metal ion binding	-	gi|965602346|dbj|BAT89523.1|/2.33581e-101/hypothetical protein VIGAN_06049600 [Vigna angularis var. angularis]
comp37834_c0_seq1	464	25.7733	0.0766667	-8.39306	Down	0.938447	len=464 path=[1:0-114 320:115-463]	-	-	-	-	gi|734347547|gb|KHN11405.1|/3.99021e-20/hypothetical protein glysoja_015300 [Glycine soja]
comp623963_c0_seq1	213	11.4667	0.01	-10.1632	Down	0.940558	len=213 path=[191:0-212]	-	-	-	-	-
comp71613_c0_seq1	795	0.01	4.17	8.7039	Up	0.843728	len=795 path=[5748:0-32 1688:33-79 1735:80-98 1754:99-131 6124:132-591 2247:592-595 2251:596-709 2365:710-794]	K04730|1|4e-20|99.0|egr:104418943|interleukin-1 receptor-associated kinase 1 [EC:2.7.11.1]	-	-	-	gi|922382692|ref|XP_013461573.1|/1.05336e-49/adenine nucleotide alpha hydrolase-like domain kinase [Medicago truncatula]
comp58472_c0_seq1	990	6.93333	0.01	-9.43741	Down	0.90079	len=990 path=[968:0-511 1480:512-521 1490:522-931 1900:932-938 1907:939-989]	K00430|1|3e-141|501|cam:101504752|peroxidase [EC:1.11.1.7]	-	-	-	gi|922359929|ref|XP_013453889.1|/1.29492e-141/peroxidase family protein [Medicago truncatula]
comp64441_c0_seq3	765	0.01	18.6067	10.8616	Up	0.965519	len=765 path=[3149:0-175 3325:176-259 107:260-262 110:263-299 147:300-321 4161:322-337 4177:338-338 4178:339-344 192:345-370 218:371-580 4280:581-677 525:678-764]	-	-	-	-	gi|922364865|ref|XP_013454683.1|/9.92301e-18/late embryogenesis abundant protein group 3, putative [Medicago truncatula]
comp74595_c0_seq13	1740	3.51	0.01	-8.45533	Down	0.820306	len=1740 path=[9509:0-124 11689:125-228 11758:229-232 11803:233-236 2384:237-266 2414:267-278 2426:279-357 11883:358-402 9790:403-424 2572:425-609 2758:610-636 10215:637-637 10216:638-664 2813:665-703 11068:704-734 2883:735-793 12034:794-797 2946:798-1070 12068:1071-1076 3225:1077-1091 3240:1092-1739]	K03676|1|2e-57|224|cam:101513009|glutaredoxin 3	-	GO:0015036//disulfide oxidoreductase activity	GO:0019725//cellular homeostasis	gi|502161216|ref|XP_004512079.1|/1.26059e-56/PREDICTED: glutaredoxin-C3 [Cicer arietinum]
comp67055_c0_seq2	502	13.8867	0.2	-6.11756	Down	0.80031	len=502 path=[705:0-93 799:94-94 800:95-118 2085:119-292 998:293-295 1001:296-389 1095:390-420 2172:421-440 2190:441-451 1158:452-501]	-	-	-	-	gi|356553369|ref|XP_003545029.1|/4.78381e-31/PREDICTED: uncharacterized protein LOC100779434 [Glycine max]
comp68156_c1_seq4	1300	5.55667	0.01	-9.11808	Down	0.878494	len=1300 path=[1378:0-410 1789:411-700 2079:701-787 19750:788-788 2167:789-913 7962:914-914 2393:915-939 8058:940-941 2420:942-1299]	K12900|1|4e-63|242|gmx:100775883|FUS-interacting serine-arginine-rich protein 1	-	-	-	gi|356553015|ref|XP_003544854.1|/3.04753e-62/PREDICTED: serine/arginine-rich SC35-like splicing factor SCL30A [Glycine max]
comp55297_c0_seq2	942	0.01	5.06667	8.98489	Up	0.867987	len=942 path=[237:0-78 316:79-160 3:161-174 2723:175-184 2733:185-197 496:198-883 1182:884-941]	K05658|1|1e-35|150|mdm:103423936|ATP-binding cassette, subfamily B (MDR/TAP), member 1 [EC:3.6.3.44];K13963|2|4e-06|52.8|bvg:104905047|serpin B	-	-	-	gi|823162351|ref|XP_012481120.1|/1.80852e-97/PREDICTED: uncharacterized protein LOC105796019 [Gossypium raimondii]
comp73329_c0_seq1	2476	0.01	4.93	8.94544	Up	0.864835	len=2476 path=[1:0-584 586:585-611 613:612-620 18851:621-640 18871:641-641 18872:642-645 6434:646-720 6509:721-902 907:903-932 9883:933-966 9917:967-1288 19181:1289-1312 10263:1313-1570 10521:1571-2262 11293:2263-2402 11433:2403-2414 11445:2415-2475]	K12655|1|0.0|712|cam:101500684|OTU domain-containing protein 5 [EC:3.4.19.12]	-	-	-	gi|502083515|ref|XP_004487483.1|/0/PREDICTED: OTU domain-containing protein 5 isoform X3 [Cicer arietinum]
comp57925_c0_seq1	3445	5.17	0.01	-9.01402	Down	0.870239	len=3445 path=[3566:0-1703 5270:1704-2984 6551:2985-3330 90:3331-3353 118:3354-3410 113:3411-3444]	K10615|1|2e-35|152|atr:18446390|E3 ubiquitin-protein ligase HERC4 [EC:2.3.2.26]	-	-	-	gi|502158616|ref|XP_004511218.1|/0/PREDICTED: uncharacterized protein LOC101514207 [Cicer arietinum]
comp65478_c0_seq2	917	14.96	0.01	-10.5469	Down	0.955628	len=917 path=[914:0-218 3890:219-602 3498:603-625 1976:626-916]	K03301|1|7e-111|400|cam:101494211|ATP:ADP antiporter, AAA family	-	-	-	gi|502082622|ref|XP_004487222.1|/5.20148e-110/PREDICTED: ADP,ATP carrier protein 1, chloroplastic-like [Cicer arietinum]
comp73546_c0_seq18	216	39.5967	0.01	-11.9512	Down	0.986027	len=216 path=[6814:0-20 9220:21-35 41:36-44 49:45-68 8247:69-83 73:84-182 172:183-207 6903:208-215]	-	-	-	-	-
comp75307_c1_seq2	405	50.2933	0.81	-5.9563	Down	0.823289	len=405 path=[4711:0-181 8704:182-214 8735:215-373 2026:374-374 2027:375-404]	-	-	-	-	gi|357441631|ref|XP_003591093.1|/5.38998e-33/translocon at the outer membrane ofs-like protein [Medicago truncatula]
comp43581_c0_seq1	560	0.0633333	121.687	10.9079	Up	0.992846	len=560 path=[1:0-182 184:183-206 1366:207-233 235:234-286 288:287-559]	-	-	-	-	-
comp68842_c0_seq3	1006	0.253333	118.92	8.87474	Up	0.968795	len=1006 path=[984:0-125 1110:126-127 1112:128-151 1136:152-364 1349:365-677 1662:678-713 1698:714-801 3098:802-804 1789:805-836 1821:837-837 1822:838-892 1877:893-1005]	-	-	-	-	gi|502142902|ref|XP_004505146.1|/3.72659e-35/PREDICTED: uncharacterized protein LOC101506653 [Cicer arietinum]
comp70727_c0_seq28	1112	0.01	4.07	8.66888	Up	0.840697	len=1112 path=[1865:0-168 8360:169-179 4155:180-190 4166:191-295 4271:296-301 2045:302-317 2061:318-454 2198:455-616 2360:617-732 5020:733-833 8674:834-840 8681:841-929 5217:930-934 5222:935-968 8775:969-990 8797:991-1020 5308:1021-1055 5343:1056-1087 5375:1088-1098 5386:1099-1111]	-	-	GO:0004672//protein kinase activity;GO:0032559	GO:0006464//cellular protein modification process;GO:0007165//signal transduction	gi|922388090|ref|XP_013462621.1|/1.23035e-21/integrin-linked kinase family protein [Medicago truncatula]
comp64059_c1_seq3	581	34.7667	0.536667	-6.01753	Down	0.821839	len=581 path=[949:0-138 6274:139-164 2414:165-299 2549:300-580]	K13691|1|2e-80|298|pvu:PHAVU_004G086500g|pathogen-inducible salicylic acid glucosyltransferase [EC:2.4.1.-]	-	GO:0016758//transferase activity, transferring hexosyl groups	-	gi|922352203|ref|XP_013451918.1|/2.02281e-89/UDP-glucosyltransferase family protein [Medicago truncatula]
comp73923_c0_seq1	778	0.943333	76.94	6.34982	Up	0.850353	len=778 path=[4361:0-2 3325:3-8 550:9-9 551:10-10 552:11-25 567:26-33 575:34-72 614:73-87 629:88-96 638:97-135 677:136-175 717:176-199 741:200-220 2591:221-246 788:247-262 804:263-278 820:279-286 828:287-302 844:303-405 947:406-429 971:430-516 1058:517-530 1072:531-538 1080:539-540 1082:541-554 1096:555-562 1104:563-564 1106:565-570 1112:571-588 1130:589-592 1134:593-777]	-	-	-	-	gi|947056702|gb|KRH06108.1|/1.62696e-31/hypothetical protein GLYMA_16G005100 [Glycine max]
comp75702_c0_seq3	2270	15.2	0.01	-10.5699	Down	0.956408	len=2270 path=[2189:0-367 2558:368-414 11759:415-422 2613:423-460 2651:461-640 2831:641-641 4377:642-665 11874:666-675 11886:676-678 2869:679-687 2878:688-770 11956:771-792 11978:793-794 11980:795-808 8113:809-869 8174:870-908 3039:909-931 3062:932-950 12068:951-956 12074:957-991 3122:992-992 3123:993-1006 3137:1007-1074 12129:1075-1100 3231:1101-1708 12442:1709-1723 3854:1724-1746 3877:1747-1800…	K18810|1|2e-116|420|cam:101503016|cyclin D1/2/4, plant	-	-	GO:0009987//cellular process	gi|502154853|ref|XP_004509867.1|/1.66117e-115/PREDICTED: cyclin-D1-1-like isoform X1 [Cicer arietinum]
comp74667_c0_seq3	660	0.01	42.78	12.0627	Up	0.987266	len=660 path=[8157:0-27 6340:28-32 8198:33-45 5275:46-89 5319:90-235 3736:236-237 3738:238-286 8275:287-453 8399:454-456 8402:457-477 8423:478-487 8433:488-493 3998:494-511 4016:512-659]	-	-	-	-	-
comp60849_c0_seq1	864	0.01	68.1733	12.735	Up	0.992906	len=864 path=[1:0-343 2134:344-354 356:355-355 357:356-366 368:367-659 661:660-676 678:677-863]	-	-	-	-	gi|217071028|gb|ACJ83874.1|/5.07571e-48/unknown [Medicago truncatula]
comp70925_c0_seq6	1139	0.0333333	29.8767	9.80784	Up	0.970189	len=1139 path=[1:0-122 124:123-146 148:147-173 175:174-358 360:359-491 493:492-517 519:518-583 9598:584-584 9599:585-589 591:590-596 598:597-644 646:645-659 661:660-948 950:949-1138]	K18213|1|3e-28|126|sita:101781689|proteinaceous RNase P [EC:3.1.26.5]	-	-	-	gi|930192039|emb|CEO86930.1|/4.92508e-58/Stay Green Like [Pisum sativum]
comp74322_c0_seq15	2385	0.01	3.43333	8.42347	Up	0.816969	len=2385 path=[2401:0-274 6095:275-281 2683:282-308 2710:309-365 9340:366-366 2768:367-372 2774:373-908 3310:909-1190 8208:1191-1203 3605:1204-1307 3709:1308-1331 3733:1332-1537 3939:1538-1656 4171:1657-1745 9925:1746-1755 4270:1756-1876 8483:1877-1951 4391:1952-2384]	-	-	-	-	gi|734395791|gb|KHN29149.1|/6.93533e-112/Putative plastid-lipid-associated protein 7, chloroplastic [Glycine soja]
comp64125_c0_seq1	226	0.01	4.45667	8.79982	Up	0.852559	len=226 path=[1:0-139 141:140-159 2184:160-160 2185:161-201 2256:202-225]	-	-	-	-	-
comp63402_c0_seq1	1311	0.01	7.06667	9.46489	Up	0.902728	len=1311 path=[1289:0-484 1774:485-737 2027:738-1151 2441:1152-1310]	K08241|1|2e-169|596|gmx:100813166|jasmonate O-methyltransferase [EC:2.1.1.141]	-	GO:0016741	GO:0006730//one-carbon metabolic process	gi|734380263|gb|KHN22769.1|/4.95616e-169/Salicylate O-methyltransferase [Glycine soja]
comp72104_c0_seq10	458	0.01	4.11333	8.68416	Up	0.841899	len=458 path=[2443:0-14 5259:15-38 3369:39-54 3385:55-78 3409:79-80 5307:81-104 3435:105-163 5489:164-187 3086:188-277 3176:278-280 3179:281-298 3197:299-300 850:301-320 3507:321-344 894:345-392 5927:393-421 982:422-424 985:425-439 1000:440-443 1004:444-457]	-	-	-	-	-
comp74917_c0_seq7	1812	0.0233333	7.18	8.26545	Up	0.876386	len=1812 path=[18782:0-6 13020:7-346 4019:347-751 4424:752-792 18947:793-793 18948:794-995 19099:996-1001 19105:1002-1609 5282:1610-1673 13990:1674-1722 5371:1723-1811]	K01176|1|2e-46|187|cam:101508872|alpha-amylase [EC:3.2.1.1]	-	GO:0046872//metal ion binding;GO:0016160//amylase activity	GO:0044238//primary metabolic process	gi|502126465|ref|XP_004499317.1|/1.37869e-45/PREDICTED: probable alpha-amylase 2 isoform X4 [Cicer arietinum]
comp68290_c0_seq2	335	3.29667	0.01	-8.36486	Down	0.811237	len=335 path=[1468:0-35 1433:36-47 862:48-71 4953:72-87 3271:88-135 963:136-184 1012:185-187 1015:188-218 1046:219-236 1064:237-334]	-	-	-	-	-
comp216620_c0_seq1	412	0.723333	171.5	7.88933	Up	0.939988	len=412 path=[390:0-411]	-	-	-	-	-
comp71166_c0_seq16	2276	3.63	0.01	-8.50383	Down	0.824897	len=2276 path=[1:0-52 54:53-115 117:116-269 11622:270-279 11632:280-306 271:307-328 16794:329-917 882:918-957 7713:958-2009 17473:2010-2029 17327:2030-2042 17340:2043-2150 9129:2151-2275]	K14494|1|3e-59|230|brp:103852324|DELLA protein	-	-	-	gi|357494817|ref|XP_003617697.1|/0/GRAS family transcription factor [Medicago truncatula]
comp64578_c0_seq3	1046	0.01	6.86667	9.42347	Up	0.899991	len=1046 path=[4416:0-8 3624:9-71 2826:72-847 1165:848-888 4753:889-890 1211:891-907 1228:908-1045]	K14993|1|6e-69|261|atr:18433541|solute carrier family 38 (sodium-coupled neutral amino acid transporter), member 6;K14207|2|5e-63|241|atr:18446884|solute carrier family 38 (sodium-coupled neutral amino acid transporter), member 2	-	-	-	gi|357492903|ref|XP_003616740.1|/1.91166e-122/transmembrane amino acid transporter family protein [Medicago truncatula]
comp69456_c0_seq7	813	3.50333	0.01	-8.45258	Down	0.819905	len=813 path=[11779:0-35 6954:36-53 12721:54-76 10970:77-92 7009:93-155 11465:156-202 7119:203-205 10098:206-254 7171:255-271 10481:272-297 7656:298-300 7217:301-314 7231:315-316 7233:317-321 10799:322-389 7258:390-582 4881:583-592 4891:593-616 4915:617-618 9780:619-642 9804:643-812]	-	-	-	-	gi|734363869|gb|KHN16930.1|/2.02931e-39/Fatty acid amide hydrolase [Glycine soja]
comp46270_c0_seq1	204	10.8967	0.01	-10.0897	Down	0.937171	len=204 path=[421:0-32 316:33-103 460:104-122 76:123-179 156:180-203]	K13267|1|6e-27|119|gmx:100814284|flavonoid 6-hydroxylase [EC:1.14.13.-];K16083|2|3e-25|113|dosa:Os02t0570500-01|ent-isokaurene C2-hydroxylase [EC:1.14.13.143];K17854|4|7e-25|112|egr:104417836|cytochrome P450, family 2, subfamily K;K00517|5|1e-24|111|brp:103846410|	-	GO:0016491//oxidoreductase activity;GO:0005506//iron ion binding	GO:0008152//metabolic process	gi|734313949|gb|KHN01537.1|/1.96279e-30/Cytochrome P450 71D11 [Glycine soja]
comp53268_c1_seq1	866	0.08	21.9833	8.10219	Up	0.924917	len=866 path=[844:0-865]	K16221|1|1e-25|117|crb:CARUB_v10001850mg|transcription factor TCP21 (protein CCA1 HIKING EXPEDITION);K13035|5|5e-13|75.5|tcc:TCM_022798|beta-cyano-L-alanine hydratase/nitrilase [EC:3.5.5.4 4.2.1.65]	-	-	-	gi|502119442|ref|XP_004496621.1|/1.24082e-94/PREDICTED: transcription factor TCP9 [Cicer arietinum]
comp72289_c0_seq18	1269	0.01	50.9067	12.3136	Up	0.989741	len=1269 path=[163:0-114 50:115-118 54:119-148 12705:149-157 12714:158-180 2790:181-427 12949:428-436 3046:437-529 3139:530-541 13033:542-555 3165:556-688 3298:689-717 13159:718-738 6637:739-892 826:893-921 13249:922-980 6897:981-1010 6927:1011-1046 6963:1047-1268]	K08770|1|2e-173|609|bvg:104907074|ubiquitin C	GO:0043231//intracellular membrane-bounded organelle	-	GO:0043412//macromolecule modification;GO:0010033//response to organic substance;GO:0032502//developmental process	gi|985444138|ref|XP_015384760.1|/1.19775e-172/PREDICTED: LOW QUALITY PROTEIN: polyubiquitin-A-like [Citrus sinensis]
comp38487_c1_seq1	394	54.8367	0.173333	-8.30545	Down	0.948288	len=394 path=[465:0-393]	K00430|1|6e-09|59.7|cam:105851861|peroxidase [EC:1.11.1.7]	-	GO:0046872//metal ion binding;GO:0003824//catalytic activity	-	gi|920711924|gb|KOM53173.1|/3.56576e-08/hypothetical protein LR48_Vigan09g183200 [Vigna angularis]
comp75226_c1_seq3	1609	0.0633333	14.6133	7.8501	Up	0.901125	len=1609 path=[12208:0-91 12300:92-117 12326:118-124 12333:125-334 2037:335-360 2063:361-470 24828:471-1026 2729:1027-1066 25264:1067-1068 2771:1069-1081 2784:1082-1608]	K16297|1|0.0|840|cam:101496679|serine carboxypeptidase-like clade II [EC:3.4.16.-]	-	-	-	gi|502144457|ref|XP_004505704.1|/0/PREDICTED: serine carboxypeptidase-like 34 [Cicer arietinum]
comp72770_c0_seq6	1360	0.01	7.91667	9.62875	Up	0.912938	len=1360 path=[9919:0-69 14406:70-82 87:83-87 92:88-121 126:122-128 133:129-194 199:195-469 12131:470-735 569:736-754 588:755-1064 898:1065-1299 1133:1300-1322 15080:1323-1323 1157:1324-1336 1170:1337-1359]	K01835|1|8e-25|115|mtr:MTR_1g102030|phosphoglucomutase [EC:5.4.2.2]	-	-	-	gi|661894563|emb|CDP01562.1|/1.34572e-124/unnamed protein product [Coffea canephora]
comp67357_c0_seq9	626	0.153333	14.89	6.60153	Up	0.835473	len=626 path=[4215:0-150 4366:151-203 12328:204-206 4422:207-344 4560:345-388 13672:389-395 13693:396-401 204:402-429 13710:430-443 246:444-460 263:461-497 13735:498-508 311:509-582 385:583-625]	-	-	-	-	-
comp66451_c0_seq1	407	0.01	8.08	9.65821	Up	0.914585	len=407 path=[553:0-127 681:128-156 7208:157-165 7217:166-238 7238:239-244 7244:245-262 385:263-406]	-	-	-	-	-
comp73736_c0_seq11	1020	24.24	0.01	-11.2432	Down	0.974683	len=1020 path=[340:0-0 7835:1-24 8829:25-33 8838:34-102 8863:103-114 455:115-119 460:120-497 838:498-517 858:518-785 9066:786-809 1150:810-821 1162:822-828 6893:829-831 6896:832-893 8128:894-900 1169:901-1019]	-	-	-	-	-
comp73536_c0_seq1	2625	0.01	24.4533	11.2558	Up	0.974934	len=2625 path=[1:0-106 108:107-159 8489:160-860 871:861-1774 8722:1775-1835 1846:1836-1968 1979:1969-2218 8812:2219-2222 2233:2223-2406 8879:2407-2413 2424:2414-2471 2482:2472-2479 2490:2480-2497 2508:2498-2624]	-	-	-	-	gi|922383771|ref|XP_013462106.1|/0/heat shock protein-binding protein, putative [Medicago truncatula]
comp67106_c0_seq1	1384	71.78	0.116667	-9.26505	Down	0.973866	len=1384 path=[1362:0-1003 3666:1004-1074 3717:1075-1093 3088:1094-1097 3753:1098-1103 3098:1104-1106 3101:1107-1124 2487:1125-1129 2492:1130-1174 2537:1175-1229 2592:1230-1231 2594:1232-1383]	K18980|1|1e-160|566|mtr:MTR_037s0001|2-methylene-furan-3-one reductase [EC:1.3.1.105]	-	GO:0003824//catalytic activity;GO:0046914//transition metal ion binding	GO:0008152//metabolic process	gi|388501462|gb|AFK38797.1|/1.71316e-159/unknown [Medicago truncatula]
comp71199_c1_seq1	1210	0.01	50.0667	12.2896	Up	0.989536	len=1210 path=[1:0-347 350:348-466 469:467-510 513:511-565 568:566-591 7978:592-595 7982:596-1209]	K00679|1|8e-95|347|cic:CICLE_v10027727mg|phospholipid:diacylglycerol acyltransferase [EC:2.3.1.158];K01188|2|1e-33|144|aly:ARALYDRAFT_316517|beta-glucosidase [EC:3.2.1.21];K10960|3|5e-28|125|atr:18422248|geranylgeranyl reductase [EC:1.3.1.83];K17604|4|3e-22|107|pop:POPTR_0012s13550g|zinc finger SWIM domain-containing protein 3;K01206|5|7e-22|105|tcc:TCM_010576|alpha-L-fucosidase [EC:3.2.1.51]	-	GO:0016787//hydrolase activity	GO:0044238//primary metabolic process	gi|502156134|ref|XP_004510325.1|/3.30941e-140/PREDICTED: GDSL esterase/lipase APG [Cicer arietinum]
comp303804_c0_seq1	220	0.01	3.89	8.60363	Up	0.834782	len=220 path=[1:0-219]	-	-	-	-	-
comp55748_c0_seq1	851	0.41	25.96	5.98452	Up	0.813436	len=851 path=[1:0-188 190:189-259 261:260-850]	-	-	-	-	gi|502176961|ref|XP_004515978.1|/4.11625e-26/PREDICTED: uncharacterized protein LOC101491971 [Cicer arietinum]
comp541959_c0_seq1	223	43.0767	0.01	-12.0727	Down	0.9874	len=223 path=[201:0-222]	-	-	-	-	gi|734414588|gb|KHN37419.1|/1.48097e-22/hypothetical protein glysoja_013634 [Glycine soja]
comp74496_c0_seq1	496	0.01	28.3133	11.4673	Up	0.979094	len=496 path=[6615:0-5 4852:6-6 1752:7-144 6669:145-150 4596:151-151 4522:152-178 1924:179-221 1967:222-239 1985:240-495]	-	-	-	-	gi|922400989|ref|XP_013467631.1|/8.5795e-09/CDK5RAP3-like protein [Medicago truncatula]
comp58309_c0_seq1	426	0.623333	34.8733	5.80598	Up	0.810415	len=426 path=[516:0-425]	K12472|1|8e-06|49.3|bvg:104885038|epidermal growth factor receptor substrate 15	-	-	-	gi|357436567|ref|XP_003588559.1|/9.24784e-33/dehydration-responsive protein RD22 [Medicago truncatula]
comp1304602_c0_seq1	320	0.01	7.84667	9.61594	Up	0.912154	len=320 path=[1:0-319]	K01876|1|9e-07|52.4|mtr:MTR_4g052100|aspartyl-tRNA synthetase [EC:6.1.1.12];K03549|2|3e-06|50.8|bvg:104884951|KUP system potassium uptake protein;K13420|3|4e-06|50.1|sot:102592377|LRR receptor-like serine/threonine-protein kinase FLS2 [EC:2.7.11.1];K00559|4|4e-06|50.1|mdm:103423894|sterol 24-C-methyltransferase [EC:2.1.1.41];K09872|5|4e-06|50.1|mdm:103413719|aquaporin PIP	-	-	-	gi|955328395|ref|XP_014632867.1|/1.01106e-10/PREDICTED: uncharacterized mitochondrial protein AtMg00810-like [Glycine max]
comp74433_c1_seq27	474	0.346667	55.1267	7.31306	Up	0.907642	len=474 path=[5585:0-410 5996:411-473]	-	-	-	-	-
comp75014_c0_seq5	2896	3.58667	0.01	-8.4865	Down	0.823382	len=2896 path=[9418:0-109 9528:110-146 17201:147-154 17209:155-192 9603:193-205 9616:206-336 17442:337-367 17473:368-382 1606:383-437 1661:438-461 1685:462-520 17561:521-543 17584:544-564 9903:565-592 1744:593-632 1784:633-888 17831:889-894 17837:895-902 17856:903-907 17873:908-919 5963:920-927 5971:928-931 5975:932-1012 6056:1013-1022 6066:1023-1088 18050:1089-1090 18052:1091-1100 6144:1101-1714…	K00799|1|8e-87|322|mtr:MTR_1g090060|glutathione S-transferase [EC:2.5.1.18]	-	-	-	gi|388519151|gb|AFK47637.1|/1.25914e-86/unknown [Medicago truncatula]
comp70431_c0_seq3	960	0.01	13.94	10.445	Up	0.952058	len=960 path=[1821:0-83 1905:84-107 3088:108-302 62:303-324 6519:325-338 98:339-387 147:388-422 6568:423-427 187:428-442 202:443-586 346:587-635 395:636-659 419:660-803 563:804-808 6721:809-814 6727:815-827 4318:828-865 5361:866-896 2760:897-919 2594:920-925 2462:926-937 607:938-955 6763:956-958 6766:959-959]	K02883|1|6e-26|118|zma:103646289|large subunit ribosomal protein L18e;K11855|2|2e-14|80.1|bvg:104906049|ubiquitin carboxyl-terminal hydrolase 36/42 [EC:3.4.19.12];K05747|3|3e-10|66.6|gmx:102666577|Wiskott-Aldrich syndrome protein	-	-	GO:0010876//lipid localization	gi|357466155|ref|XP_003603362.1|/4.0752e-36/Lipid transfer protein [Medicago truncatula]
comp71805_c0_seq12	844	0.0233333	6.07	8.02316	Up	0.855332	len=844 path=[9864:0-26 3931:27-27 3932:28-28 3933:29-73 9584:74-92 3997:93-117 13107:118-124 9633:125-152 13129:153-302 4207:303-331 13183:332-414 8397:415-440 13231:441-444 13235:445-451 9817:452-471 8446:472-508 13262:509-553 8528:554-599 8574:600-609 8584:610-658 8633:659-676 8651:677-741 8716:742-768 13349:769-783 13364:784-785 13366:786-802 8777:803-843]	-	-	-	-	-
comp75712_c0_seq2	5105	0.01	9.23	9.85019	Up	0.925318	len=5105 path=[5881:0-1244 7131:1245-1489 18407:1490-1552 7439:1553-2028 7915:2029-2102 18498:2103-2108 11784:2109-2109 7996:2110-2133 18511:2134-2626 18676:2627-3849 9736:3850-3957 18750:3958-3965 18758:3966-4001 9888:4002-4763 10650:4764-4787 18886:4788-4789 16410:4790-5104]	K03538|1|2e-119|431|gmx:100802747|ribonuclease P protein subunit POP4 [EC:3.1.26.5]	-	-	-	gi|502159240|ref|XP_004511439.1|/0/PREDICTED: uncharacterized protein LOC101506153 isoform X1 [Cicer arietinum]
comp71533_c1_seq7	940	0.01	40.36	11.9787	Up	0.986349	len=940 path=[1:0-367 369:368-803 16744:804-939]	K07088|1|2e-38|160|cmo:103490640|uncharacterized protein	-	-	-	gi|571527538|ref|XP_006599264.1|/1.13706e-67/PREDICTED: uncharacterized protein LOC100804439 isoform X3 [Glycine max]
comp38819_c0_seq1	348	0.01	6.40667	9.32343	Up	0.893169	len=348 path=[1:0-21 193:22-100 272:101-347]	-	-	-	-	-
comp41437_c0_seq1	480	3.1	0.01	-8.27612	Down	0.80206	len=480 path=[1:0-64 66:65-86 88:87-157 159:158-479]	-	-	-	-	-
comp53413_c1_seq1	202	0.01	7.85667	9.61777	Up	0.912258	len=202 path=[1095:0-161 426:162-201]	-	-	-	-	-
comp70867_c0_seq1	1882	0.393333	37.57	6.57768	Up	0.859365	len=1882 path=[1860:0-208 2069:209-238 2099:239-421 2282:422-504 2365:505-576 2437:577-611 2472:612-635 5892:636-644 2505:645-654 2515:655-791 2652:792-815 2676:816-831 2692:832-968 2829:969-970 2831:971-1500 3361:1501-1507 3368:1508-1571 3432:1572-1594 3455:1595-1635 3496:1636-1658 3519:1659-1744 6134:1745-1752 3613:1753-1753 3614:1754-1765 3626:1766-1881]	K01426|1|2e-168|593|pop:POPTR_0009s13320g|amidase [EC:3.5.1.4]	-	GO:0016787//hydrolase activity	-	gi|566187788|ref|XP_002313731.2|/1.1455e-167/hypothetical protein POPTR_0009s13320g [Populus trichocarpa]
comp56493_c0_seq1	549	268.043	0.876667	-8.25622	Down	0.953993	len=549 path=[1:0-102 104:103-103 105:104-127 129:128-425 427:426-548]	-	-	-	-	gi|922393840|ref|XP_013465326.1|/2.30938e-17/hypothetical protein MTR_2g095040 [Medicago truncatula]
comp74519_c0_seq4	5414	0.0133333	4.84667	8.50581	Up	0.852355	len=5414 path=[5410:0-182 5600:183-232 5650:233-273 5691:274-276 5694:277-343 5761:344-419 13252:420-473 13282:474-492 13301:493-548 13328:549-588 13342:589-620 6038:621-631 6049:632-708 13405:709-768 6186:769-835 6253:836-849 6267:850-1479 12918:1480-1490 6919:1491-1898 7327:1899-2374 7803:2375-2384 7813:2385-5413]	K11718|1|0.0|2026|cam:101515358|UDP-glucose:glycoprotein glucosyltransferase [EC:2.4.1.-]	-	-	-	gi|828287144|ref|XP_012568016.1|/0/PREDICTED: UDP-glucose:glycoprotein glucosyltransferase [Cicer arietinum]
comp52833_c0_seq1	872	4.41	1095.47	7.95656	Up	0.944492	len=872 path=[850:0-189 1040:190-252 1103:253-871]	-	-	-	-	gi|922347351|ref|XP_013450586.1|/4.22224e-58/thylakoid membrane phosphoprotein 14 kDa protein [Medicago truncatula]
comp75075_c0_seq9	283	0.01	10.8267	10.0804	Up	0.936728	len=283 path=[1:0-85 87:86-88 8257:89-91 8260:92-234 8332:235-241 4463:242-242 4464:243-282]	-	-	-	-	-
comp35610_c0_seq1	337	15.4467	0.01	-10.5931	Down	0.957158	len=337 path=[1:0-115 117:116-336]	-	-	-	-	-
comp1020_c0_seq1	376	3.70667	0.01	-8.53398	Down	0.827889	len=376 path=[354:0-33 388:34-88 443:89-375]	-	-	-	-	-
comp75730_c0_seq1	2046	3.32	0.01	-8.37504	Down	0.812323	len=2046 path=[1:0-244 246:245-271 273:272-274 17016:275-308 17061:309-330 332:331-337 339:338-367 17115:368-381 17129:382-1305 1307:1306-1345 1347:1346-1371 1373:1372-1375 1377:1376-1565 1567:1566-2045]	K08332|1|8e-33|142|pda:103705654|vacuolar protein 8	-	-	-	gi|502125072|ref|XP_004498787.1|/0/PREDICTED: U-box domain-containing protein 6 [Cicer arietinum]
comp74500_c0_seq1	882	10.7633	0.01	-10.0719	Down	0.936292	len=882 path=[20272:0-213 20486:214-229 20502:230-485 20758:486-652 24508:653-755 25081:756-867 8842:868-881]	-	-	-	-	gi|734423110|gb|KHN42031.1|/1.69167e-54/hypothetical protein glysoja_003771 [Glycine soja]
comp69626_c0_seq1	938	26.38	0.173333	-7.24975	Down	0.892165	len=938 path=[1:0-43 2662:44-52 2671:53-288 290:289-745 2852:746-937]	K19307|1|2e-114|412|mtr:MTR_3g061070|25S rRNA (uracil2634-N3)-methyltransferase [EC:2.1.1.313]	-	-	-	gi|357460297|ref|XP_003600430.1|/1.36318e-113/DUF2431 domain protein [Medicago truncatula]
comp485874_c0_seq1	270	3.71333	0.01	-8.53657	Down	0.827995	len=270 path=[1:0-269]	-	-	-	-	-
comp75987_c1_seq18	564	4.03	0.01	-8.65464	Down	0.839482	len=564 path=[12575:0-25 21690:26-64 21739:65-73 21748:74-92 21767:93-95 16820:96-563]	-	-	-	-	gi|828306946|ref|XP_004497767.2|/1.26462e-77/PREDICTED: probable serine incorporator [Cicer arietinum]
comp73907_c1_seq20	645	7.63333	0.01	-9.57617	Down	0.909633	len=645 path=[996:0-6 8955:7-27 8976:28-52 9001:53-92 9041:93-104 1101:105-113 1110:114-150 1147:151-209 1206:210-212 1209:213-217 1214:218-233 1230:234-258 1255:259-263 1260:264-281 1278:282-300 1297:301-308 1305:309-319 1316:320-320 1317:321-325 1322:326-329 1326:330-341 1338:342-344 1341:345-353 1350:354-357 1354:358-394 1391:395-432 1429:433-442 1439:443-464 1461:465-644]	K06892|1|6e-27|120|crb:CARUB_v10016002mg|feruloyl-CoA ortho-hydroxylase [EC:1.14.11.-]	-	-	-	gi|922359863|ref|XP_013453857.1|/4.32298e-60/2OG-Fe(II) oxygenase family oxidoreductase [Medicago truncatula]
comp72625_c0_seq2	1622	0.01	7.21	9.49386	Up	0.904603	len=1622 path=[1585:0-125 10448:126-140 1726:141-208 1794:209-312 10500:313-624 6677:625-645 10685:646-720 10724:721-746 6798:747-757 2295:758-794 6871:795-810 10773:811-831 10798:832-832 10811:833-838 5224:839-884 2434:885-908 10840:909-926 5311:927-1084 10944:1085-1107 10963:1108-1148 3661:1149-1223 11045:1224-1246 11068:1247-1247 2818:1248-1322 2893:1323-1340 11118:1341-1349 11127:1350-1362 11…	K13495|1|9e-154|544|cam:101494473|cis-zeatin O-glucosyltransferase [EC:2.4.1.215]	-	GO:0016757//transferase activity, transferring glycosyl groups	-	gi|502123235|ref|XP_004498042.1|/6.59355e-153/PREDICTED: zeatin O-glucosyltransferase [Cicer arietinum]
comp70218_c0_seq3	956	0.01	3.28667	8.36048	Up	0.810928	len=956 path=[1:0-123 8026:124-124 126:125-129 131:130-157 159:158-161 163:162-226 228:227-227 229:228-558 7199:559-626 560:627-692 626:693-878 7476:879-955]	K08518|1|4e-56|137|cam:101488378|syntaxin-binding protein 5	-	-	-	gi|502097588|ref|XP_004491029.1|/2.70819e-55/PREDICTED: lethal(2) giant larvae protein homolog SRO77 isoform X1 [Cicer arietinum]
comp70626_c0_seq2	1668	0.363333	30.83	6.4069	Up	0.843799	len=1668 path=[1:0-83 85:84-289 291:290-432 10519:433-435 437:436-478 480:479-534 536:535-632 634:633-635 637:636-820 10848:821-828 830:829-851 853:852-907 909:908-916 918:917-1667]	K19589|1|2e-53|211|mtr:MTR_4g024860|release factor glutamine methyltransferase [EC:2.1.1.297];K10683|4|2e-51|204|cic:CICLE_v10014038mg|BRCA1-associated RING domain protein 1	-	-	-	gi|951033909|ref|XP_014515859.1|/1.21844e-117/PREDICTED: pentatricopeptide repeat-containing protein At2g45350, chloroplastic [Vigna radiata var. radiata]
comp71620_c0_seq2	694	0.286667	41.5333	7.17875	Up	0.896782	len=694 path=[3246:0-91 7115:92-131 3378:132-159 3406:160-175 3422:176-611 6886:612-693]	-	GO:0044464	GO:0032561//guanyl ribonucleotide binding;GO:0016765//transferase activity, transferring alkyl or aryl (other than methyl) groups	GO:0006772//thiamine metabolic process	gi|502115440|ref|XP_004495204.1|/7.56787e-40/PREDICTED: uncharacterized protein LOC101505859 isoform X2 [Cicer arietinum]
comp71389_c4_seq2	1576	0.01	53.8867	12.3957	Up	0.990421	len=1576 path=[18983:0-1169 20153:1170-1247 6985:1248-1361 7099:1362-1403 7141:1404-1423 7161:1424-1575]	K03841|1|0.0|648|cam:101493514|fructose-1,6-bisphosphatase I [EC:3.1.3.11]	-	-	-	gi|502180459|ref|XP_004516643.1|/0/PREDICTED: fructose-1,6-bisphosphatase, cytosolic [Cicer arietinum]
comp933377_c0_seq1	330	0.01	3.99	8.64024	Up	0.83818	len=330 path=[1:0-329]	-	-	-	-	-
comp58730_c0_seq2	676	0.01	28.4033	11.4718	Up	0.979179	len=676 path=[1:0-538 1414:539-539 557:540-652 1765:653-675]	-	-	-	-	gi|388504764|gb|AFK40448.1|/1.21457e-55/unknown [Lotus japonicus]
comp43935_c0_seq1	412	0.01	3.22333	8.33241	Up	0.807805	len=412 path=[2:0-118 1170:119-241 354:242-350 463:351-373 486:374-411]	-	-	-	-	-
comp75991_c0_seq9	2312	4.54667	0.01	-8.82867	Down	0.855057	len=2312 path=[1:0-146 148:147-155 157:156-230 232:231-355 357:356-362 364:363-384 386:385-442 14024:443-444 10250:445-508 483:509-551 526:552-897 872:898-1016 8495:1017-1145 8624:1146-1450 991:1451-1562 1103:1563-1589 14511:1590-1598 14522:1599-1603 14527:1604-1604 14528:1605-1649 1192:1650-1721 1264:1722-1737 1280:1738-1791 14697:1792-1834 1377:1835-1837 1380:1838-1919 14777:1920-1920 14762:192…	K10960|1|3e-109|397|atr:18422248|geranylgeranyl reductase [EC:1.3.1.83];K00011|2|2e-58|228|egr:104426746|aldehyde reductase [EC:1.1.1.21];K00679|3|5e-42|173|cic:CICLE_v10027727mg|phospholipid:diacylglycerol acyltransferase [EC:2.3.1.158]	-	GO:0016787//hydrolase activity	GO:0044238//primary metabolic process	gi|502152030|ref|XP_004508729.1|/3.85359e-168/PREDICTED: GDSL esterase/lipase At1g74460-like [Cicer arietinum]
comp72498_c0_seq10	226	0.01	4.74	8.88874	Up	0.86004	len=226 path=[23162:0-13 23176:14-30 17139:31-34 17143:35-59 17168:60-79 23269:80-95 17204:96-225]	-	-	-	-	-
comp23383_c0_seq1	520	5.38667	0.01	-9.07325	Down	0.875051	len=520 path=[1:0-163 165:164-519]	K15400|1|2e-11|68.9|vvi:100256029|omega-hydroxypalmitate O-feruloyl transferase [EC:2.3.1.188]	-	GO:0016746//transferase activity, transferring acyl groups	-	gi|502161999|ref|XP_004512355.1|/3.59118e-67/PREDICTED: omega-hydroxypalmitate O-feruloyl transferase [Cicer arietinum]
comp1712156_c0_seq1	221	0.01	4.81	8.90989	Up	0.861839	len=221 path=[1:0-220]	-	-	-	-	-
comp721358_c0_seq1	606	0.01	14.4633	10.4982	Up	0.953913	len=606 path=[584:0-605]	-	-	-	-	gi|502123753|ref|XP_004498245.1|/2.05624e-58/PREDICTED: uncharacterized protein LOC101511657 [Cicer arietinum]
comp67373_c0_seq4	957	8.51667	0.01	-9.73415	Down	0.919077	len=957 path=[1:0-759 6107:760-760 765:761-773 6111:774-793 6131:794-802 6140:803-862 868:863-956]	-	-	-	GO:0008152//metabolic process	gi|502173483|ref|XP_004515340.1|/4.8526e-106/PREDICTED: patatin-1-Kuras 2-like [Cicer arietinum]
comp72922_c0_seq6	796	0.13	15.4733	6.89513	Up	0.856199	len=796 path=[8198:0-20 6926:21-55 1454:56-58 1457:59-82 1481:83-119 1518:120-246 4259:247-263 4276:264-305 4318:306-312 4325:313-326 4339:327-336 4349:337-374 1668:375-398 1692:399-403 1697:404-412 1706:413-421 1715:422-427 1721:428-436 1730:437-437 1731:438-449 1743:450-462 1756:463-486 1780:487-496 1790:497-526 1820:527-795]	K18666|1|1e-34|147|cam:101491479|activating signal cointegrator complex subunit 1	-	-	-	gi|502081117|ref|XP_004486771.1|/8.07247e-34/PREDICTED: uncharacterized protein LOC101491479 [Cicer arietinum]
comp65798_c0_seq1	1422	0.02	9.89667	8.9508	Up	0.915063	len=1422 path=[3467:0-24 3503:25-36 3226:37-73 1547:74-933 2407:934-1152 2629:1153-1421]	K09286|1|2e-46|187|sly:543711|EREBP-like factor	GO:0043231//intracellular membrane-bounded organelle	GO:0003676//nucleic acid binding;GO:0001071//nucleic acid binding transcription factor activity	GO:0006351//transcription, DNA-templated	gi|319431004|gb|ADV57357.1|/4.16235e-100/putative dehydration responsive element binding protein [Eremosparton songoricum]
comp59675_c1_seq2	372	0.01	37.9867	11.8913	Up	0.985319	len=372 path=[981:0-348 2548:349-371]	-	-	GO:0003824//catalytic activity	-	gi|502140174|ref|XP_004504092.1|/2.48456e-54/PREDICTED: monoacylglycerol lipase ABHD6 [Cicer arietinum]
comp66755_c0_seq2	403	0.01	17.8267	10.7998	Up	0.963692	len=403 path=[1:0-109 111:110-136 4759:137-143 3551:144-402]	K13264|1|7e-15|79.3|gmx:100127365|isoflavone 7-O-glucoside-6''-O-malonyltransferase [EC:2.3.1.115];K14329|4|2e-11|67.8|crb:CARUB_v10026390mg|agmatine coumaroyltransferase [EC:2.3.1.64 2.3.1.-]	-	GO:0016740//transferase activity	-	gi|734354107|gb|KHN13545.1|/6.38177e-26/Agmatine coumaroyltransferase [Glycine soja]
comp67150_c0_seq15	1755	67.7133	0.116667	-9.1809	Down	0.971949	len=1755 path=[1:0-370 372:371-375 377:376-420 422:421-422 424:423-470 9466:471-1402 1404:1403-1617 9536:1618-1624 6727:1625-1625 6728:1626-1724 9653:1725-1727 8262:1728-1754]	K15283|1|0.0|679|cam:101501285|solute carrier family 35, member E1	GO:0031224//intrinsic component of membrane	-	GO:0051234//establishment of localization	gi|828311066|ref|XP_012571210.1|/0/PREDICTED: glucose-6-phosphate/phosphate translocator 1, chloroplastic-like [Cicer arietinum]
comp74761_c0_seq17	1118	0.01	5.25667	9.038	Up	0.872253	len=1118 path=[9964:0-48 15000:49-51 4912:52-64 1710:65-90 15026:91-93 15029:94-96 1742:97-243 1889:244-267 1913:268-321 1967:322-337 1983:338-345 1991:346-367 2013:368-385 2031:386-390 2036:391-409 2055:410-447 3224:448-482 3259:483-488 2307:489-545 2364:546-576 2395:577-614 2433:615-631 2450:632-646 2465:647-655 2474:656-670 2489:671-788 4475:789-800 7605:801-812 2631:813-835 2654:836-844 2663:…	K01802|1|2e-38|160|cam:101501200|peptidylprolyl isomerase [EC:5.2.1.8]	-	GO:0016859//cis-trans isomerase activity	GO:0044267//cellular protein metabolic process	gi|502141777|ref|XP_004504633.1|/1.23499e-37/PREDICTED: peptidyl-prolyl cis-trans isomerase FKBP13, chloroplastic [Cicer arietinum]
comp72094_c0_seq32	828	0.01	20.7433	11.0184	Up	0.96957	len=828 path=[4031:0-57 3020:58-98 3061:99-163 3126:164-221 14959:222-222 3185:223-373 3336:374-827]	K08145|1|2e-48|192|vvi:100263109|MFS transporter, SP family, solute carrier family 2 (facilitated glucose transporter), member 8;K08150|5|2e-21|103|atr:18433512|MFS transporter, SP family, solute carrier family 2 (myo-inositol transporter), member 13	GO:0031224//intrinsic component of membrane	GO:0022857//transmembrane transporter activity	GO:0071702//organic substance transport	gi|828301952|ref|XP_012569624.1|/2.18941e-85/PREDICTED: sugar transporter ERD6-like 5 [Cicer arietinum]
comp42921_c0_seq1	365	14.4767	0.19	-6.25159	Down	0.810581	len=365 path=[343:0-364]	K15718|1|4e-13|73.6|cam:101491283|linoleate 9S-lipoxygenase [EC:1.13.11.58]	-	-	GO:0008152//metabolic process	gi|2459611|gb|AAB71759.1|/2.37581e-12/lipoxygenase [Pisum sativum]
comp72869_c0_seq10	736	0.01	12.2967	10.2641	Up	0.944902	len=736 path=[1315:0-94 1411:95-119 1436:120-145 1462:146-174 1491:175-177 13776:178-184 1501:185-208 1525:209-222 1539:223-256 1573:257-265 1582:266-346 7797:347-359 13933:360-537 4220:538-613 1841:614-714 14790:715-735]	K02183|1|2e-06|53.5|sita:101770095|calmodulin	-	-	-	gi|357489905|ref|XP_003615240.1|/2.57795e-19/dihydrofolate reductase-like protein [Medicago truncatula]
comp61445_c0_seq2	1064	8.14	0.01	-9.66888	Down	0.915222	len=1064 path=[732:0-10 743:11-658 1391:659-669 1822:670-701 2874:702-703 2552:704-704 1857:705-707 1860:708-1063]	K09506|1|8e-40|164|pvu:PHAVU_003G185100g|DnaJ homolog subfamily A member 5	-	-	-	gi|593784397|ref|XP_007155239.1|/6.05531e-39/hypothetical protein PHAVU_003G185100g [Phaseolus vulgaris]
comp8090_c0_seq1	808	4.22667	0.01	-8.72338	Down	0.845716	len=808 path=[786:0-221 1008:222-807]	K03178|1|4e-07|55.8|mtr:MTR_5g072460|ubiquitin-activating enzyme E1 [EC:6.2.1.45];K19042|2|5e-06|42.7|cam:101497921|E3 ubiquitin-protein ligase BOI and related proteins [EC:2.3.2.27]	-	-	-	gi|659121326|ref|XP_008460604.1|/3.8594e-44/PREDICTED: serine/threonine-protein phosphatase 7 long form homolog [Cucumis melo]
comp76133_c0_seq22	389	0.01	7.24	9.49985	Up	0.904945	len=389 path=[5268:0-23 3499:24-26 3502:27-74 3550:75-82 3558:83-84 3560:85-91 3567:92-108 3584:109-115 3591:116-120 3596:121-121 3597:122-123 3599:124-125 3601:126-148 3624:149-154 3630:155-191 3667:192-202 3678:203-215 3691:216-217 3693:218-252 3728:253-276 3752:277-279 3755:280-280 3756:281-294 3770:295-304 3780:305-310 3786:311-311 3787:312-323 3799:324-333 3809:334-335 3811:336-345 3821:346-…	K19613|1|6e-21|99.4|cic:CICLE_v10020552mg|leucine-rich repeat protein SHOC2;K10406|2|9e-12|68.9|tcc:TCM_032503|kinesin family member C2/C3	-	-	-	gi|922362876|ref|XP_003606717.2|/6.9178e-36/receptor-like protein [Medicago truncatula]
comp61318_c0_seq2	538	21.9567	0.126667	-7.43748	Down	0.897465	len=538 path=[485:0-56 542:57-78 564:79-156 642:157-264 1851:265-282 253:283-537]	K17875|1|2e-52|205|cam:101496150|beta-amyrin 11-oxidase [EC:1.14.13.134];K04123|2|9e-51|199|cam:101496479|ent-kaurenoic acid hydroxylase [EC:1.14.13.79]	-	GO:0016491//oxidoreductase activity;GO:0005506//iron ion binding	-	gi|478731835|dbj|BAN15044.1|/1.47695e-69/putative cytochrome P450 monooxygenase CYP88D8 [Astragalus sinicus]
comp74128_c0_seq32	678	0.01	3.74	8.54689	Up	0.829155	len=678 path=[10215:0-208 1240:209-209 1241:210-236 14656:237-245 3798:246-343 3631:344-352 14719:353-367 3919:368-370 3922:371-379 3931:380-403 14849:404-410 3962:411-459 4011:460-592 4144:593-639 13420:640-677]	-	-	-	-	gi|502154991|ref|XP_004509921.1|/8.12867e-15/PREDICTED: FBD-associated F-box protein At4g10400-like [Cicer arietinum]
comp962887_c0_seq1	372	38.8333	0.723333	-5.74649	Down	0.809004	len=372 path=[350:0-371]	-	-	-	-	-
comp87232_c0_seq1	715	0.22	105.387	8.90397	Up	0.96895	len=715 path=[1:0-714]	-	-	-	-	-
comp1667_c1_seq1	227	10.6733	0.01	-10.0598	Down	0.935653	len=227 path=[661:0-226]	K14724|1|2e-33|140|cic:CICLE_v10004687mg|solute carrier family 9 (sodium/hydrogen exchanger), member 8	-	-	-	gi|922363964|ref|XP_003609579.2|/5.78022e-35/Na+/H+ exchanger 1 [Medicago truncatula]
comp28781_c0_seq1	452	0.576667	36.6333	5.98928	Up	0.82031	len=452 path=[430:0-346 777:347-353 784:354-451]	-	-	-	-	-
comp58223_c0_seq1	1219	0.01	93.0367	13.1836	Up	0.995277	len=1219 path=[1:0-251 3467:252-283 660:284-579 956:580-1218]	-	-	-	-	gi|357519275|ref|XP_003629926.1|/1.73464e-104/tyrosine phosphatase, putative [Medicago truncatula]
comp71656_c0_seq1	1619	0.146667	48.15	8.35885	Up	0.948464	len=1619 path=[1:0-53 55:54-253 255:254-273 275:274-438 440:439-544 546:545-804 4700:805-820 3492:821-821 823:822-835 837:836-1035 1037:1036-1152 1154:1153-1161 1163:1162-1594 1596:1595-1618]	K00434|1|3e-161|569|cam:101506692|L-ascorbate peroxidase [EC:1.11.1.11]	-	GO:0005506//iron ion binding;GO:0016209//antioxidant activity	GO:0008152//metabolic process;GO:0006950//response to stress	gi|502095135|ref|XP_004490382.1|/1.90923e-160/PREDICTED: thylakoid lumenal 29 kDa protein, chloroplastic isoform X1 [Cicer arietinum]
comp73650_c0_seq6	1001	14.33	0.01	-10.4848	Down	0.953427	len=1001 path=[1396:0-160 7612:161-225 7677:226-350 5551:351-382 13394:383-391 13411:392-392 13412:393-402 1852:403-425 13378:426-427 4774:428-428 4775:429-458 13442:459-464 13448:465-466 4813:467-473 1923:474-508 13491:509-520 2943:521-559 13542:560-578 2028:579-602 13613:603-646 13672:647-709 13758:710-713 13762:714-716 13765:717-723 13772:724-737 13807:738-738 13808:739-742 5722:743-772 14242:…	K13993|1|9e-49|194|mtr:MTR_5g064060|HSP20 family protein	-	-	-	gi|965665675|dbj|BAT81163.1|/2.64514e-49/hypothetical protein VIGAN_03082800 [Vigna angularis var. angularis]
comp71582_c1_seq9	1652	3.82	0.01	-8.57743	Down	0.832158	len=1652 path=[12887:0-23 12911:24-66 12954:67-72 12960:73-129 13017:130-143 13031:144-169 19672:170-190 13076:191-257 13143:258-291 5065:292-300 5074:301-331 11584:332-408 22381:409-410 11666:411-439 11695:440-456 11712:457-510 22459:511-512 11768:513-521 5114:522-724 22504:725-727 5320:728-850 5443:851-857 5450:858-1364 22807:1365-1369 5962:1370-1651]	K05925|1|1e-20|102|egr:104441622|mRNA (2'-O-methyladenosine-N6-)-methyltransferase [EC:2.1.1.62]	-	-	-	gi|502119204|ref|XP_004496538.1|/3.84586e-140/PREDICTED: methyltransferase-like protein 1 [Cicer arietinum]
comp70961_c0_seq1	1410	0.0266667	9.91667	8.53867	Up	0.904947	len=1410 path=[7410:0-262 6603:263-276 800:277-414 938:415-593 1117:594-992 1516:993-1185 5564:1186-1409]	-	-	-	-	gi|502105249|ref|XP_004492760.1|/4.33888e-41/PREDICTED: uncharacterized protein LOC101511947 [Cicer arietinum]
comp71383_c0_seq25	1472	3.28667	0.01	-8.36048	Down	0.810928	len=1472 path=[2192:0-3 2196:4-183 6524:184-202 6543:203-322 2376:323-395 8447:396-400 8452:401-483 2449:484-1034 11097:1035-1047 4728:1048-1199 11132:1200-1209 4890:1210-1471]	K14611|1|1e-20|69.7|cam:101502620|solute carrier family 23 (nucleobase transporter), member 1/2	GO:0044464	-	GO:0006810//transport	gi|357442989|ref|XP_003591772.1|/1.62108e-56/hippocampus abundant transcript-like protein [Medicago truncatula]
comp70203_c0_seq2	332	0.01	8.25333	9.68883	Up	0.916301	len=332 path=[1514:0-21 1557:22-137 1673:138-147 1683:148-231 4687:232-238 3022:239-331]	-	-	-	-	gi|727509252|ref|XP_010430804.1|/1.34322e-23/PREDICTED: uncharacterized protein LOC104715050 [Camelina sativa]
comp70901_c0_seq1	355	31.6	0.0733333	-8.75124	Down	0.952849	len=355 path=[6511:0-31 7085:32-46 7100:47-52 7106:53-69 4074:70-75 4080:76-76 4081:77-354]	-	-	-	-	gi|734356339|gb|KHN14087.1|/1.00559e-18/hypothetical protein glysoja_033314 [Glycine soja]
comp746866_c0_seq1	253	0.01	7.54667	9.5597	Up	0.908662	len=253 path=[281:0-252]	-	-	-	-	-
comp67957_c1_seq6	519	0.01	3.48	8.44294	Up	0.819	len=519 path=[4125:0-47 740:48-56 6356:57-89 6387:90-93 6391:94-95 6393:96-96 6394:97-98 6396:99-106 6404:107-114 6412:115-137 6435:138-142 6440:143-158 6456:159-164 6462:165-168 2762:169-211 2805:212-287 6530:288-295 2215:296-296 2216:297-341 2261:342-402 2322:403-426 2346:427-439 2359:440-459 2379:460-486 2406:487-518]	-	-	-	-	-
comp75457_c0_seq26	1332	0.04	48.5433	10.2451	Up	0.982078	len=1332 path=[1:0-190 192:191-218 220:219-238 240:239-383 385:384-404 27017:405-406 408:407-416 418:417-743 745:744-982 984:983-1019 27241:1020-1331]	K01802|1|2e-21|103|bdi:100831262|peptidylprolyl isomerase [EC:5.2.1.8]	-	GO:0016859//cis-trans isomerase activity	GO:0044267//cellular protein metabolic process	gi|571480681|ref|XP_006588376.1|/2.73673e-98/PREDICTED: uncharacterized protein LOC100305843 isoform X1 [Glycine max]
comp72512_c0_seq8	1980	0.01	10.33	10.0126	Up	0.933447	len=1980 path=[1:0-626 628:627-812 814:813-848 850:849-1271 5975:1272-1569 1273:1570-1715 1419:1716-1727 1431:1728-1812 24160:1813-1814 1518:1815-1826 1530:1827-1878 1582:1879-1885 1589:1886-1914 1618:1915-1948 9196:1949-1979]	K12600|1|6e-176|618|cam:101514208|superkiller protein 3	-	-	-	gi|502158779|ref|XP_004511280.1|/4.60023e-175/PREDICTED: tetratricopeptide repeat protein SKI3 [Cicer arietinum]
comp74891_c1_seq10	3286	0.0133333	7.26	9.08879	Up	0.89832	len=3286 path=[1:0-370 372:371-372 374:373-404 407:405-454 457:455-626 22766:627-915 918:916-1053 1056:1054-1061 1064:1062-1464 1467:1465-1563 22923:1564-1566 22926:1567-1638 18561:1639-1680 22997:1681-1685 18608:1686-1692 1569:1693-1789 23022:1790-1792 1669:1793-1794 1671:1795-2030 1907:2031-2048 23081:2049-2778 19814:2779-2939 15298:2940-3174 15533:3175-3271 20506:3272-3285]	K12309|1|7e-149|529|pxb:103943992|beta-galactosidase [EC:3.2.1.23]	-	-	-	gi|502082310|ref|XP_004487127.1|/0/PREDICTED: beta-galactosidase 8-like [Cicer arietinum]
comp66792_c0_seq2	897	11.2167	0.01	-10.1314	Down	0.939101	len=897 path=[4758:0-94 1918:95-896]	K03143|1|4e-16|85.9|pda:103716019|transcription initiation factor TFIIH subunit 3	-	-	-	gi|357438633|ref|XP_003589592.1|/1.12924e-77/hypothetical protein MTR_1g030420 [Medicago truncatula]
comp62488_c0_seq2	1247	0.08	11.7433	7.19763	Up	0.860421	len=1247 path=[1226:0-289 1517:290-832 2060:833-851 3741:852-980 2208:981-1246]	K11978|1|1e-41|171|ppp:PHYPADRAFT_161713|E3 ubiquitin-protein ligase UBR3 [EC:2.3.2.27]	-	GO:0016741	GO:0006730//one-carbon metabolic process	gi|922383797|ref|XP_013462119.1|/4.23394e-106/leucine carboxyl methyltransferase [Medicago truncatula]
comp71871_c0_seq10	1852	0.01	7.36333	9.52422	Up	0.906446	len=1852 path=[3254:0-1015 4270:1016-1046 4301:1047-1072 8278:1073-1232 18188:1233-1238 8444:1239-1588 13892:1589-1851]	K08819|1|8e-08|59.7|cam:101507521|cyclin-dependent kinase 12/13 [EC:2.7.11.22 2.7.11.23];K13412|3|8e-08|59.7|gmx:100801753|calcium-dependent protein kinase [EC:2.7.11.1];K08818|4|1e-07|59.3|dosa:Os12t0432000-00|cell division cycle 2-like [EC:2.7.11.22]	-	-	-	gi|356506624|ref|XP_003522077.1|/0/PREDICTED: serine/threonine-protein kinase STN8, chloroplastic-like isoform X1 [Glycine max]
comp667105_c0_seq1	230	0.01	4.58667	8.8413	Up	0.856158	len=230 path=[208:0-229]	-	-	-	-	-
comp60890_c0_seq1	1073	64.7267	0.953333	-6.08524	Down	0.833204	len=1073 path=[1:0-71 73:72-81 83:82-720 722:721-813 815:814-814 816:815-1072]	-	-	-	-	gi|593695355|ref|XP_007148176.1|/1.0229e-118/hypothetical protein PHAVU_006G186600g [Phaseolus vulgaris]
comp14562_c0_seq1	447	0.01	3.36	8.39232	Up	0.81405	len=447 path=[1:0-446]	-	-	-	-	-
comp74315_c0_seq9	639	0.01	7.49333	9.54946	Up	0.908006	len=639 path=[6180:0-101 6282:102-107 13528:108-131 13552:132-136 13557:137-148 13569:149-150 13571:151-156 7167:157-204 13648:205-214 13658:215-230 13674:231-241 7252:242-356 13939:357-368 2502:369-400 2534:401-451 14053:452-457 14059:458-638]	K03575|1|2e-19|95.9|rcu:RCOM_1211520|A/G-specific adenine glycosylase [EC:3.2.2.-];K17872|2|5e-18|91.3|sita:101767448|NADH:ubiquinone reductase (non-electrogenic) [EC:1.6.5.9];K14493|3|7e-17|87.4|smo:SELMODRAFT_443106|gibberellin receptor GID1 [EC:3.-.-.-];K13258|4|2e-16|86.3|gmx:547489|2-hydroxyisoflavanone dehydratase [EC:4.2.1.105]	-	GO:0003824//catalytic activity	-	gi|502127607|ref|XP_004499770.1|/4.81803e-80/PREDICTED: probable carboxylesterase 15 [Cicer arietinum]
comp72477_c1_seq37	1540	3.33667	0.01	-8.38226	Down	0.813195	len=1540 path=[3527:0-66 3594:67-73 12990:74-95 3623:96-121 3649:122-128 3656:129-152 3680:153-190 3718:191-207 138:208-214 145:215-232 163:233-256 187:257-314 245:315-330 261:331-338 269:339-354 285:355-389 320:390-439 370:440-463 394:464-499 430:500-542 473:543-583 514:584-602 5393:603-652 5443:653-665 5456:666-676 5467:677-689 5480:690-712 554:713-720 562:721-759 601:760-849 691:850-882 724:88…	K01188|1|0.0|482|pmum:103321488|beta-glucosidase [EC:3.2.1.21]	-	GO:0016798//hydrolase activity, acting on glycosyl bonds;GO:0043167//ion binding	GO:0044238//primary metabolic process	gi|645229563|ref|XP_008221519.1|/0/PREDICTED: beta-glucosidase 40-like [Prunus mume]
comp69516_c1_seq9	384	0.113333	25.2733	7.8009	Up	0.917245	len=384 path=[25:0-67 92:68-118 143:119-173 198:174-226 14513:227-230 14490:231-241 14511:242-243 268:244-270 295:271-313 14200:314-324 14211:325-344 14231:345-349 14236:350-357 10369:358-383]	K08235|1|1e-28|124|mtr:MTR_2g089140|xyloglucan:xyloglucosyl transferase [EC:2.4.1.207]	GO:0005576//extracellular region;GO:0030312//external encapsulating structure	GO:0016798//hydrolase activity, acting on glycosyl bonds;GO:0016758//transferase activity, transferring hexosyl groups	GO:0044042//glucan metabolic process	gi|168274266|dbj|BAG09553.1|/9.11625e-28/xyloglucan endotransglucosylase [Pisum sativum]
comp70746_c0_seq3	890	0.01	5.96667	9.22078	Up	0.886038	len=890 path=[975:0-129 1105:130-202 1178:203-327 1318:328-626 26764:627-645 1636:646-782 18409:783-803 18430:804-889]	K11778|1|1e-40|167|aly:ARALYDRAFT_678866|ditrans,polycis-polyprenyl diphosphate synthase [EC:2.5.1.87]	-	-	-	gi|356508220|ref|XP_003522857.1|/5.90815e-63/PREDICTED: mediator of RNA polymerase II transcription subunit 32-like [Glycine max]
comp75964_c0_seq11	1495	0.01	3.27	8.35315	Up	0.81005	len=1495 path=[5993:0-49 6043:50-319 14438:320-333 14452:334-336 6328:337-359 6351:360-367 3360:368-437 3430:438-443 3436:444-567 3560:568-594 3587:595-820 14578:821-821 14689:822-1382 4847:1383-1404 4869:1405-1465 14813:1466-1471 15472:1472-1494]	-	-	-	-	gi|965611471|dbj|BAT97610.1|/7.024e-29/hypothetical protein VIGAN_09111200 [Vigna angularis var. angularis]
comp67818_c0_seq2	2268	0.01	8.23	9.68475	Up	0.916114	len=2268 path=[2362:0-151 2514:152-308 2671:309-309 2672:310-322 2685:323-559 2922:560-583 2946:584-1104 3467:1105-1123 3486:1124-1393 3872:1394-2267]	K01657|1|0.0|554|cam:101489414|anthranilate synthase component I [EC:4.1.3.27]	-	GO:0016833//oxo-acid-lyase activity	GO:0008152//metabolic process	gi|502121245|ref|XP_004497238.1|/0/PREDICTED: anthranilate synthase alpha subunit 2, chloroplastic-like [Cicer arietinum]
comp75225_c0_seq6	1198	0.01	6.57667	9.36121	Up	0.895776	len=1198 path=[7801:0-0 7788:1-47 836:48-258 1047:259-264 8058:265-866 8380:867-882 8396:883-886 8400:887-895 1684:896-896 1685:897-898 1687:899-955 8467:956-956 8433:957-966 8443:967-1051 1840:1052-1197]	-	-	-	-	-
comp71503_c0_seq1	1594	117.257	0.446667	-8.03626	Down	0.944611	len=1594 path=[4637:0-2 4640:3-8 3448:9-11 1864:12-31 1884:32-248 2101:249-256 2109:257-1593]	K01940|1|0.0|862|mtr:MTR_3g088970|argininosuccinate synthase [EC:6.3.4.5]	GO:0044424	GO:0016879//ligase activity, forming carbon-nitrogen bonds;GO:0032559	GO:0006525//arginine metabolic process	gi|357463609|ref|XP_003602086.1|/0/argininosuccinate synthase [Medicago truncatula]
comp50169_c0_seq1	716	0.01	4.14333	8.69465	Up	0.842844	len=716 path=[694:0-164 859:165-167 862:168-715]	K09422|1|4e-36|151|cam:101489372|myb proto-oncogene protein, plant	-	-	-	gi|502101169|ref|XP_004491833.1|/1.20772e-35/PREDICTED: myb-related protein Myb4-like isoform X2 [Cicer arietinum]
comp72289_c0_seq2	401	25.31	0.01	-11.3055	Down	0.975949	len=401 path=[163:0-114 276:115-205 367:206-231 5346:232-247 5362:248-301 3139:302-313 13033:314-327 5441:328-400]	K08770|1|4e-69|259|egu:105057697|ubiquitin C	-	-	-	gi|3603456|gb|AAC35858.1|/3.03558e-68/polyubiquitin [Capsicum chinense]
comp3315_c0_seq1	290	4.36333	0.01	-8.76929	Down	0.849635	len=290 path=[268:0-65 334:66-289]	K14493|1|2e-08|57.8|ppp:PHYPADRAFT_118478|gibberellin receptor GID1 [EC:3.-.-.-]	-	-	-	gi|356530985|ref|XP_003534059.1|/5.30888e-28/PREDICTED: probable carboxylesterase 18 [Glycine max]
comp75194_c0_seq6	470	0.01	4.62	8.85175	Up	0.856928	len=470 path=[878:0-45 13938:46-442 9381:443-444 9383:445-469]	K07198|1|6e-81|299|mtr:MTR_4g123940|5'-AMP-activated protein kinase, catalytic alpha subunit [EC:2.7.11.11]	-	GO:0004672//protein kinase activity;GO:0032559	GO:0006464//cellular protein modification process;GO:0023052//signaling	gi|357479181|ref|XP_003609876.1|/3.51664e-80/CBL-interacting kinase [Medicago truncatula]
comp76115_c1_seq7	1537	0.01	3.87333	8.59743	Up	0.834077	len=1537 path=[12657:0-159 13914:160-161 1660:162-183 1682:184-211 7478:212-250 7517:251-258 1757:259-292 1791:293-301 1800:302-346 1845:347-363 1862:364-620 2119:621-631 2130:632-677 2176:678-678 2177:679-702 2201:703-841 2340:842-901 2400:902-974 14240:975-975 14241:976-988 14255:989-989 14256:990-990 6455:991-1002 2501:1003-1074 14296:1075-1090 14306:1091-1109 2608:1110-1110 2609:1111-1134 263…	K04733|1|6e-123|441|pop:POPTR_0144s00230g|interleukin-1 receptor-associated kinase 4 [EC:2.7.11.1]	-	-	-	gi|922333424|ref|XP_013444703.1|/3.97687e-152/LRR receptor-like kinase plant [Medicago truncatula]
comp75081_c1_seq6	947	0.01	109.393	13.4172	Up	0.996179	len=947 path=[3225:0-70 15885:71-75 3301:76-84 3310:85-201 3568:202-316 3683:317-322 16069:323-339 16086:340-356 16098:357-436 16190:437-455 16209:456-474 16228:475-484 16238:485-537 334:538-569 16393:570-575 372:576-583 380:584-592 389:593-617 16452:618-618 16439:619-631 428:632-670 16552:671-673 8758:674-674 467:675-686 479:687-693 486:694-823 16679:824-946]	K17525|1|1e-08|61.2|brp:103858829|chitinase domain-containing protein 1	-	-	-	gi|922368389|ref|XP_013456359.1|/1.62566e-45/NAD-dependent epimerase/dehydratase family protein [Medicago truncatula]
comp74256_c0_seq2	1583	129.283	1.53333	-6.39772	Down	0.856423	len=1583 path=[1540:0-153 1694:154-183 1724:184-627 2168:628-636 2177:637-981 2522:982-987 8228:988-1090 2631:1091-1127 2668:1128-1169 8295:1170-1171 3244:1172-1176 3249:1177-1198 8315:1199-1203 3276:1204-1212 2729:1213-1289 8383:1290-1304 2820:1305-1426 2946:1427-1445 2965:1446-1469 2989:1470-1582]	K13420|1|2e-44|181|sot:102586860|LRR receptor-like serine/threonine-protein kinase FLS2 [EC:2.7.11.1]	-	-	-	gi|502157974|ref|XP_004510977.1|/1.11852e-173/PREDICTED: DNA-damage-repair/toleration protein DRT100 [Cicer arietinum]
comp69621_c0_seq7	1318	0.01	9.44667	9.88366	Up	0.927114	len=1318 path=[1:0-174 176:175-193 195:194-232 12081:233-240 242:241-256 258:257-262 264:263-292 294:293-374 12245:375-381 383:382-458 460:459-502 12304:503-584 586:585-596 12424:597-599 12427:600-613 615:614-639 641:640-851 853:852-892 894:893-965 967:966-991 12556:992-992 994:993-1285 1287:1286-1286 1288:1287-1317]	K13379|1|0.0|705|mtr:MTR_5g046030|reversibly glycosylated polypeptide / UDP-arabinopyranose mutase [EC:2.4.1.- 5.4.99.30]	GO:0005911//cell-cell junction;GO:0043231//intracellular membrane-bounded organelle;GO:0030312//external encapsulating structure	GO:0035251//UDP-glucosyltransferase activity	GO:0045229//external encapsulating structure organization;GO:0009250//glucan biosynthetic process	gi|357487801|ref|XP_003614188.1|/0/alpha-1,4-glucan-protein synthase [UDP-forming]-like protein [Medicago truncatula]
comp50391_c0_seq1	442	0.15	14.5467	6.59958	Up	0.834495	len=442 path=[33:0-441]	K00609|1|7e-17|86.3|cam:101513232|aspartate carbamoyltransferase catalytic subunit [EC:2.1.3.2]	GO:0009536//plastid	GO:0016743//carboxyl- or carbamoyltransferase activity;GO:0031406//carboxylic acid binding	GO:0006220//pyrimidine nucleotide metabolic process;GO:0019856//pyrimidine nucleobase biosynthetic process;GO:0019752//carboxylic acid metabolic process	gi|502099234|ref|XP_004491425.1|/4.68071e-16/PREDICTED: aspartate carbamoyltransferase 1, chloroplastic isoform X2 [Cicer arietinum]
comp49185_c0_seq1	484	12.8433	0.0733333	-7.45233	Down	0.878039	len=484 path=[462:0-42 505:43-429 892:430-447 910:448-483]	K00517|1|2e-36|151|cit:102624569|	-	-	-	gi|502142741|ref|XP_004505090.1|/1.48975e-55/PREDICTED: cytochrome P450 CYP82D47-like [Cicer arietinum]
comp71576_c1_seq8	1712	0.01	207.98	14.3442	Up	0.998241	len=1712 path=[14765:0-51 16351:52-52 9042:53-140 16375:141-143 16378:144-147 9138:148-214 12677:215-217 9205:218-245 16426:246-247 16428:248-874 14609:875-893 9862:894-1711]	K01240|1|2e-17|74.3|ota:Ot05g02230|uridine nucleosidase [EC:3.2.2.3];K09650|3|1e-06|55.8|gsl:Gasu_20830|rhomboid-like protein [EC:3.4.21.105]	-	-	-	gi|720029486|ref|XP_010265232.1|/4.43696e-98/PREDICTED: uncharacterized protein LOC104603024 isoform X1 [Nelumbo nucifera]
comp53210_c0_seq1	261	1985.99	4.22333	-8.87726	Down	0.972085	len=261 path=[823:0-5 238:6-20 253:21-53 31:54-257 235:258-260]	-	-	-	-	-
comp76133_c0_seq12	344	0.01	4.63	8.85487	Up	0.857193	len=344 path=[1983:0-59 2043:60-236 2220:237-302 8920:303-304 2288:305-343]	K10406|1|3e-08|57.0|tcc:TCM_032503|kinesin family member C2/C3	-	-	-	gi|922362876|ref|XP_003606717.2|/1.91514e-22/receptor-like protein [Medicago truncatula]
comp21911_c0_seq1	794	0.0466667	12.21	8.03146	Up	0.899969	len=794 path=[772:0-397 1170:398-401 1174:402-793]	K14488|1|1e-42|173|pvu:PHAVU_009G015900g|SAUR family protein	-	-	-	gi|922383967|ref|XP_013462204.1|/1.12803e-43/SAUR-like auxin-responsive family protein [Medicago truncatula]
comp75266_c0_seq3	1844	0.01	3.86667	8.59495	Up	0.833977	len=1844 path=[5411:0-16 43:17-214 241:215-224 251:225-267 294:268-269 296:270-742 931:743-791 6656:792-1024 1213:1025-1072 1261:1073-1270 6814:1271-1341 6843:1342-1342 6844:1343-1399 1588:1400-1467 6901:1468-1477 4227:1478-1478 4228:1479-1481 1675:1482-1515 6929:1516-1519 6933:1520-1520 1714:1521-1526 1720:1527-1843]	K13356|1|8e-127|454|cam:101502609|alcohol-forming fatty acyl-CoA reductase [EC:1.2.1.84]	-	-	-	gi|502094832|ref|XP_004490308.1|/6.18984e-126/PREDICTED: fatty acyl-CoA reductase 8-like [Cicer arietinum]
comp7504_c0_seq1	796	12.2967	0.0466667	-8.04166	Down	0.90076	len=796 path=[1:0-241 243:242-795]	K15400|1|2e-17|89.7|egr:104455077|omega-hydroxypalmitate O-feruloyl transferase [EC:2.3.1.188]	-	-	-	gi|922378817|ref|XP_013459647.1|/8.44654e-108/HXXXD-type acyl-transferase family protein [Medicago truncatula]
comp75798_c1_seq28	826	0.01	17.5333	10.7759	Up	0.96296	len=826 path=[96:0-37 18186:38-38 18187:39-39 18188:40-44 141:45-104 201:105-172 18001:173-178 18007:179-200 18139:201-316 18224:317-364 18284:365-417 18345:418-452 18377:453-517 11222:518-518 947:519-538 18635:539-542 18639:543-555 18652:556-560 18657:561-640 1036:641-700 1096:701-825]	K13436|1|2e-14|79.7|cam:101491854|pto-interacting protein 1 [EC:2.7.11.1]	-	GO:0004672//protein kinase activity;GO:0032559	GO:0006464//cellular protein modification process	gi|502087487|ref|XP_004488549.1|/8.55232e-14/PREDICTED: ALA-interacting subunit 3-like [Cicer arietinum]
comp75215_c1_seq32	2549	0.36	28.9167	6.32776	Up	0.836673	len=2549 path=[4290:0-671 12984:672-690 13003:691-718 6701:719-761 6744:762-1055 12268:1056-1058 7041:1059-1435 7418:1436-1459 7442:1460-1471 7454:1472-1690 14651:1691-1696 7679:1697-1698 7681:1699-1706 7689:1707-1768 10421:1769-1785 7768:1786-1828 14706:1829-1843 14721:1844-1846 7829:1847-1848 14726:1849-1899 7882:1900-1937 7920:1938-1995 7978:1996-2002 7985:2003-2020 14823:2021-2039 8022:2040-2…	K13459|1|6e-59|229|cam:101512529|disease resistance protein RPS2	-	-	-	gi|922328347|ref|XP_013443566.1|/0/NBS-LRR type disease resistance protein [Medicago truncatula]
comp71599_c0_seq2	1568	0.01	3.10333	8.27767	Up	0.80206	len=1568 path=[1546:0-66 1613:67-373 3456:374-395 1942:396-994 2541:995-1062 2609:1063-1076 2623:1077-1080 2627:1081-1086 2633:1087-1090 2637:1091-1096 2643:1097-1104 2651:1105-1114 2661:1115-1131 2678:1132-1136 2683:1137-1155 2702:1156-1161 2708:1162-1166 2713:1167-1190 2737:1191-1191 2738:1192-1202 2749:1203-1215 2762:1216-1226 2773:1227-1266 2813:1267-1292 2839:1293-1305 2852:1306-1322 2869:13…	-	-	-	-	gi|502140188|ref|XP_004504099.1|/3.29568e-85/PREDICTED: uncharacterized protein LOC101515258 [Cicer arietinum]
comp75059_c0_seq4	1261	0.07	20.3867	8.18606	Up	0.925686	len=1261 path=[1:0-175 230:176-359 18178:360-365 420:366-381 436:382-564 619:565-588 643:589-836 891:837-840 895:841-873 928:874-904 959:905-1186 1241:1187-1190 1245:1191-1260]	-	-	-	-	gi|922381602|ref|XP_013461030.1|/9.02774e-88/thiol-disulfide oxidoreductase DCC [Medicago truncatula]
comp633015_c0_seq1	270	0.01	3.90667	8.60979	Up	0.835471	len=270 path=[1:0-269]	-	-	-	-	-
comp41652_c0_seq1	374	0.01	13.6333	10.4129	Up	0.950897	len=374 path=[1:0-178 180:179-373]	-	-	-	-	-
comp75894_c0_seq2	455	0.01	3.87333	8.59743	Up	0.834077	len=455 path=[8878:0-69 8948:70-72 855:73-80 863:81-102 13069:103-110 13077:111-134 13159:135-135 13102:136-145 13112:146-152 13119:153-166 13153:167-172 13139:173-184 13313:185-215 998:216-221 13200:222-240 13219:241-297 1080:298-406 1189:407-454]	-	-	-	-	-
comp70925_c0_seq1	1336	0.01	8.12	9.66534	Up	0.915024	len=1336 path=[3621:0-254 3876:255-257 3879:258-356 9412:357-376 4099:377-417 4140:418-555 360:556-688 493:689-714 519:715-780 9598:781-781 9599:782-786 591:787-793 598:794-841 646:842-856 661:857-1145 950:1146-1335]	K18213|1|3e-28|126|sita:101781689|proteinaceous RNase P [EC:3.1.26.5]	-	-	-	gi|930192039|emb|CEO86930.1|/6.20796e-58/Stay Green Like [Pisum sativum]
comp48077_c1_seq1	209	3.99333	0.01	-8.64145	Down	0.83818	len=209 path=[2197:0-208]	-	-	-	-	gi|502128762|ref|XP_004500071.1|/3.83763e-10/PREDICTED: uncharacterized protein LOC101513060 [Cicer arietinum]
comp71729_c0_seq1	1618	0.01	12.9567	10.3395	Up	0.948027	len=1618 path=[1:0-262 264:263-300 302:301-440 4458:441-482 3400:483-499 501:500-564 566:565-573 575:574-588 590:589-597 599:598-601 603:602-625 627:626-661 663:662-685 687:686-704 706:705-728 730:729-751 753:752-775 777:776-785 787:786-799 3571:800-809 3581:810-823 825:824-888 890:889-909 911:910-983 985:984-1011 1013:1012-1187 1189:1188-1211 1213:1212-1617]	K08241|1|1e-124|447|mtr:MTR_7g084620|jasmonate O-methyltransferase [EC:2.1.1.141]	-	-	-	gi|502106919|ref|XP_004493098.1|/2.27633e-129/PREDICTED: jasmonate O-methyltransferase-like isoform X2 [Cicer arietinum]
comp58430_c0_seq1	648	2807.36	8.35667	-8.39207	Down	0.959306	len=648 path=[687:0-160 848:161-481 1169:482-482 1170:483-602 1289:603-617 1304:618-647]	-	-	-	-	-
comp66426_c0_seq3	1167	0.18	83.61	8.85953	Up	0.966753	len=1167 path=[129:0-169 29:170-186 3249:187-193 2452:194-204 333:205-246 375:247-278 407:279-1166]	K00799|1|3e-90|332|mtr:MTR_5g037380|glutathione S-transferase [EC:2.5.1.18]	-	GO:0016765//transferase activity, transferring alkyl or aryl (other than methyl) groups	-	gi|357486425|ref|XP_003613500.1|/1.92236e-89/glutathione S-transferase, amino-terminal domain protein [Medicago truncatula]
comp71722_c0_seq34	3354	3.70667	0.01	-8.53398	Down	0.827889	len=3354 path=[1:0-58 60:59-82 84:83-115 11330:116-132 134:133-148 150:149-169 171:170-242 244:243-537 539:538-580 582:581-661 11438:662-663 665:664-717 719:718-1643 1645:1644-1737 1739:1738-2295 2297:2296-2389 2391:2390-2447 11665:2448-2448 2450:2449-2485 2487:2486-3353]	K10268|1|5e-15|84.7|smo:SELMODRAFT_437235|F-box and leucine-rich repeat protein 2/20	-	-	-	gi|502111742|ref|XP_004494153.1|/0/PREDICTED: BTB/POZ domain-containing protein FBL11 [Cicer arietinum]
comp67203_c0_seq3	2746	1.67	89.13	5.73799	Up	0.814225	len=2746 path=[1:0-1204 6879:1205-1206 1208:1207-1485 1487:1486-2084 2086:2085-2133 7025:2134-2320 2322:2321-2343 2345:2344-2420 2422:2421-2469 2471:2470-2488 2490:2489-2745]	-	-	-	-	gi|502136469|ref|XP_004502701.1|/2.10099e-176/PREDICTED: UPF0160 protein MYG1, mitochondrial-like [Cicer arietinum]
comp67711_c1_seq7	829	12.1367	0.16	-6.24516	Down	0.802615	len=829 path=[12668:0-64 7547:65-68 3348:69-98 3378:99-137 3417:138-152 3432:153-178 14498:179-187 3467:188-255 3535:256-828]	K18835|1|6e-11|68.6|tcc:TCM_025248|WRKY transcription factor 2;K18834|5|4e-10|65.9|mtr:MTR_5g097490|WRKY transcription factor 1	-	-	-	gi|502148207|ref|XP_004507077.1|/2.76343e-64/PREDICTED: probable WRKY transcription factor 40 [Cicer arietinum]
comp75718_c0_seq40	1483	83.75	0.01	-13.0319	Down	0.994557	len=1483 path=[1:0-53 58:54-161 5778:162-173 166:174-348 341:349-368 8630:369-387 380:388-422 415:423-670 8692:671-673 666:674-713 709:714-844 8779:845-959 955:960-979 8843:980-990 986:991-1058 1054:1059-1095 8934:1096-1105 8944:1106-1112 8951:1113-1165 3689:1166-1220 5065:1221-1226 4074:1227-1263 1147:1264-1425 9183:1426-1430 1314:1431-1461 4327:1462-1463 9220:1464-1482]	K03006|1|1e-11|72.0|bvg:104900956|DNA-directed RNA polymerase II subunit RPB1 [EC:2.7.7.6]	-	-	-	gi|502150703|ref|XP_004508082.1|/7.03968e-98/PREDICTED: embryonic protein DC-8-like [Cicer arietinum]
comp51875_c0_seq2	304	11.29	0.01	-10.1408	Down	0.939514	len=304 path=[520:0-201 1024:202-209 730:210-303]	K04730|1|7e-46|182|mtr:MTR_5g026760|interleukin-1 receptor-associated kinase 1 [EC:2.7.11.1]	-	-	-	gi|828331464|ref|XP_012574591.1|/4.5486e-48/PREDICTED: probable LRR receptor-like serine/threonine-protein kinase At3g47570 [Cicer arietinum]
comp9887_c0_seq1	336	5.09333	0.01	-8.99247	Down	0.868463	len=336 path=[314:0-335]	K05658|1|1e-44|177|cam:101501233|ATP-binding cassette, subfamily B (MDR/TAP), member 1 [EC:3.6.3.44]	-	-	-	gi|502090823|ref|XP_004489352.1|/1.16119e-43/PREDICTED: ABC transporter B family member 15-like [Cicer arietinum]
comp1033772_c0_seq1	221	20.2933	0.01	-10.9868	Down	0.968727	len=221 path=[1:0-220]	-	-	-	-	-
comp76056_c0_seq12	4196	0.01	3.31333	8.37214	Up	0.81184	len=4196 path=[15902:0-655 16558:656-1120 1418:1121-1168 24391:1169-1192 14674:1193-1199 24420:1200-1223 1521:1224-1488 21574:1489-1499 1943:1500-1554 1998:1555-1602 2046:1603-1624 24540:1625-1684 2128:1685-1699 24600:1700-1708 24640:1709-1746 24657:1747-1751 24662:1752-1784 24695:1785-1857 2301:1858-1981 24775:1982-1988 2432:1989-2055 2499:2056-2121 2565:2122-2234 24920:2235-2264 2708:2265-2376 …	K17302|1|0.0|1340|cam:101492792|coatomer, subunit beta'	-	-	-	gi|955336538|ref|XP_014634628.1|/0/PREDICTED: coatomer subunit beta'-2-like [Glycine max]
comp71582_c1_seq16	496	3.39	0.01	-8.40514	Down	0.815289	len=496 path=[12960:0-56 20123:57-70 13031:71-96 13057:97-115 13076:116-182 13143:183-216 5065:217-225 5074:226-256 11584:257-333 22381:334-335 11666:336-364 11695:365-381 11712:382-435 22417:436-469 19760:470-495]	-	-	-	-	gi|802639746|ref|XP_012078516.1|/2.50536e-08/PREDICTED: methyltransferase-like protein 1 isoform X1 [Jatropha curcas]
comp68850_c1_seq11	594	0.0433333	6.44667	7.21693	Up	0.82371	len=594 path=[3819:0-92 3912:93-145 7251:146-279 3195:280-307 3223:308-593]	-	-	-	-	gi|920716593|gb|KOM56681.1|/2.99683e-14/hypothetical protein LR48_Vigan10g257300 [Vigna angularis]
comp73132_c0_seq1	965	0.01	3.33333	8.38082	Up	0.812743	len=965 path=[9271:0-315 9587:316-324 9596:325-343 9615:344-370 16387:371-378 16395:379-385 16402:386-423 9695:424-499 9771:500-501 9773:502-525 16568:526-565 9837:566-920 10192:921-927 10199:928-964]	K04733|1|2e-54|213|pvu:PHAVU_007G0307001|interleukin-1 receptor-associated kinase 4 [EC:2.7.11.1]	-	-	-	gi|502120725|ref|XP_004497060.1|/6.94458e-76/PREDICTED: probable serine/threonine-protein kinase At1g18390 [Cicer arietinum]
comp609465_c0_seq1	600	0.01	8	9.64386	Up	0.913805	len=600 path=[1:0-599]	-	-	-	-	-
comp72623_c0_seq9	651	0.01	15.0567	10.5562	Up	0.955966	len=651 path=[13911:0-93 4997:94-112 15381:113-124 15393:125-137 15406:138-147 685:148-207 745:208-216 754:217-231 769:232-261 799:262-269 807:270-298 15689:299-401 940:402-428 15842:429-438 15852:439-650]	K08081|1|2e-33|142|pvu:PHAVU_008G116700g|tropinone reductase I [EC:1.1.1.206]	-	GO:0003824//catalytic activity	GO:0008152//metabolic process	gi|734419768|gb|KHN40274.1|/2.185e-35/Tropinone reductase like [Glycine soja]
comp75314_c0_seq18	1139	0.01	3.66	8.5157	Up	0.826107	len=1139 path=[1405:0-202 1608:203-459 1865:460-578 13824:579-663 2069:664-734 2140:735-786 2192:787-787 2193:788-1065 11062:1066-1138]	K18121|1|7e-123|441|mtr:MTR_2g099910|glyoxylate/succinic semialdehyde reductase [EC:1.1.1.79 1.1.1.-]	-	-	-	gi|357454619|ref|XP_003597590.1|/4.83454e-122/glyoxylate/succinic semialdehyde reductase [Medicago truncatula]
comp63428_c0_seq3	1362	3.09333	0.01	-8.27302	Down	0.801563	len=1362 path=[1:0-297 299:298-369 371:370-384 386:385-1361]	K09522|1|4e-18|93.2|obr:102707302|DnaJ homolog subfamily C member 2	-	-	-	gi|502139901|ref|XP_004503961.1|/1.03998e-92/PREDICTED: dnaJ homolog subfamily C member 2 [Cicer arietinum]
comp936719_c0_seq1	306	13.25	0.116667	-6.82746	Down	0.846481	len=306 path=[284:0-305]	-	-	-	-	-
comp558606_c0_seq1	257	0.01	5.00667	8.96771	Up	0.866678	len=257 path=[1:0-256]	-	-	-	-	-
comp57528_c0_seq1	2033	129.733	1.37333	-6.56172	Down	0.867524	len=2033 path=[1:0-1676 4378:1677-1678 4380:1679-2032]	K14595|1|8e-102|372|pmum:103335254|abscisate beta-glucosyltransferase [EC:2.4.1.263]	-	-	-	gi|32188025|dbj|BAC78438.1|/6.25947e-151/isoflavonoid glucosyltransferase [Glycyrrhiza echinata]
comp73105_c0_seq5	1958	0.01	15.17	10.567	Up	0.95631	len=1958 path=[14127:0-117 14245:118-130 14258:131-194 14322:195-265 4776:266-282 4793:283-369 12284:370-627 12542:628-675 24096:676-680 12596:681-751 12667:752-752 12668:753-776 12692:777-804 24239:805-807 12723:808-814 12730:815-842 12758:843-844 12760:845-871 12788:872-918 24337:919-932 12849:933-940 12857:941-1014 12931:1015-1032 12949:1033-1056 24518:1057-1057 24519:1058-1073 24535:1074-1087…	K05655|1|2e-38|132|cit:102617635|ATP-binding cassette, subfamily B (MDR/TAP), member 8	GO:0031224//intrinsic component of membrane	GO:0017111//nucleoside-triphosphatase activity;GO:0015405;GO:0032559	GO:0006810//transport;GO:0009207	gi|590672324|ref|XP_007038579.1|/3.20455e-39/Non-intrinsic ABC protein 8 isoform 1 [Theobroma cacao]
comp69932_c0_seq2	1684	0.01	10.0967	9.97966	Up	0.931876	len=1684 path=[1221:0-93 7162:94-130 1391:131-204 6246:205-268 7405:269-292 6333:293-295 1556:296-319 6359:320-337 1598:338-535 1796:536-553 1814:554-590 1851:591-1683]	K13095|1|6e-140|498|mtr:MTR_3g083770|splicing factor 1	-	-	-	gi|922381948|ref|XP_013461202.1|/4.36534e-139/RNA-binding KH domain protein [Medicago truncatula]
comp72236_c0_seq2	647	0.01	10.2567	10.0023	Up	0.93293	len=647 path=[10067:0-4 9071:5-12 10081:13-183 8429:184-219 8465:220-404 8650:405-463 8717:464-540 8794:541-558 8812:559-646]	-	-	-	-	gi|828332285|ref|XP_012574740.1|/1.15357e-12/PREDICTED: DENN domain and WD repeat-containing protein SCD1 isoform X3 [Cicer arietinum]
comp40033_c0_seq1	567	0.176667	34.55	7.61151	Up	0.915537	len=567 path=[1:0-234 236:235-256 258:257-566]	-	-	-	-	gi|502094493|ref|XP_004490230.1|/7.06442e-07/PREDICTED: uncharacterized protein At4g04775-like [Cicer arietinum]
comp74242_c0_seq1	1002	0.01	9.01	9.81538	Up	0.923481	len=1002 path=[19573:0-3 17231:4-431 7584:432-503 7656:504-511 7664:512-578 7731:579-588 7741:589-878 15225:879-889 15236:890-1001]	K06670|1|2e-21|103|mtr:MTR_7g031420|cohesin complex subunit SCC1	-	-	-	gi|922339203|ref|XP_003622209.2|/1.28677e-19/sister chromatid cohesion 1 protein [Medicago truncatula]
comp54797_c0_seq1	855	0.66	77.82	6.88153	Up	0.886984	len=855 path=[834:0-180 1015:181-219 1054:220-538 1374:539-854]	-	-	-	-	gi|947062832|gb|KRH12093.1|/7.5857e-12/hypothetical protein GLYMA_15G151300 [Glycine max]
comp58478_c0_seq1	381	47.14	0.523333	-6.49308	Down	0.855884	len=381 path=[3101:0-242 4027:243-380]	K16298|1|1e-30|131|gmx:100785987|serine carboxypeptidase-like clade IV [EC:3.4.16.-]	-	-	-	gi|947077684|gb|KRH26524.1|/9.73988e-30/hypothetical protein GLYMA_12G177900 [Glycine max]
comp34996_c0_seq1	261	53.8833	0.01	-12.3956	Down	0.990421	len=261 path=[239:0-44 284:45-260]	K04733|1|2e-22|103|gmx:100819499|interleukin-1 receptor-associated kinase 4 [EC:2.7.11.1];K04730|3|7e-20|95.9|sly:101267907|interleukin-1 receptor-associated kinase 1 [EC:2.7.11.1]	-	GO:0004672//protein kinase activity;GO:0032559	GO:0006464//cellular protein modification process	gi|951075142|ref|XP_014492790.1|/2.44886e-25/PREDICTED: cadmium/zinc-transporting ATPase HMA3-like [Vigna radiata var. radiata]
comp68720_c1_seq8	1642	4.2	0.01	-8.71425	Down	0.844728	len=1642 path=[288:0-111 400:112-119 408:120-162 451:163-236 525:237-1284 1573:1285-1332 4694:1333-1356 4718:1357-1357 4719:1358-1396 7641:1397-1487 6345:1488-1498 9344:1499-1501 9347:1502-1641]	K18443|1|2e-47|161|rcu:RCOM_0732470|golgi-specific brefeldin A-resistance guanine nucleotide exchange factor 1;K13199|5|9e-10|54.7|mtr:MTR_7g081660|plasminogen activator inhibitor 1 RNA-binding protein	-	GO:0008233//peptidase activity	GO:0008152//metabolic process	gi|828295708|ref|XP_012568520.1|/1.17401e-78/PREDICTED: cucumisin-like [Cicer arietinum]
comp853038_c0_seq1	249	0.01	6.13	9.25974	Up	0.888753	len=249 path=[227:0-248]	-	-	-	-	-
comp39993_c0_seq2	385	6.78	0.01	-9.40514	Down	0.898723	len=385 path=[430:0-249 680:250-283 1377:284-384]	-	-	GO:0004497//monooxygenase activity;GO:0005506//iron ion binding	-	gi|950990219|ref|XP_014504285.1|/2.65593e-11/PREDICTED: premnaspirodiene oxygenase-like [Vigna radiata var. radiata]
comp74122_c0_seq53	2077	0.01	13.93	10.444	Up	0.952012	len=2077 path=[9887:0-232 10121:233-334 10223:335-1507 24925:1508-1508 9451:1509-1569 9512:1570-1709 9656:1710-1739 25064:1740-1771 9718:1772-1817 9764:1818-1820 9767:1821-1892 3462:1893-1901 3471:1902-1930 3500:1931-1949 3519:1950-1965 25152:1966-1980 25167:1981-2011 3581:2012-2047 25276:2048-2049 16230:2050-2051 3635:2052-2076]	K17498|1|9e-24|83.6|cam:101507994|transcription factor SPN1	-	-	-	gi|357478391|ref|XP_003609481.1|/5.06261e-172/F-box/LRR-like protein [Medicago truncatula]
comp66970_c0_seq2	548	0.01	3.65333	8.51307	Up	0.825708	len=548 path=[2982:0-33 3016:34-138 562:139-172 596:173-173 597:174-197 4030:198-342 766:343-355 779:356-415 839:416-440 864:441-443 867:444-547]	K03676|1|6e-27|120|cam:101493651|glutaredoxin 3	-	GO:0015036//disulfide oxidoreductase activity	GO:0019725//cellular homeostasis	gi|502133854|ref|XP_004501914.1|/3.5546e-26/PREDICTED: glutaredoxin [Cicer arietinum]
comp65994_c0_seq2	1045	0.01	3.78	8.56224	Up	0.830649	len=1045 path=[4380:0-297 295:298-325 323:326-349 347:350-1044]	-	-	GO:0016787//hydrolase activity	GO:0044238//primary metabolic process	gi|922344442|ref|XP_013449140.1|/2.9396e-101/GDSL-like lipase/acylhydrolase [Medicago truncatula]
comp73462_c0_seq22	746	23.9867	0.01	-11.228	Down	0.974405	len=746 path=[8049:0-25 8075:26-47 8097:48-49 8099:50-85 3312:86-123 3350:124-192 3423:193-241 3556:242-251 3566:252-397 13500:398-409 3724:410-446 3761:447-486 13546:487-490 3805:491-626 3943:627-690 13594:691-745]	K01762|1|5e-23|108|mtr:MTR_6g091760|1-aminocyclopropane-1-carboxylate synthase [EC:4.4.1.14]	-	GO:0003824//catalytic activity	GO:0009058//biosynthetic process	gi|357501181|ref|XP_003620879.1|/3.67678e-22/1-aminocyclopropane-1-carboxylate synthase [Medicago truncatula]
comp75522_c0_seq5	762	0.01	4.09	8.67596	Up	0.84131	len=762 path=[5806:0-83 5890:84-92 5899:93-165 5972:166-166 5973:167-188 5995:189-223 6030:224-280 13615:281-296 6103:297-310 13644:311-320 6127:321-324 6131:325-361 13717:362-365 13733:366-369 13737:370-399 6206:400-411 6218:412-419 13783:420-441 6248:442-483 6290:484-489 6296:490-531 6338:532-560 6367:561-594 13889:595-607 13902:608-609 11902:610-761]	-	-	-	-	gi|502168254|ref|XP_004514346.1|/9.16145e-08/PREDICTED: F-box/FBD/LRR-repeat protein At4g26340-like [Cicer arietinum]
comp17494_c0_seq1	222	3.07	0.01	-8.26209	Down	0.800511	len=222 path=[1:0-80 90:81-221]	-	-	-	-	-
comp51033_c0_seq1	313	0.01	5.51333	9.10678	Up	0.877502	len=313 path=[1:0-312]	K00011|1|6e-06|49.7|cic:CICLE_v10012214mg|aldehyde reductase [EC:1.1.1.21]	-	-	-	gi|502146828|ref|XP_004506626.1|/6.36183e-10/PREDICTED: aldo-keto reductase family 4 member C9-like [Cicer arietinum]
comp72969_c1_seq32	903	0.01	11.4367	10.1595	Up	0.940378	len=903 path=[1:0-332 20152:333-575 579:576-714 718:715-748 20291:749-749 17659:750-902]	-	-	-	-	gi|734408511|gb|KHN34827.1|/1.89426e-40/Calmodulin-binding transcription activator 4 [Glycine soja]
comp73153_c0_seq5	1177	67.6567	0.67	-6.65793	Down	0.871503	len=1177 path=[9726:0-256 3948:257-258 3950:259-642 4334:643-664 4356:665-876 4568:877-894 4586:895-899 4591:900-1148 14866:1149-1151 4843:1152-1159 14875:1160-1176]	-	-	-	-	gi|947079978|gb|KRH28767.1|/2.60401e-17/hypothetical protein GLYMA_11G074900 [Glycine max]
comp328526_c0_seq1	291	0.01	6.14	9.26209	Up	0.888918	len=291 path=[269:0-290]	-	-	-	-	gi|950952120|ref|XP_014495854.1|/9.39281e-17/PREDICTED: uncharacterized protein LOC106757645 isoform X2 [Vigna radiata var. radiata]
comp546948_c0_seq1	226	0.01	3.46333	8.43602	Up	0.81819	len=226 path=[1:0-225]	-	-	-	-	gi|571485713|ref|XP_006589996.1|/4.17131e-09/PREDICTED: B3 domain-containing protein At2g33720-like [Glycine max]
comp54935_c0_seq2	607	8.23667	0.01	-9.68592	Down	0.916205	len=607 path=[1660:0-116 1777:117-549 2210:550-606]	K13508|1|8e-82|303|cam:101495509|glycerol-3-phosphate acyltransferase [EC:2.3.1.15]	-	GO:0016411//acylglycerol O-acyltransferase activity;GO:0008509//anion transmembrane transporter activity	GO:0006631//fatty acid metabolic process	gi|922357082|ref|XP_003616443.2|/3.85101e-81/glycerol-3-phosphate acyltransferase [Medicago truncatula]
comp43312_c0_seq1	239	0.01	7.96333	9.63723	Up	0.913394	len=239 path=[1:0-238]	-	-	-	-	-
comp60375_c0_seq2	551	7.16333	0.01	-9.48449	Down	0.90394	len=551 path=[347:0-115 1431:116-121 1441:122-124 472:125-140 1454:141-348 1083:349-358 5:359-550]	K01915|1|1e-54|212|tcc:TCM_017447|glutamine synthetase [EC:6.3.1.2]	-	GO:0016211;GO:0032559	GO:0006541//glutamine metabolic process	gi|394987258|gb|AFN42876.1|/5.35334e-54/glutamine synthetase [Camellia sinensis]
comp69843_c0_seq11	329	0.01	10.5433	10.0421	Up	0.934802	len=329 path=[3125:0-82 12050:83-83 675:84-169 12120:170-178 12129:179-181 773:182-243 8268:244-328]	-	-	GO:0046914//transition metal ion binding	-	gi|502104966|ref|XP_004492686.1|/2.72765e-08/PREDICTED: RING-H2 finger protein ATL39 [Cicer arietinum]
comp67624_c1_seq1	995	0.163333	348.473	11.059	Up	0.995698	len=995 path=[26:0-357 384:358-510 537:511-557 6790:558-559 6792:560-577 4860:578-585 4868:586-746 584:747-764 602:765-994]	K01673|1|5e-92|338|cam:101498889|carbonic anhydrase [EC:4.2.1.1]	GO:0009532//plastid stroma	GO:0046914//transition metal ion binding;GO:0016836//hydro-lyase activity	-	gi|502090584|ref|XP_004489275.1|/3.61212e-91/PREDICTED: carbonic anhydrase, chloroplastic isoform X2 [Cicer arietinum]
comp64826_c0_seq1	876	49.67	0.426667	-6.86312	Down	0.881613	len=876 path=[856:0-619 1476:620-634 1491:635-798 2599:799-804 1661:805-839 1698:840-875]	K00799|1|4e-116|417|cam:101507299|glutathione S-transferase [EC:2.5.1.18]	-	GO:0016765//transferase activity, transferring alkyl or aryl (other than methyl) groups	GO:0009755//hormone-mediated signaling pathway	gi|502129634|ref|XP_004500375.1|/2.9131e-115/PREDICTED: probable glutathione S-transferase parA [Cicer arietinum]
comp69984_c1_seq30	1509	0.01	6.21	9.27845	Up	0.890075	len=1509 path=[12543:0-49 15665:50-79 2847:80-192 2960:193-687 3478:688-738 3529:739-745 3536:746-826 3617:827-1319 14650:1320-1336 4150:1337-1446 15596:1447-1489 13852:1490-1506 10981:1507-1508]	K13126|1|3e-52|167|gmx:100779547|polyadenylate-binding protein	-	-	-	gi|734316798|gb|KHN02280.1|/1.93899e-51/Putative polyadenylate-binding protein [Glycine soja]
comp80413_c0_seq1	229	0.01	261.21	14.6729	Up	0.998665	len=229 path=[1:0-228]	-	-	-	-	-
comp75854_c0_seq16	3362	0.03	9.35667	8.28489	Up	0.893867	len=3362 path=[3375:0-428 3804:429-469 20790:470-475 3851:476-581 3957:582-613 7999:614-770 20902:771-787 20919:788-791 20923:792-799 4175:800-1142 21125:1143-1153 4529:1154-1274 4650:1275-1433 4809:1434-1520 21267:1521-1528 11091:1529-1566 17978:1567-1603 21349:1604-1617 11215:1618-1629 5040:1630-1654 5065:1655-1722 5133:1723-1723 5134:1724-1725 5136:1726-1736 21487:1737-1751 21514:1752-1760 125…	K03695|1|0.0|929|mtr:MTR_6g013660|ATP-dependent Clp protease ATP-binding subunit ClpB	-	-	-	gi|357496641|ref|XP_003618609.1|/0/chaperone protein ClpB3 [Medicago truncatula]
comp60029_c0_seq1	1019	0.0366667	227.68	12.6003	Up	0.997855	len=1019 path=[1:0-357 368:358-382 393:383-390 401:391-836 847:837-1018]	K08902|1|3e-52|206|fve:101312849|photosystem II Psb27 protein	-	-	-	gi|922393311|ref|XP_013465064.1|/2.22845e-51/photosystem II Pbs27 protein [Medicago truncatula]
comp50229_c0_seq1	274	187.85	2.64333	-6.15108	Down	0.841967	len=274 path=[1:0-178 574:179-189 363:190-250 857:251-273]	-	-	-	-	gi|828308674|ref|XP_012570718.1|/1.41121e-33/PREDICTED: extensin-2-like isoform X2 [Cicer arietinum]
comp482136_c0_seq1	237	8.80333	0.01	-9.78191	Down	0.921636	len=237 path=[215:0-236]	-	-	-	-	gi|922378939|ref|XP_013459708.1|/5.54731e-22/receptor-like protein [Medicago truncatula]
comp54190_c0_seq1	328	1.34	165.087	6.94485	Up	0.893423	len=328 path=[1:0-64 66:65-327]	K03116|1|7e-06|49.3|jcu:105647689|sec-independent protein translocase protein TatA	-	-	-	-
comp59973_c0_seq3	249	0.01	14.36	10.4878	Up	0.953551	len=249 path=[227:0-3 231:4-27 255:28-34 262:35-152 2601:153-163 391:164-177 405:178-248]	-	-	-	-	-
comp75798_c1_seq21	1575	0.01	9.94667	9.95807	Up	0.930767	len=1575 path=[96:0-37 18186:38-38 18187:39-39 18188:40-44 141:45-104 201:105-172 18001:173-178 18007:179-200 18139:201-316 18224:317-364 18284:365-417 18345:418-452 18377:453-517 11222:518-518 947:519-538 18635:539-542 18639:543-555 18652:556-560 989:561-605 18718:606-606 1096:607-731 18779:732-1341 1831:1342-1574]	K13436|1|6e-14|79.7|cam:101491854|pto-interacting protein 1 [EC:2.7.11.1]	-	GO:0004672//protein kinase activity;GO:0032559	GO:0006464//cellular protein modification process	gi|502087487|ref|XP_004488549.1|/2.16194e-13/PREDICTED: ALA-interacting subunit 3-like [Cicer arietinum]
comp70999_c0_seq3	1134	7.73667	0.01	-9.59557	Down	0.910887	len=1134 path=[1204:0-28 3035:29-29 1233:30-66 1270:67-67 1271:68-120 1324:121-143 1347:144-252 1456:253-344 1548:345-384 1588:385-606 1810:607-650 1854:651-657 1861:658-832 2037:833-1067 3637:1068-1133]	-	-	-	-	-
comp61432_c0_seq1	378	0.01	3.56333	8.47708	Up	0.822209	len=378 path=[356:0-11 368:12-15 372:16-36 393:37-113 470:114-137 494:138-145 502:146-169 526:170-195 552:196-219 576:220-266 623:267-282 1357:283-324 681:325-325 682:326-377]	-	-	-	-	-
comp74636_c0_seq1	2125	3.14333	0.01	-8.29615	Down	0.803973	len=2125 path=[2117:0-345 2463:346-350 2468:351-1017 7009:1018-1024 3142:1025-1060 3178:1061-1094 3212:1095-1348 3466:1349-1363 7177:1364-1374 3492:1375-1489 3607:1490-1490 3608:1491-1658 7245:1659-1840 7367:1841-1851 7378:1852-1897 4029:1898-2124]	-	-	-	-	gi|828296407|ref|XP_004491268.2|/5.20908e-172/PREDICTED: uncharacterized protein At3g49140 isoform X2 [Cicer arietinum]
comp74601_c0_seq1	814	0.01	4.30333	8.74931	Up	0.847864	len=814 path=[3201:0-178 3380:179-184 3386:185-236 3438:237-281 13669:282-403 1760:404-437 13907:438-440 13910:441-490 13936:491-507 4515:508-508 4516:509-533 1878:534-537 14111:538-560 4690:561-583 4713:584-619 8940:620-813]	K00344|1|9e-11|67.8|bdi:100839175|NADPH2:quinone reductase [EC:1.6.5.5]	-	-	-	gi|955338226|ref|XP_014634954.1|/1.2203e-24/PREDICTED: uncharacterized protein LOC100794512 isoform X2 [Glycine max]
comp75290_c0_seq6	239	0.01	6.36333	9.31364	Up	0.892409	len=239 path=[6261:0-0 13201:1-24 6286:25-47 6309:48-96 6358:97-99 6361:100-161 6423:162-177 6439:178-192 6454:193-197 6459:198-198 6460:199-214 6476:215-238]	K15397|1|4e-25|113|gmx:100782027|3-ketoacyl-CoA synthase [EC:2.3.1.199]	GO:0044464	GO:0016747//transferase activity, transferring acyl groups other than amino-acyl groups	GO:0006631//fatty acid metabolic process	gi|951027937|ref|XP_014514295.1|/3.47461e-24/PREDICTED: 3-ketoacyl-CoA synthase 11-like [Vigna radiata var. radiata]
comp73750_c0_seq5	987	0.01	7.60667	9.57112	Up	0.909393	len=987 path=[1693:0-91 1784:92-254 1947:255-285 1978:286-323 2016:324-370 10931:371-470 2159:471-528 2217:529-704 11077:705-706 2395:707-708 2397:709-716 2405:717-718 2407:719-753 5393:754-869 10058:870-986]	-	-	-	-	gi|922342437|ref|XP_013448143.1|/8.62643e-29/cyclin-like F-box protein [Medicago truncatula]
comp72443_c1_seq6	586	0.01	3.84333	8.58621	Up	0.832955	len=586 path=[1140:0-0 1141:1-28 1169:29-274 1415:275-276 1417:277-293 1434:294-322 13414:323-326 1467:327-339 1480:340-375 13447:376-386 13458:387-585]	-	-	-	-	-
comp75736_c0_seq6	4342	0.543333	1397.87	11.3291	Up	0.997258	len=4342 path=[22707:0-294 1665:295-1073 31291:1074-1074 31292:1075-1083 31301:1084-1120 2492:1121-1149 31356:1150-1153 2525:1154-1167 2539:1168-1200 31414:1201-1207 2579:1208-1232 2604:1233-1383 2755:1384-3090 4462:3091-3680 5052:3681-4050 26247:4051-4341]	K04733|1|0.0|659|cam:101489742|interleukin-1 receptor-associated kinase 4 [EC:2.7.11.1]	-	-	-	gi|502125203|ref|XP_004498840.1|/0/PREDICTED: putative receptor-like protein kinase At1g72540 [Cicer arietinum]
comp63504_c0_seq1	1368	3.12333	0.01	-8.28694	Down	0.802987	len=1368 path=[1:0-74 76:75-98 100:99-850 852:851-1146 1148:1147-1196 1198:1197-1221 1223:1222-1367]	-	-	-	-	gi|502114106|ref|XP_004494863.1|/0/PREDICTED: probable L-gulonolactone oxidase 6 [Cicer arietinum]
comp56293_c0_seq1	706	0.05	101.813	10.9917	Up	0.99241	len=706 path=[1:0-135 140:136-156 161:157-705]	-	-	-	-	gi|357495537|ref|XP_003618057.1|/3.7704e-42/transmembrane protein, putative [Medicago truncatula]
comp8978_c0_seq1	448	4.22	0.01	-8.7211	Down	0.845399	len=448 path=[426:0-447]	-	-	-	-	gi|922378817|ref|XP_013459647.1|/1.13823e-46/HXXXD-type acyl-transferase family protein [Medicago truncatula]
comp73650_c0_seq5	924	4.41	0.01	-8.78463	Down	0.85108	len=924 path=[1396:0-160 7612:161-225 7677:226-350 5551:351-382 13394:383-391 13411:392-392 13412:393-402 1852:403-425 13378:426-427 4774:428-428 4775:429-458 13442:459-464 13448:465-466 4813:467-473 1923:474-508 13491:509-520 2943:521-559 13542:560-578 2028:579-602 13613:603-646 13651:647-647 13652:648-649 13654:650-667 8520:668-766 12159:767-856 8654:857-895 13070:896-923]	K13993|1|2e-49|196|mtr:MTR_5g064060|HSP20 family protein	-	-	-	gi|965665675|dbj|BAT81163.1|/6.15295e-50/hypothetical protein VIGAN_03082800 [Vigna angularis var. angularis]
comp75938_c0_seq14	623	0.21	23.4733	6.80449	Up	0.864735	len=623 path=[9631:0-55 2374:56-57 2376:58-99 11832:100-127 5546:128-128 2447:129-129 2448:130-167 11918:168-185 2504:186-202 2521:203-221 2540:222-274 2593:275-311 11961:312-395 12025:396-406 12036:407-420 439:421-451 470:452-456 475:457-490 509:491-499 518:500-503 522:504-509 528:510-527 546:528-533 552:534-540 559:541-550 569:551-557 576:558-564 583:565-605 624:606-619 638:620-622]	K10406|1|2e-25|115|tcc:TCM_032503|kinesin family member C2/C3	-	-	-	gi|922344324|ref|XP_013449081.1|/1.78448e-76/LRR receptor-like kinase [Medicago truncatula]
comp65865_c0_seq3	892	0.18	22.6333	6.97431	Up	0.87276	len=892 path=[870:0-668 4100:669-669 1540:670-891]	-	-	-	-	gi|922357686|ref|XP_003618009.2|/3.59772e-68/hypothetical protein MTR_5g097970 [Medicago truncatula]
comp49434_c1_seq1	298	0.463333	1796.52	11.9209	Up	0.998517	len=298 path=[823:0-297]	K08912|1|2e-53|207|sita:101767618|light-harvesting complex II chlorophyll a/b binding protein 1	GO:0009521;GO:0031224//intrinsic component of membrane;GO:0009534//chloroplast thylakoid	GO:0046906//tetrapyrrole binding;GO:0043169//cation binding	GO:0006464//cellular protein modification process;GO:0006091//generation of precursor metabolites and energy	gi|53748425|emb|CAH59405.1|/1.05263e-52/light harvesting protein 1 [Plantago major]
comp69353_c0_seq4	1048	0.01	5.68667	9.15144	Up	0.880943	len=1048 path=[185:0-93 279:94-496 682:497-938 4256:939-961 1124:962-1047]	K07759|1|9e-143|469|cam:101509623|poly(ADP-ribose) glycohydrolase [EC:3.2.1.143]	-	-	-	gi|502127939|ref|XP_004499883.1|/6.11562e-142/PREDICTED: poly(ADP-ribose) glycohydrolase 1-like isoform X2 [Cicer arietinum]
comp722429_c0_seq1	201	0.01	3.51	8.45533	Up	0.820306	len=201 path=[179:0-200]	-	-	-	-	-
comp76011_c0_seq76	574	0.01	12.7967	10.3216	Up	0.947319	len=574 path=[1:0-328 330:329-336 338:337-384 4955:385-408 4979:409-423 14194:424-438 14209:439-461 14232:462-476 14247:477-477 14248:478-479 5244:480-508 14270:509-521 14283:522-524 14288:525-532 8298:533-534 5091:535-573]	K13993|1|2e-47|188|cam:101488254|HSP20 family protein	-	-	-	gi|502098953|ref|XP_004491356.1|/1.57377e-46/PREDICTED: uncharacterized protein LOC101488254 [Cicer arietinum]
comp42095_c0_seq1	745	0.05	7.13	7.15583	Up	0.828031	len=745 path=[723:0-195 919:196-210 934:211-744]	-	-	-	-	gi|502162510|ref|XP_004512526.1|/7.37418e-39/PREDICTED: uncharacterized protein LOC101499650 [Cicer arietinum]
comp61727_c0_seq1	1788	0.01	6.09333	9.25109	Up	0.888133	len=1788 path=[1766:0-349 2116:350-802 2569:803-817 2584:818-1689 3456:1690-1787]	K03294|1|4e-67|256|sita:101754459|basic amino acid/polyamine antiporter, APA family;K15095|2|6e-07|56.6|bdi:100839967|(+)-neomenthol dehydrogenase [EC:1.1.1.208]	-	-	-	gi|357441619|ref|XP_003591087.1|/0/phototropic-responsive NPH3 family protein [Medicago truncatula]
comp94065_c0_seq1	227	7.73	0.01	-9.59432	Down	0.910774	len=227 path=[205:0-226]	-	-	-	-	-
comp66598_c0_seq1	626	0.403333	31.3033	6.2782	Up	0.834836	len=626 path=[5743:0-76 5824:77-95 4014:96-135 4054:136-207 4126:208-220 4139:221-375 6661:376-377 4296:378-399 4318:400-473 4392:474-501 4420:502-625]	-	-	-	-	gi|828314637|ref|XP_012571800.1|/2.31726e-23/PREDICTED: uncharacterized protein LOC101491364 isoform X1 [Cicer arietinum]
comp72295_c0_seq9	1152	0.01	26.41	11.3669	Up	0.977169	len=1152 path=[6546:0-51 10580:52-71 10600:72-116 3818:117-128 19891:129-190 4740:191-408 20248:409-434 13198:435-437 4025:438-603 4191:604-619 20324:620-709 4298:710-1151]	K04123|1|1e-35|151|mtr:MTR_4g005230|ent-kaurenoic acid hydroxylase [EC:1.14.13.79];K17875|5|9e-32|138|cam:101496150|beta-amyrin 11-oxidase [EC:1.14.13.134]	-	GO:0016491//oxidoreductase activity;GO:0005506//iron ion binding	GO:0008152//metabolic process	gi|478731835|dbj|BAN15044.1|/4.55888e-35/putative cytochrome P450 monooxygenase CYP88D8 [Astragalus sinicus]
comp67752_c0_seq5	1058	20.8167	0.13	-7.32308	Down	0.890032	len=1058 path=[1:0-173 175:174-174 176:175-328 330:329-398 400:399-666 668:667-667 669:668-1033 1035:1034-1057]	K09264|1|5e-80|298|pmum:103335830|MADS-box transcription factor, plant	-	-	-	gi|571511237|ref|XP_006596390.1|/9.70893e-106/PREDICTED: MADS-box transcription factor 23-like isoform X6 [Glycine max]
comp71759_c0_seq3	603	3.17333	620.14	7.61045	Up	0.92987	len=603 path=[10458:0-1 1830:2-16 1845:17-40 10472:41-51 1880:52-292 10601:293-301 2133:302-319 2151:320-602]	K02639|1|8e-39|160|cam:101508579|ferredoxin	-	GO:0005488	-	gi|502076836|ref|XP_004485473.1|/5.21546e-38/PREDICTED: ferredoxin-like [Cicer arietinum]
comp59062_c0_seq1	1699	1.20667	75.6267	5.9698	Up	0.827007	len=1699 path=[1818:0-942 2902:943-1698]	-	-	-	-	gi|502148203|ref|XP_004507075.1|/0/PREDICTED: photosynthetic NDH subunit of subcomplex B 1, chloroplastic [Cicer arietinum]
comp960198_c0_seq1	444	3.60333	0.01	-8.49319	Down	0.823747	len=444 path=[422:0-443]	K03283|1|2e-06|51.2|mtr:MTR_2g101470|heat shock 70kDa protein 1/8;K06758|1|2e-06|51.2|mtr:MTR_2g101470|L1 cell adhesion molecule like protein	-	-	-	gi|734393828|gb|KHN28363.1|/1.67021e-11/Putative ribonuclease H protein, partial [Glycine soja]
comp46105_c1_seq1	658	10.5667	0.01	-10.0453	Down	0.934991	len=658 path=[636:0-454 1091:455-478 1115:479-657]	-	-	-	-	gi|502104266|ref|XP_004492484.1|/7.9276e-41/PREDICTED: nodulation-signaling pathway 2 protein-like [Cicer arietinum]
comp64012_c0_seq5	906	264.857	0.133333	-10.956	Down	0.994947	len=906 path=[3351:0-16 49:17-20 53:21-29 61:30-50 383:51-59 2866:60-71 418:72-138 3417:139-154 501:155-206 553:207-208 555:209-905]	-	-	-	-	gi|806310|gb|AAA66288.1|/7.54535e-13/proline-rich protein [Glycine max]
comp37841_c0_seq1	380	0.01	3.13333	8.29155	Up	0.803472	len=380 path=[358:0-222 581:223-379]	-	-	-	-	gi|922375564|ref|XP_003601241.2|/3.72265e-18/transmembrane protein, putative [Medicago truncatula]
comp75762_c0_seq16	333	0.01	6.04	9.2384	Up	0.887252	len=333 path=[17466:0-23 19094:24-69 14110:70-72 14113:73-188 16118:189-193 4358:194-251 15668:252-279 15742:280-332]	K14312|1|1e-06|52.0|cam:101493655|nuclear pore complex protein Nup155	-	-	-	gi|965656302|dbj|BAT72721.1|/9.64041e-06/hypothetical protein VIGAN_01015400 [Vigna angularis var. angularis]
comp62369_c0_seq3	1092	0.01	33.32	11.7022	Up	0.98282	len=1092 path=[1:0-116 118:117-118 120:119-295 2896:296-309 2910:310-320 1631:321-506 1817:507-509 3019:510-524 1835:525-527 1838:528-782 3046:783-790 3054:791-805 2116:806-892 2203:893-894 2205:895-1091]	-	-	-	-	-
comp67052_c0_seq1	1038	0.223333	136.82	9.25886	Up	0.97716	len=1038 path=[4289:0-85 4677:86-86 4699:87-98 622:99-278 802:279-344 868:345-354 878:355-812 1336:813-837 1361:838-915 1440:916-1037]	-	-	-	-	gi|965607062|dbj|BAT93553.1|/3.34279e-103/hypothetical protein VIGAN_08006500 [Vigna angularis var. angularis]
comp66186_c0_seq2	427	0.01	6.05333	9.24159	Up	0.887457	len=427 path=[725:0-274 378:275-295 2501:296-322 426:323-365 1676:366-426]	-	-	-	-	-
comp75251_c0_seq4	671	0.01	4.79	8.90388	Up	0.861316	len=671 path=[23393:0-141 16497:142-173 7682:174-609 22148:610-670]	K04733|1|3e-25|115|mtr:MTR_1g039080|interleukin-1 receptor-associated kinase 4 [EC:2.7.11.1];K04730|2|1e-19|96.7|cit:102622047|interleukin-1 receptor-associated kinase 1 [EC:2.7.11.1]	-	-	-	gi|922339297|ref|XP_003622704.2|/7.58174e-34/LRR receptor-like kinase family protein [Medicago truncatula]
comp37613_c0_seq1	532	0.01	3.10333	8.27767	Up	0.80206	len=532 path=[1:0-126 1268:127-194 196:195-370 372:371-398 400:399-486 488:487-531]	K00430|1|7e-56|216|cam:105851861|peroxidase [EC:1.11.1.7]	-	GO:0005506//iron ion binding;GO:0003824//catalytic activity;GO:0016209//antioxidant activity	GO:0008152//metabolic process;GO:0006950//response to stress	gi|828288257|ref|XP_012569820.1|/4.44784e-55/PREDICTED: peroxidase 15-like [Cicer arietinum]
comp76066_c0_seq19	623	3.42667	0.01	-8.42066	Down	0.816969	len=623 path=[1:0-149 151:150-272 274:273-307 16291:308-358 16345:359-390 392:391-426 16380:427-468 470:469-503 16443:504-528 16468:529-530 9786:531-554 16491:555-556 9812:557-575 577:576-581 17492:582-622]	K13457|1|9e-57|219|mtr:MTR_3g011270|disease resistance protein RPM1	-	-	-	gi|922374612|ref|XP_003598408.2|/5.96808e-56/NBS-LRR type disease resistance protein [Medicago truncatula]
comp2386628_c0_seq1	220	3.09667	0.01	-8.27457	Down	0.801894	len=220 path=[1:0-219]	K13356|1|3e-12|70.5|pda:103696395|alcohol-forming fatty acyl-CoA reductase [EC:1.2.1.84];K12819|2|3e-09|60.5|mdm:103427975|pre-mRNA-processing factor SLU7;K12153|3|5e-08|56.6|cit:102610907|phenylalanine N-monooxygenase [EC:1.14.13.124];K06883|4|7e-07|52.8|mdm:103443119|uncharacterized protein	-	-	-	gi|955374988|ref|XP_014624161.1|/4.93271e-26/PREDICTED: uncharacterized protein LOC106796414 [Glycine max]
comp30151_c0_seq1	629	4.95	0.01	-8.95128	Down	0.865307	len=629 path=[607:0-628]	K16812|1|9e-09|60.5|cic:CICLE_v10014346mg|targeting protein for Xklp2	-	-	-	gi|922353311|ref|XP_013452472.1|/1.85416e-28/cell cycle regulated microtubule associated protein [Medicago truncatula]
comp903409_c0_seq1	322	0.01	3.45667	8.43324	Up	0.81819	len=322 path=[300:0-321]	-	-	-	-	gi|922337573|ref|XP_013446776.1|/7.66378e-35/transmembrane protein, putative [Medicago truncatula]
comp784602_c0_seq1	220	3.10333	0.01	-8.27767	Down	0.80206	len=220 path=[1:0-219]	-	-	-	-	-
comp63162_c0_seq1	1490	14.1633	0.12	-6.88298	Down	0.852024	len=1490 path=[1:0-394 3473:395-409 3488:410-411 3490:412-415 3089:416-429 431:430-834 836:835-1276 1278:1277-1489]	K10773|1|3e-10|67.4|jcu:105640434|endonuclease III [EC:4.2.99.18];K11498|2|4e-10|67.0|obr:102710215|centromeric protein E	-	-	-	gi|502165939|ref|XP_004513737.1|/1.92425e-111/PREDICTED: zinc finger protein 6-like [Cicer arietinum]
comp75776_c0_seq28	1438	0.01	17.8233	10.7996	Up	0.963669	len=1438 path=[14667:0-147 14815:148-470 15138:471-494 15162:495-855 7466:856-931 7542:932-955 7566:956-1198 7809:1199-1207 10718:1208-1437]	K16903|1|4e-174|611|cam:101508125|L-tryptophan---pyruvate aminotransferase [EC:2.6.1.99]	-	-	-	gi|922371221|ref|XP_013457771.1|/3.06979e-175/tryptophan aminotransferase-like protein [Medicago truncatula]
comp9184_c0_seq1	488	0.01	3.48	8.44294	Up	0.819	len=488 path=[489:0-410 900:411-487]	-	-	-	-	gi|502153656|ref|XP_004509419.1|/8.69095e-43/PREDICTED: protein STRICTOSIDINE SYNTHASE-LIKE 6-like [Cicer arietinum]
comp65395_c0_seq2	730	0.01	4.39	8.77808	Up	0.850473	len=730 path=[6344:0-88 6435:89-110 7757:111-114 6457:115-184 5476:185-551 5843:552-576 6797:577-729]	K17756|1|2e-28|126|mtr:MTR_5g025650|long-chain-alcohol oxidase [EC:1.1.3.20]	-	-	-	gi|922355862|ref|XP_003612495.2|/1.25455e-27/long-chain-alcohol oxidase FAO1-like protein [Medicago truncatula]
comp75307_c0_seq5	674	12.3033	0.0533333	-7.8498	Down	0.893394	len=674 path=[4061:0-1 6047:2-25 4087:26-113 743:114-149 779:150-152 782:153-158 788:159-183 813:184-185 815:186-205 835:206-209 839:210-230 860:231-273 903:274-276 4199:277-357 4280:358-382 4305:383-412 4335:413-436 1066:437-437 1067:438-461 1091:462-475 1105:476-673]	K02433|1|5e-09|61.6|obr:102704511|aspartyl-tRNA(Asn)/glutamyl-tRNA(Gln) amidotransferase subunit A [EC:6.3.5.6 6.3.5.7]	-	-	-	gi|502117196|ref|XP_004495736.1|/1.33665e-70/PREDICTED: amidase 1 [Cicer arietinum]
comp66336_c0_seq1	1912	0.12	12.0567	6.65065	Up	0.829159	len=1912 path=[7151:0-167 1385:168-450 1668:451-466 1684:467-752 7877:753-799 2019:800-1911]	K13116|1|2e-34|148|pda:103723897|ATP-dependent RNA helicase DDX41 [EC:3.6.4.13];K05605|2|2e-34|148|sly:101267525|3-hydroxyisobutyryl-CoA hydrolase [EC:3.1.2.4];K14805|3|6e-24|113|cmo:103499499|ATP-dependent RNA helicase DDX24/MAK5 [EC:3.6.4.13];K10406|4|8e-24|112|atr:18442604|kinesin family member C2/C3;K05756|5|2e-14|81.6|sly:101248627|actin related protein 2/3 complex, subunit 3	-	-	-	gi|593784053|ref|XP_007155067.1|/2.31109e-91/hypothetical protein PHAVU_003G170400g [Phaseolus vulgaris]
comp62140_c0_seq2	952	4.35333	0.01	-8.76598	Down	0.849338	len=952 path=[1:0-37 2278:38-52 2293:53-89 91:90-90 92:91-246 248:247-264 266:265-571 573:572-586 588:587-951]	-	-	-	-	gi|734374824|gb|KHN20743.1|/4.87899e-50/hypothetical protein glysoja_019060 [Glycine soja]
comp61970_c0_seq1	887	0.01	49.8933	12.2846	Up	0.989498	len=887 path=[868:0-121 990:122-258 1130:259-551 1423:552-561 1433:562-677 1549:678-798 2212:799-886]	-	-	-	-	gi|965608023|dbj|BAT94514.1|/8.21321e-57/hypothetical protein VIGAN_08112400 [Vigna angularis var. angularis]
comp52095_c0_seq1	399	4.29667	0.01	-8.74707	Down	0.847864	len=399 path=[1:0-375 1066:376-398]	-	-	-	-	gi|502122791|ref|XP_004497896.1|/5.2682e-20/PREDICTED: VQ motif-containing protein 25-like [Cicer arietinum]
comp71259_c0_seq21	1123	0.01	15.2467	10.5743	Up	0.956578	len=1123 path=[23904:0-120 19704:121-146 25930:147-199 25967:200-200 25968:201-257 26025:258-263 6559:264-289 6585:290-332 26047:333-334 6630:335-353 725:354-1122]	K02726|1|4e-94|345|cam:101497566|20S proteasome subunit alpha 2 [EC:3.4.25.1]	GO:0005839//proteasome core complex;GO:0043231//intracellular membrane-bounded organelle	GO:0004175//endopeptidase activity	GO:0019941//modification-dependent protein catabolic process	gi|965617788|dbj|BAU02938.1|/4.48062e-96/hypothetical protein VIGAN_11253500 [Vigna angularis var. angularis]
comp75245_c0_seq14	966	0.01	4.56667	8.835	Up	0.855535	len=966 path=[199:0-49 249:50-67 267:68-80 280:81-85 285:86-187 387:188-188 388:189-212 14924:213-232 14988:233-246 15004:247-250 451:251-273 474:274-411 613:412-768 15365:769-773 15370:774-778 15375:779-779 7538:780-802 15391:803-841 15445:842-842 15446:843-863 12912:864-911 9920:912-935 9944:936-942 8872:943-947 1048:948-965]	K10395|1|7e-30|131|mtr:MTR_1g018940|kinesin family member 4/21/27	-	-	-	gi|357437737|ref|XP_003589144.1|/4.87667e-29/chromosome-associated kinesin KIF4A-like protein [Medicago truncatula]
comp73736_c0_seq7	1901	0.01	4.57667	8.83815	Up	0.855899	len=1901 path=[340:0-0 7835:1-24 8829:25-33 8838:34-102 8863:103-114 455:115-119 460:120-497 838:498-517 858:518-785 1150:786-797 1162:798-804 6893:805-807 6896:808-869 8128:870-876 1169:877-995 1288:996-999 1292:1000-1900]	-	-	-	-	gi|502088101|ref|XP_004488730.1|/1.02823e-06/PREDICTED: proline-rich extensin-like protein EPR1 [Cicer arietinum]
comp74250_c0_seq3	838	0.01	44.9667	12.1346	Up	0.988104	len=838 path=[3963:0-225 4189:226-249 4213:250-379 9656:380-440 4404:441-778 9768:779-780 9186:781-837]	-	-	-	-	gi|502144990|ref|XP_004505826.1|/3.75197e-24/PREDICTED: pentatricopeptide repeat-containing protein MRL1, chloroplastic [Cicer arietinum]
comp75987_c1_seq6	452	0.02	5.60667	8.131	Up	0.853109	len=452 path=[1435:0-13 1449:14-90 21096:91-104 1542:105-108 1546:109-139 21156:140-154 21187:155-160 21193:161-163 1601:164-187 21302:188-188 1626:189-234 21368:235-236 12809:237-277 12850:278-304 12877:305-451]	-	-	-	-	-
comp72822_c0_seq12	1979	0.01	4.27667	8.74034	Up	0.847248	len=1979 path=[4165:0-658 4963:659-1046 18508:1047-1066 5351:1067-1162 25507:1163-1165 5450:1166-1179 5464:1180-1332 5617:1333-1417 10193:1418-1683 26015:1684-1685 10461:1686-1753 10529:1754-1978]	K02552|1|0.0|570|gmx:100799025|menaquinone-specific isochorismate synthase [EC:5.4.4.2]	-	-	-	gi|955311242|ref|XP_003522193.3|/0/PREDICTED: isochorismate synthase 2, chloroplastic isoform X1 [Glycine max]
comp47309_c0_seq1	362	0.01	3.56	8.47573	Up	0.822209	len=362 path=[771:0-107 435:108-131 459:132-144 472:145-361]	-	-	-	-	-
comp71595_c0_seq6	814	10.48	0.0166667	-9.29646	Down	0.92495	len=814 path=[9493:0-358 9852:359-359 9853:360-410 9904:411-443 9939:444-598 16514:599-607 10103:608-721 10217:722-745 10241:746-813]	K00948|1|8e-38|107|smo:SELMODRAFT_166034|ribose-phosphate pyrophosphokinase [EC:2.7.6.1]	-	GO:0046872//metal ion binding;GO:0016778	GO:0009124//nucleoside monophosphate biosynthetic process;GO:0006796//phosphate-containing compound metabolic process	gi|302759775|ref|XP_002963310.1|/5.27408e-37/hypothetical protein SELMODRAFT_166034 [Selaginella moellendorffii]
comp72260_c0_seq15	1466	0.01	6.69667	9.3873	Up	0.897548	len=1466 path=[15837:0-91 11204:92-171 16682:172-184 11471:185-191 11478:192-240 12318:241-374 20038:375-382 12465:383-436 12519:437-470 20064:471-475 20069:476-476 20070:477-494 2193:495-646 2345:647-658 2357:659-682 2381:683-709 2408:710-750 2449:751-774 2473:775-952 2651:953-967 2666:968-1465]	K15601|1|1e-104|324|pvu:PHAVU_002G220900g|lysine-specific demethylase 3 [EC:1.14.11.-]	-	-	-	gi|965657391|dbj|BAT73810.1|/3.3439e-106/hypothetical protein VIGAN_01134800 [Vigna angularis var. angularis]
comp75518_c1_seq2	3238	0.01	5.06667	8.98489	Up	0.867987	len=3238 path=[7523:0-294 9430:295-317 7838:318-379 11672:380-399 2934:400-432 2966:433-525 3059:526-751 3285:752-768 3302:769-1254 3788:1255-1622 4156:1623-1637 4171:1638-1925 4459:1926-1938 4472:1939-2116 4650:2117-2154 4688:2155-2208 7444:2209-2287 4827:2288-2301 4841:2302-2430 4970:2431-2561 5101:2562-2564 5104:2565-2678 5218:2679-2891 5431:2892-2892 5432:2893-2916 5456:2917-2962 5502:2963-30…	K13466|1|1e-164|581|sly:543900|EIX receptor 1/2	-	-	-	gi|502148812|ref|XP_004507279.1|/0/PREDICTED: probable leucine-rich repeat receptor-like protein kinase At1g35710 [Cicer arietinum]
comp75766_c1_seq1	1334	7.29333	0.01	-9.51043	Down	0.905562	len=1334 path=[1312:0-1333]	K15285|1|2e-39|164|crb:CARUB_v10010023mg|solute carrier family 35, member E3;K15283|2|7e-26|119|cre:CHLREDRAFT_182319|solute carrier family 35, member E1	-	-	-	gi|357469003|ref|XP_003604786.1|/1.43241e-155/nucleotide/sugar transporter family protein [Medicago truncatula]
comp64852_c0_seq3	1239	6.77333	0.0433333	-7.28824	Down	0.831674	len=1239 path=[1:0-331 333:332-340 7408:341-358 2683:359-425 2751:426-692 3018:693-717 3043:718-869 896:870-907 3597:908-947 3637:948-1014 7650:1015-1036 7672:1037-1238]	K16285|1|2e-69|263|gmx:100786803|RING/U-box domain-containing protein [EC:2.3.2.27];K16281|3|7e-68|258|gmx:100305532|RING-H2 zinc finger protein RHA1	-	GO:0046914//transition metal ion binding	-	gi|950986358|ref|XP_014503551.1|/1.41785e-69/PREDICTED: probable E3 ubiquitin-protein ligase XERICO [Vigna radiata var. radiata]
comp75736_c0_seq19	4721	0.256667	92.5733	8.49456	Up	0.957766	len=4721 path=[20021:0-473 20495:474-1314 21336:1315-1611 2604:1612-1762 2755:1763-3469 4462:3470-4059 5052:4060-4429 26247:4430-4720]	K02704|1|0.0|979|mtr:MTR_4g051370|photosystem II CP47 chlorophyll apoprotein	GO:0009521;GO:0031224//intrinsic component of membrane;GO:0009534//chloroplast thylakoid	GO:0046906//tetrapyrrole binding	GO:0051234//establishment of localization;GO:0006464//cellular protein modification process;GO:0022900//electron transport chain	gi|944542975|ref|YP_009175785.1|/0/photosystem II 47 kDa protein (chloroplast) [Astragalus nakaianus]
comp74260_c2_seq31	1415	4.60667	0.0266667	-7.43254	Down	0.807429	len=1415 path=[14139:0-36 14176:37-104 19034:105-125 19055:126-128 14268:129-148 19065:149-180 3506:181-241 19517:242-245 19521:246-249 3575:250-631 19580:632-645 3971:646-664 3990:665-775 4101:776-809 8886:810-822 4153:823-838 4169:839-880 19681:881-881 19682:882-902 4233:903-931 19717:932-976 4307:977-1000 19780:1001-1050 19809:1051-1054 19813:1055-1067 11229:1068-1076 11238:1077-1414]	K01179|1|7e-61|235|vvi:100243909|endoglucanase [EC:3.2.1.4]	-	GO:0016798//hydrolase activity, acting on glycosyl bonds	GO:0044238//primary metabolic process	gi|922376582|ref|XP_003603741.2|/2.16867e-141/glycosyl hydrolase family 9 protein [Medicago truncatula]
comp57549_c0_seq1	803	215.253	1.76333	-6.93159	Down	0.893415	len=803 path=[781:0-802]	-	-	-	GO:0010876//lipid localization	gi|502103829|ref|XP_004492374.1|/1.48604e-51/PREDICTED: putative lipid-transfer protein DIR1 [Cicer arietinum]
comp71107_c1_seq3	1266	0.01	5.37	9.06878	Up	0.874638	len=1266 path=[3213:0-46 3260:47-110 3324:111-596 3810:597-724 2133:725-751 2160:752-857 7521:858-858 7522:859-859 2268:860-1265]	K13066|1|9e-122|437|pvu:PHAVU_010G120200g|caffeic acid 3-O-methyltransferase [EC:2.1.1.68]	-	GO:0008168//methyltransferase activity	-	gi|734329688|gb|KHN06374.1|/1.52749e-127/Anthranilate N-methyltransferase [Glycine soja]
comp76104_c0_seq14	1616	32.46	0.01	-11.6644	Down	0.982287	len=1616 path=[9965:0-49 10032:50-187 3369:188-207 9659:208-212 9664:213-236 9688:237-242 9694:243-266 9718:267-320 12235:321-344 12259:345-354 12269:355-378 12293:379-405 12320:406-429 12344:430-486 12401:487-507 3689:508-510 3692:511-524 12721:525-529 12726:530-531 12728:532-555 12752:556-570 12767:571-594 12791:595-600 12797:601-611 12808:612-636 12025:637-669 3824:670-682 13406:683-757 13481:…	K08237|1|4e-141|502|gmx:100804631|hydroquinone glucosyltransferase [EC:2.4.1.218];K13263|2|2e-138|493|gmx:100101902|isoflavone 7-O-glucosyltransferase [EC:2.4.1.170];K12938|3|3e-109|396|fve:101302986|anthocyanidin 5,3-O-glucosyltransferase [EC:2.4.1.-]	-	GO:0016757//transferase activity, transferring glycosyl groups	-	gi|922351723|ref|XP_013451678.1|/0/UDP-glucosyl transferase 88A1 [Medicago truncatula]
comp75036_c0_seq103	520	0.01	4.29667	8.74707	Up	0.847864	len=520 path=[1072:0-5 1078:6-35 15082:36-41 15107:42-50 15228:51-53 1126:54-108 15265:109-119 1192:120-128 1201:129-146 15309:147-161 15328:162-179 1252:180-255 15479:256-276 15500:277-337 4471:338-367 4501:368-405 1466:406-419 1480:420-456 15802:457-459 15805:460-460 15806:461-486 15832:487-495 1559:496-519]	-	-	-	-	gi|593786901|ref|XP_007156491.1|/3.55684e-17/hypothetical protein PHAVU_003G290500g [Phaseolus vulgaris]
comp73907_c1_seq14	1640	9.45	0.01	-9.88417	Down	0.927114	len=1640 path=[1:0-311 313:312-345 347:346-421 423:422-445 447:446-463 465:464-487 489:488-551 553:552-605 607:606-606 608:607-630 632:631-650 652:651-655 657:656-679 681:680-799 801:800-820 822:821-827 829:828-904 906:905-928 930:929-977 979:978-985 987:986-994 996:995-1001 1003:1002-1009 1011:1010-1016 1018:1017-1023 1025:1024-1040 1042:1041-1099 1101:1100-1108 1110:1109-1145 1147:1146-1204 120…	K05277|1|4e-54|213|brp:103860424|leucoanthocyanidin dioxygenase [EC:1.14.11.19]	-	-	-	gi|357488573|ref|XP_003614574.1|/2.37452e-158/flavonol synthase/flavanone 3-hydroxylase [Medicago truncatula]
comp61679_c0_seq1	1659	11.2633	0.01	-10.1374	Down	0.939327	len=1659 path=[1:0-145 147:146-866 868:867-873 875:874-1658]	K07374|1|2e-47|191|gmx:100819125|tubulin alpha	-	-	-	gi|965659313|dbj|BAT75732.1|/1.64651e-98/hypothetical protein VIGAN_01364600 [Vigna angularis var. angularis]
comp68426_c0_seq1	998	0.126667	161.79	10.3189	Up	0.990251	len=998 path=[6627:0-703 2926:704-713 2936:714-997]	-	-	-	-	gi|388496848|gb|AFK36490.1|/9.3178e-63/unknown [Medicago truncatula]
comp55731_c0_seq3	1697	8.2	0.01	-9.67948	Down	0.915818	len=1697 path=[1:0-628 630:629-1603 4154:1604-1617 1631:1618-1696]	K10695|1|3e-167|589|cam:101513620|E3 ubiquitin-protein ligase RNF1/2 [EC:2.3.2.27]	-	-	-	gi|502142711|ref|XP_004505080.1|/1.89816e-166/PREDICTED: putative E3 ubiquitin-protein ligase RING1a [Cicer arietinum]
comp76113_c0_seq15	1547	3.52	0.01	-8.45943	Down	0.820672	len=1547 path=[3155:0-279 13160:280-298 13179:299-338 3482:339-453 12922:454-464 3608:465-512 11222:513-545 17269:546-552 17276:553-593 17317:594-594 17318:595-607 17331:608-608 9385:609-636 3780:637-711 17401:712-719 17409:720-720 17410:721-760 3904:761-773 3917:774-789 17453:790-806 8224:807-966 8384:967-984 8402:985-1051 17606:1052-1052 17607:1053-1261 17724:1262-1307 8725:1308-1324 8742:1325-…	K01191|1|2e-39|164|pda:103707976|alpha-mannosidase [EC:3.2.1.24];K13356|2|8e-38|159|pda:103696395|alcohol-forming fatty acyl-CoA reductase [EC:1.2.1.84];K01303|3|1e-29|131|fve:101311565|acylaminoacyl-peptidase [EC:3.4.19.1];K05666|4|2e-24|114|cam:101504903|ATP-binding cassette, subfamily C (CFTR/MRP), member 2;K06207|5|5e-19|96.7|mdm:103417387|GTP-binding protein	GO:0044427;GO:0043231//intracellular membrane-bounded organelle	GO:0003676//nucleic acid binding;GO:0034061//DNA polymerase activity	GO:0006260//DNA replication;GO:0006325//chromatin organization	gi|208609049|dbj|BAG72147.1|/3.11958e-96/hypothetical protein [Lotus japonicus]
comp72278_c0_seq10	691	0.01	4.98	8.96	Up	0.866012	len=691 path=[15697:0-205 20836:206-206 3056:207-353 3203:354-355 3205:356-443 3293:444-667 21161:668-690]	K13832|1|2e-55|216|gmx:100788604|3-dehydroquinate dehydratase / shikimate dehydrogenase [EC:4.2.1.10 1.1.1.25]	GO:0044424	GO:0016616//oxidoreductase activity, acting on the CH-OH group of donors, NAD or NADP as acceptor;GO:0016836//hydro-lyase activity;GO:0000166//nucleotide binding	GO:0008652//cellular amino acid biosynthetic process	gi|955313344|ref|XP_006577266.2|/1.0812e-54/PREDICTED: bifunctional 3-dehydroquinate dehydratase/shikimate dehydrogenase, chloroplastic-like isoform X3 [Glycine max]
comp52131_c0_seq1	346	0.196667	27.1433	7.1087	Up	0.885175	len=346 path=[1:0-19 21:20-35 1042:36-81 83:82-125 127:126-212 214:213-220 222:221-345]	-	-	-	-	-
comp65008_c0_seq1	2816	0.173333	108.273	9.28691	Up	0.976732	len=2816 path=[1:0-2815]	K03841|1|0.0|705|gmx:100799873|fructose-1,6-bisphosphatase I [EC:3.1.3.11]	GO:0009532//plastid stroma	GO:0043169//cation binding;GO:0019203//carbohydrate phosphatase activity;GO:0016628//oxidoreductase activity, acting on the CH-CH group of donors, NAD or NADP as acceptor	GO:0005975//carbohydrate metabolic process;GO:0015977//carbon fixation	gi|356568028|ref|XP_003552216.1|/0/PREDICTED: fructose-1,6-bisphosphatase, chloroplastic [Glycine max]
comp71184_c0_seq2	1540	6.81	0.01	-9.41151	Down	0.899132	len=1540 path=[1:0-146 148:147-173 3082:174-195 197:196-293 295:294-318 5097:319-353 355:354-413 4841:414-435 437:436-482 484:483-504 506:505-690 692:691-702 704:703-729 4088:730-760 5210:761-944 5297:945-1032 1046:1033-1118 1132:1119-1155 1169:1156-1207 1221:1208-1310 1324:1311-1348 1362:1349-1371 1385:1372-1539]	K14572|1|3e-178|625|cam:101494011|midasin	-	-	-	gi|828328546|ref|XP_012574078.1|/2.09968e-177/PREDICTED: LOW QUALITY PROTEIN: midasin [Cicer arietinum]
comp55134_c0_seq1	864	1.05	63.9167	5.92773	Up	0.824312	len=864 path=[842:0-408 1251:409-589 1432:590-594 1437:595-863]	-	-	-	-	gi|502153481|ref|XP_004509355.1|/6.0482e-41/PREDICTED: uncharacterized protein LOC101491926 [Cicer arietinum]
comp1679991_c0_seq1	302	0.01	3.58667	8.4865	Up	0.823382	len=302 path=[280:0-301]	-	-	-	-	-
comp75337_c0_seq3	1495	0.01	6.12667	9.25896	Up	0.888753	len=1495 path=[6670:0-105 6776:106-109 6780:110-302 5999:303-327 3761:328-392 3829:393-464 8667:465-465 8698:466-479 5800:480-505 3942:506-553 3990:554-557 8736:558-744 4181:745-745 4182:746-777 4214:778-804 4241:805-841 4278:842-941 4378:942-981 8882:982-995 4432:996-996 4433:997-1020 8917:1021-1087 8967:1088-1122 4561:1123-1176 4615:1177-1209 9243:1210-1247 9088:1248-1275 4714:1276-1310 6245:13…	K14546|1|1e-79|285|cam:101502685|U3 small nucleolar RNA-associated protein 5	-	-	-	gi|828322626|ref|XP_012573066.1|/5.44665e-79/PREDICTED: WD repeat-containing protein 43 isoform X3 [Cicer arietinum]
comp69480_c0_seq6	1688	0.01	63.34	12.6289	Up	0.992211	len=1688 path=[1183:0-153 1343:154-248 1438:249-330 4752:331-335 1524:336-341 1530:342-381 1570:382-426 1615:427-450 1639:451-483 4807:484-498 4825:499-512 1701:513-517 1706:518-698 2799:699-1000 3101:1001-1186 1887:1187-1243 1944:1244-1687]	-	-	-	-	-
comp64385_c0_seq1	979	0.01	7.28333	9.50846	Up	0.905443	len=979 path=[1:0-249 3446:250-282 272:283-479 1970:480-528 511:529-740 723:741-978]	-	GO:0043231//intracellular membrane-bounded organelle	-	-	gi|593329375|ref|XP_007138114.1|/1.60654e-35/hypothetical protein PHAVU_009G181300g [Phaseolus vulgaris]
comp71279_c1_seq11	925	5.41	0.01	-9.07948	Down	0.875447	len=925 path=[1:0-52 54:53-183 185:184-196 16017:197-244 15561:245-368 7474:369-371 391:372-395 415:396-397 417:398-480 500:481-507 527:508-521 541:522-546 15909:547-567 587:568-583 15962:584-597 15976:598-601 15980:602-647 667:648-696 16105:697-924]	K00799|1|2e-94|345|cam:101489906|glutathione S-transferase [EC:2.5.1.18]	-	GO:0016740//transferase activity	-	gi|828298323|ref|XP_012569002.1|/1.53791e-93/PREDICTED: probable glutathione S-transferase [Cicer arietinum]
comp796139_c0_seq1	299	0.01	3.76333	8.55587	Up	0.829907	len=299 path=[1:0-298]	-	-	-	-	-
comp75015_c0_seq6	3041	0.01	6.32667	9.3053	Up	0.891966	len=3041 path=[3703:0-508 21923:509-512 4216:513-548 4252:549-638 7617:639-1114 8093:1115-1434 8413:1435-1465 8444:1466-1665 22430:1666-1691 15336:1692-1692 15337:1693-1749 8728:1750-1781 8760:1782-1787 8766:1788-1839 8818:1840-1879 8858:1880-1895 8874:1896-2130 9109:2131-2156 18161:2157-2303 22992:2304-2316 23005:2317-2423 23062:2424-2424 18429:2425-2425 18430:2426-2449 23073:2450-2525 18530:252…	K00703|1|0.0|1020|cam:101489359|starch synthase [EC:2.4.1.21]	GO:0009536//plastid	GO:0046527//glucosyltransferase activity	GO:0005977//glycogen metabolic process	gi|221063676|gb|ACL98482.1|/0/starch synthase IIb precursor [Lotus japonicus]
comp113495_c0_seq1	205	0.713333	162.417	7.83091	Up	0.937452	len=205 path=[183:0-204]	K01963|1|2e-12|70.9|mtr:MTR_4g050870|acetyl-CoA carboxylase carboxyl transferase subunit beta [EC:6.4.1.2];K02696|3|4e-11|66.6|cam:6797501|photosystem I subunit VIII	GO:0009521;GO:0031224//intrinsic component of membrane;GO:0009534//chloroplast thylakoid	-	GO:0044237//cellular metabolic process	gi|944543033|ref|YP_009175770.1|/7.75433e-11/photosystem I subunit VIII (chloroplast) [Astragalus nakaianus]
comp63763_c0_seq2	739	16.9767	0.13	-7.0289	Down	0.867364	len=739 path=[1:0-156 158:157-157 1567:158-195 1772:196-210 236:211-234 260:235-359 385:360-363 389:364-384 410:385-583 609:584-738]	K09527|1|2e-35|149|mtr:MTR_5g063200|DnaJ homolog subfamily C member 7	-	-	-	gi|357489549|ref|XP_003615062.1|/1.08341e-34/inactive TPR repeat thioredoxin TTL3-like protein [Medicago truncatula]
comp73830_c1_seq26	2311	0.01	22.25	11.1196	Up	0.971944	len=2311 path=[14629:0-72 14702:73-195 14825:196-225 20037:226-228 14858:229-337 14967:338-478 6091:479-967 6580:968-985 6598:986-1148 6761:1149-1172 20627:1173-1174 20641:1175-1185 6798:1186-1287 6900:1288-1296 6909:1297-1325 6938:1326-1512 7125:1513-1721 7334:1722-1752 7365:1753-1778 7391:1779-1881 7494:1882-1899 7512:1900-1925 7538:1926-1962 7575:1963-2041 7655:2042-2071 7689:2072-2310]	K05387|1|0.0|762|gmx:100802782|glutamate receptor, ionotropic, plant	-	-	-	gi|950945178|ref|XP_014494196.1|/0/PREDICTED: glutamate receptor 3.4 [Vigna radiata var. radiata]
comp44097_c0_seq1	373	0.0966667	15.6967	7.34322	Up	0.881242	len=373 path=[401:0-310 712:311-372]	-	-	-	-	-
comp64012_c0_seq1	994	448.49	0.0533333	-13.0378	Down	0.998954	len=994 path=[93:0-78 53:79-87 61:88-108 383:109-117 2866:118-129 418:130-196 3417:197-212 2162:213-222 392:223-225 3446:226-243 3464:244-246 2195:247-270 3497:271-294 553:295-296 555:297-993]	-	-	-	-	gi|806310|gb|AAA66288.1|/6.68791e-21/proline-rich protein [Glycine max]
comp27711_c0_seq1	627	0.01	11.1567	10.1237	Up	0.938738	len=627 path=[1:0-373 375:374-626]	-	-	-	-	-
comp75397_c0_seq1	387	0.123333	12.67	6.68271	Up	0.833777	len=387 path=[22537:0-5 13235:6-55 22581:56-113 22607:114-135 12985:136-167 19127:168-291 19251:292-317 19277:318-386]	-	-	-	-	-
comp46741_c0_seq2	550	0.01	3.82	8.57743	Up	0.832158	len=550 path=[1:0-192 194:193-523 525:524-549]	K00558|1|9e-20|96.7|mdm:103452459|DNA (cytosine-5)-methyltransferase 1 [EC:2.1.1.37]	-	-	-	gi|593791472|ref|XP_007158775.1|/9.847e-24/hypothetical protein PHAVU_002G181000g [Phaseolus vulgaris]
comp75964_c0_seq12	1416	0.01	5.45667	9.09188	Up	0.876478	len=1416 path=[5993:0-49 6043:50-319 14438:320-333 14452:334-336 6328:337-359 6351:360-367 3360:368-437 3430:438-443 3436:444-567 14551:568-568 14552:569-571 10028:572-582 3560:583-609 3587:610-835 14578:836-836 4268:837-854 14689:855-1415]	-	-	-	-	gi|965611471|dbj|BAT97610.1|/2.47688e-28/hypothetical protein VIGAN_09111200 [Vigna angularis var. angularis]
comp61798_c0_seq1	433	19.49	940.317	5.59234	Up	0.801874	len=433 path=[1052:0-204 1257:205-228 2609:229-279 1332:280-409 2674:410-432]	-	-	-	-	gi|351726088|ref|NP_001235579.1|/2.18586e-34/uncharacterized protein LOC100500267 precursor [Glycine max]
comp70584_c1_seq1	226	0.01	8.91667	9.80036	Up	0.922699	len=226 path=[11054:0-225]	-	-	-	-	-
comp69429_c0_seq2	1284	0.01	16.0067	10.6445	Up	0.958894	len=1284 path=[1:0-78 84:79-102 3843:103-114 120:115-410 416:411-906 912:907-1132 1140:1133-1283]	-	-	-	-	gi|388503542|gb|AFK39837.1|/1.36772e-131/unknown [Lotus japonicus]
comp75718_c0_seq1	1240	28.1067	0.01	-11.4567	Down	0.978908	len=1240 path=[1:0-53 58:54-161 166:162-336 341:337-356 8630:357-375 380:376-410 415:411-658 8779:659-773 955:774-793 8843:794-804 986:805-872 1054:873-909 8934:910-919 8944:920-926 8951:927-979 3689:980-1034 5065:1035-1040 4074:1041-1077 1147:1078-1239]	K03006|1|3e-06|53.9|bvg:104906096|DNA-directed RNA polymerase II subunit RPB1 [EC:2.7.7.6]	-	-	-	gi|187710977|gb|ACD14089.1|/4.55049e-76/group 3 LEA protein [Medicago sativa]
comp68213_c0_seq3	1535	0.116667	81.15	9.44205	Up	0.977416	len=1535 path=[1872:0-713 2586:714-722 2595:723-748 10589:749-763 2636:764-788 2661:789-848 8946:849-935 2721:936-965 2751:966-991 2777:992-1118 2904:1119-1144 2930:1145-1340 10885:1341-1341 10886:1342-1423 3209:1424-1462 3248:1463-1500 10934:1501-1522 11026:1523-1534]	K08287|1|1e-111|404|pvu:PHAVU_003G206200g|dual-specificity kinase [EC:2.7.12.1]	-	GO:0004672//protein kinase activity;GO:0032559	GO:0006464//cellular protein modification process	gi|703123985|ref|XP_010102946.1|/2.03231e-131/Serine/threonine-protein kinase AFC2 [Morus notabilis]
comp53901_c0_seq1	937	0.01	40.13	11.9705	Up	0.986252	len=937 path=[786:0-452 1736:453-581 1239:582-936]	K03671|1|6e-47|188|mtr:MTR_5g037890|thioredoxin 1	-	-	-	gi|357486513|ref|XP_003613544.1|/4.18129e-46/thioredoxin-like protein [Medicago truncatula]
comp54484_c0_seq2	203	0.01	14.5233	10.5042	Up	0.95415	len=203 path=[753:0-27 781:28-56 810:57-70 824:71-171 237:172-197 263:198-202]	-	-	-	-	gi|297744655|emb|CBI37917.3|/2.34132e-07/unnamed protein product [Vitis vinifera]
comp69284_c0_seq2	1502	0.0266667	87.2933	11.6766	Up	0.993494	len=1502 path=[4355:0-645 2732:646-1108 3195:1109-1501]	K12135|1|4e-10|67.0|ath:AT5G15840|zinc finger protein CONSTANS	-	-	-	gi|502120824|ref|XP_004497095.1|/1.52738e-140/PREDICTED: zinc finger protein CONSTANS-LIKE 16 [Cicer arietinum]
comp70406_c0_seq1	2380	16.94	0.0366667	-8.85175	Down	0.938015	len=2380 path=[6872:0-0 6293:1-8 3279:9-85 3356:86-436 3707:437-454 3725:455-2379]	K10527|1|0.0|1197|mtr:MTR_6g087670|enoyl-CoA hydratase/3-hydroxyacyl-CoA dehydrogenase [EC:4.2.1.17 1.1.1.35 1.1.1.211]	-	GO:0016856;GO:0048037//cofactor binding	GO:0032787//monocarboxylic acid metabolic process	gi|357500631|ref|XP_003620604.1|/0/glyoxysomal fatty acid beta-oxidation MFP-A protein [Medicago truncatula]
comp27924_c0_seq1	1226	10.8233	0.0566667	-7.57743	Down	0.875421	len=1226 path=[1:0-1225]	K15455|1|4e-72|272|eus:EUTSA_v10023083mg|diphthamide biosynthesis protein 3	-	-	-	gi|950939941|ref|XP_014492126.1|/3.07016e-117/PREDICTED: uncharacterized protein LOC106754597 [Vigna radiata var. radiata]
comp75874_c1_seq38	843	0.01	7.96667	9.63783	Up	0.913514	len=843 path=[38:0-65 16937:66-78 118:79-89 16578:90-110 16633:111-111 16600:112-118 16607:119-121 16610:122-129 16618:130-130 16619:131-144 186:145-206 16723:207-209 16726:210-210 16727:211-290 16810:291-295 16815:296-297 16817:298-323 16843:324-363 16883:364-368 16888:369-382 424:383-405 447:406-406 448:407-440 482:441-479 11914:480-556 17424:557-585 17703:586-586 17511:587-588 12078:589-739 16…	K01792|1|6e-13|75.1|cam:101499665|glucose-6-phosphate 1-epimerase [EC:5.1.3.15]	-	-	-	gi|828301890|ref|XP_012569608.1|/4.33165e-12/PREDICTED: putative glucose-6-phosphate 1-epimerase isoform X2 [Cicer arietinum]
comp55741_c0_seq1	1300	0.0966667	18.6267	7.59014	Up	0.899298	len=1300 path=[1279:0-243 1524:244-892 2173:893-910 2191:911-1090 2371:1091-1299]	-	-	-	-	gi|502119223|ref|XP_004496545.1|/1.87811e-120/PREDICTED: uncharacterized protein LOC101490485 [Cicer arietinum]
comp65201_c0_seq1	1349	0.01	60.87	12.5715	Up	0.991756	len=1349 path=[1327:0-221 3255:222-710 3305:711-711 3291:712-728 2056:729-1104 3421:1105-1106 2434:1107-1127 2455:1128-1348]	K17911|1|3e-38|160|pxb:103960077|beta-carotene isomerase [EC:5.2.1.14]	-	-	-	gi|502134276|ref|XP_004502060.1|/2.51181e-115/PREDICTED: beta-carotene isomerase D27, chloroplastic [Cicer arietinum]
comp1227_c0_seq1	445	0.01	32.0867	11.6478	Up	0.982053	len=445 path=[80:0-46 127:47-50 1278:51-70 924:71-444]	-	-	-	-	-
comp72691_c0_seq5	2107	4.05333	0.01	-8.66297	Down	0.840103	len=2107 path=[8467:0-175 15939:176-195 8663:196-212 15967:213-227 15982:228-238 15993:239-247 16002:248-288 16043:289-289 16044:290-324 16075:325-337 16088:338-338 8806:339-393 16135:394-421 8889:422-433 8901:434-439 16274:440-447 8915:448-513 16331:514-531 8999:532-538 9006:539-540 16350:541-564 16374:565-575 16385:576-576 9044:577-577 9045:578-616 9084:617-661 9129:662-696 16458:697-716 16478:…	K17873|1|1e-160|567|mtr:MTR_8g042040|11-oxo-beta-amyrin 30-oxidase [EC:1.14.13.173];K07426|2|4e-153|542|cmo:103486999|cytochrome P450, family 4, subfamily B, polypeptide 1 [EC:1.14.14.1];K07424|5|7e-138|491|sbi:SORBI_03g028720|cytochrome P450, family 3, subfamily A [EC:1.14.14.1]	-	-	-	gi|502087865|ref|XP_004488665.1|/0/PREDICTED: cytochrome P450 CYP72A219-like [Cicer arietinum]
comp62915_c0_seq1	767	0.17	65.8633	8.5978	Up	0.958502	len=767 path=[745:0-460 1206:461-475 1221:476-547 2078:548-577 1323:578-651 1397:652-766]	K03676|1|2e-46|186|cam:101493119|glutaredoxin 3	-	-	-	gi|502078759|ref|XP_004486045.1|/1.12485e-45/PREDICTED: monothiol glutaredoxin-S2-like [Cicer arietinum]
comp56294_c0_seq1	951	144.2	0.52	-8.11534	Down	0.948192	len=951 path=[2154:0-20 35:21-69 83:70-77 91:78-950]	K03283|1|2e-132|472|mtr:MTR_4g130540|heat shock 70kDa protein 1/8;K06758|1|2e-132|472|mtr:MTR_4g130540|L1 cell adhesion molecule like protein	-	GO:0032559	GO:0050896//response to stimulus	gi|357480003|ref|XP_003610287.1|/1.48191e-131/heat shock 70 kDa protein [Medicago truncatula]
comp75286_c0_seq12	5534	5.83	0.01	-9.18735	Down	0.883573	len=5534 path=[5391:0-15 5407:16-582 26570:583-604 5996:605-605 5997:606-629 6021:630-725 26615:726-1322 6714:1323-1432 6824:1433-1520 6912:1521-1544 6936:1545-1898 7290:1899-1939 7331:1940-2008 7400:2009-2009 7401:2010-2033 7425:2034-2185 7577:2186-2978 8370:2979-3620 9012:3621-3624 9016:3625-4244 9636:4245-4786 10178:4787-4947 27097:4948-4948 27098:4949-4964 27121:4965-5000 27155:5001-5005 1039…	K13172|1|5e-20|102|ppp:PHYPADRAFT_79177|serine/arginine repetitive matrix protein 2;K01081|5|7e-19|98.2|gsl:Gasu_60230|5'-nucleotidase [EC:3.1.3.5]	-	-	-	gi|502159141|ref|XP_004511407.1|/0/PREDICTED: uncharacterized protein LOC101495944 isoform X2 [Cicer arietinum]
comp59846_c0_seq1	721	11.4267	0.01	-10.1582	Down	0.940332	len=721 path=[1:0-404 406:405-420 422:421-515 517:516-545 547:546-564 566:565-720]	-	-	-	-	gi|922370862|ref|XP_013457593.1|/5.11867e-66/expansin-B1-like protein [Medicago truncatula]
comp72818_c0_seq2	556	7.83333	0.0666667	-6.87652	Down	0.819548	len=556 path=[6394:0-190 9206:191-201 9217:202-214 9230:215-217 7780:218-261 7824:262-286 7849:287-555]	-	-	-	-	-
comp73328_c0_seq2	801	0.01	7.42333	9.53592	Up	0.907198	len=801 path=[9397:0-87 4213:88-598 4724:599-614 4740:615-660 4786:661-662 4788:663-800]	K18183|1|2e-46|186|cam:101509185|cytochrome c oxidase assembly protein subunit 19	-	-	-	gi|502178641|ref|XP_004516302.1|/1.20958e-45/PREDICTED: cytochrome c oxidase assembly protein COX19-like [Cicer arietinum]
comp40356_c0_seq1	239	31.0067	0.01	-11.5984	Down	0.981355	len=239 path=[703:0-238]	-	-	-	-	gi|743937417|ref|XP_011013113.1|/2.14476e-15/PREDICTED: LOW QUALITY PROTEIN: uncharacterized protein LOC105117228 [Populus euphratica]
comp55555_c0_seq1	712	34.0433	0.136667	-7.96057	Down	0.929686	len=712 path=[317:0-711]	-	-	-	-	gi|593699887|ref|XP_007150382.1|/1.32009e-42/hypothetical protein PHAVU_005G148600g [Phaseolus vulgaris]
comp75806_c0_seq7	3955	8.22667	0.01	-9.68416	Down	0.916114	len=3955 path=[1046:0-142 9715:143-170 1189:171-188 1207:189-242 1261:243-803 1822:804-839 1858:840-851 14097:852-852 14098:853-855 14101:856-862 14108:863-863 14109:864-876 14122:877-901 14147:902-903 14149:904-948 3252:949-1170 3474:1171-1185 3489:1186-1413 3717:1414-2116 11590:2117-2153 4457:2154-2321 4625:2322-2378 14457:2379-2536 4840:2537-2929 5233:2930-2930 5234:2931-2954 5258:2955-2978 52…	K14490|1|8e-43|177|mtr:MTR_1g089350|histidine-containing phosphotransfer peotein	-	-	-	gi|922362294|ref|XP_003604904.2|/4.89543e-169/Avr9/Cf-9 rapidly elicited protein [Medicago truncatula]
comp62988_c0_seq1	1997	0.443333	50.6067	6.83479	Up	0.880501	len=1997 path=[1:0-632 634:633-1996]	K06444|1|0.0|833|cam:101509804|lycopene epsilon-cyclase [EC:5.5.1.18]	-	-	-	gi|502165152|ref|XP_004513442.1|/0/PREDICTED: lycopene epsilon cyclase, chloroplastic [Cicer arietinum]
comp39779_c0_seq1	241	113.177	0.15	-9.5594	Down	0.98101	len=241 path=[1:0-23 25:24-240]	K14496|1|3e-20|97.1|pvu:PHAVU_006G175700g|abscisic acid receptor PYR/PYL family	-	-	-	gi|951044736|ref|XP_014518728.1|/1.973e-19/PREDICTED: abscisic acid receptor PYL12-like [Vigna radiata var. radiata]
comp878903_c0_seq1	209	3.30333	0.01	-8.36778	Down	0.811381	len=209 path=[210:0-96 307:97-208]	-	-	-	-	-
comp76158_c1_seq4	1900	0.01	8.60667	9.74931	Up	0.919924	len=1900 path=[1:0-164 166:165-165 167:166-215 15796:216-251 253:252-268 270:269-516 15933:517-523 525:524-558 560:559-570 572:571-572 574:573-716 718:717-730 16076:731-790 8060:791-792 8062:793-806 808:807-854 16138:855-899 901:900-948 950:949-965 16181:966-974 976:975-987 989:988-1186 16236:1187-1190 16240:1191-1334 11630:1335-1338 1340:1339-1423 16309:1424-1442 16328:1443-1469 1471:1470-1529 1…	K13466|1|4e-57|223|sly:543900|EIX receptor 1/2	-	-	-	gi|502168882|ref|XP_004514486.1|/0/PREDICTED: leucine-rich repeat receptor protein kinase MSP1-like isoform X1 [Cicer arietinum]
comp71695_c0_seq23	533	0.453333	25.84	5.83289	Up	0.805591	len=533 path=[12223:0-177 5835:178-178 5836:179-179 5837:180-191 6504:192-216 5874:217-218 5876:219-220 5878:221-242 5900:243-253 5911:254-264 5922:265-289 5947:290-292 5950:293-361 6577:362-385 6041:386-402 6058:403-428 6084:429-452 6108:453-457 6113:458-476 6132:477-481 6137:482-500 6156:501-532]	-	-	-	-	-
comp68154_c1_seq1	1177	0.11	56.02	8.99229	Up	0.966274	len=1177 path=[1155:0-453 1609:454-1015 2171:1016-1064 2220:1065-1073 2229:1074-1113 2269:1114-1133 2289:1134-1176]	K08908|1|1e-125|450|cam:101494214|light-harvesting complex I chlorophyll a/b binding protein 2	GO:0009536//plastid	-	GO:0006091//generation of precursor metabolites and energy	gi|388508808|gb|AFK42470.1|/1.79954e-127/unknown [Lotus japonicus]
comp51419_c1_seq1	544	144.703	0.01	-13.8208	Down	0.99726	len=544 path=[522:0-543]	-	-	-	-	gi|356543912|ref|XP_003540402.1|/1.37052e-30/PREDICTED: protein LIGHT-DEPENDENT SHORT HYPOCOTYLS 10-like [Glycine max]
comp72623_c0_seq3	1187	0.0766667	10.47	7.09345	Up	0.848136	len=1187 path=[4343:0-90 4434:91-147 4491:148-263 7008:264-285 263:286-320 298:321-449 15058:450-461 15070:462-539 517:540-552 530:553-666 644:667-672 15381:673-684 15393:685-697 15406:698-707 15416:708-723 2370:724-759 2406:760-802 2449:803-836 2483:837-858 2505:859-902 2549:903-1027 6098:1028-1059 2701:1060-1186]	K08081|1|1e-117|423|gmx:100786456|tropinone reductase I [EC:1.1.1.206]	-	GO:0003824//catalytic activity	GO:0008152//metabolic process	gi|356567982|ref|XP_003552193.1|/8.50899e-117/PREDICTED: tropinone reductase homolog At5g06060 [Glycine max]
comp69473_c0_seq2	347	45.0267	0.01	-12.1366	Down	0.988126	len=347 path=[2396:0-71 1454:72-144 1060:145-162 1078:163-346]	K14496|1|4e-37|153|pvu:PHAVU_006G175700g|abscisic acid receptor PYR/PYL family	-	-	-	gi|920712430|gb|KOM53679.1|/2.1009e-37/hypothetical protein LR48_Vigan09g233800 [Vigna angularis]
comp50571_c0_seq1	1313	27.49	0.306667	-6.48609	Down	0.846848	len=1313 path=[1:0-1312]	K02984|1|2e-63|243|pper:PRUPE_ppa024854mg|small subunit ribosomal protein S3Ae;K13420|2|6e-28|125|gmx:100788119|LRR receptor-like serine/threonine-protein kinase FLS2 [EC:2.7.11.1]	-	GO:0016772//transferase activity, transferring phosphorus-containing groups	GO:0006796//phosphate-containing compound metabolic process	gi|502125707|ref|XP_004499033.1|/5.12883e-166/PREDICTED: uncharacterized protein At4g06744 [Cicer arietinum]
comp49143_c0_seq1	1019	0.4	24.2933	5.92442	Up	0.808011	len=1019 path=[1:0-682 688:683-1018]	-	-	-	-	gi|502119111|ref|XP_004496506.1|/3.70743e-22/PREDICTED: probable membrane-associated kinase regulator 6 [Cicer arietinum]
comp62560_c0_seq2	1353	215.98	0.07	-11.5913	Down	0.996499	len=1353 path=[1331:0-620 2684:621-654 5410:655-680 2012:681-1219 2551:1220-1230 2562:1231-1352]	K06464|1|1e-09|65.1|atr:105420786|integrin beta 2;K06588|1|1e-09|65.1|atr:105420786|integrin beta 5;K19519|1|1e-09|65.1|atr:105420786|transforming growth factor-beta-induced protein	-	-	-	gi|828318024|ref|XP_012572290.1|/3.32447e-91/PREDICTED: fasciclin-like arabinogalactan protein 12 [Cicer arietinum]
comp132593_c0_seq1	219	0.01	3.45	8.43045	Up	0.817781	len=219 path=[197:0-218]	-	-	-	-	-
comp67373_c0_seq1	666	11.63	0.01	-10.1836	Down	0.941455	len=666 path=[4185:0-0 4186:1-108 4294:109-333 1152:334-359 6307:360-390 6338:391-422 6392:423-427 6398:428-428 6399:429-429 6417:430-439 6427:440-440 2893:441-442 2895:443-458 2911:459-492 6451:493-506 6465:507-510 2963:511-532 6499:533-562 6529:563-563 3016:564-564 3017:565-598 3051:599-600 3053:601-631 3084:632-665]	-	-	-	-	gi|922331708|ref|XP_013443845.1|/5.86859e-39/patatin-like phospholipase [Medicago truncatula]
comp68092_c0_seq4	1683	6.84	0.01	-9.41785	Down	0.899573	len=1683 path=[1:0-422 424:423-441 7589:442-474 476:475-475 477:476-561 563:562-574 576:575-714 716:715-784 786:785-823 825:824-1088 1090:1089-1390 1392:1391-1420 5388:1421-1495 6654:1496-1519 7909:1520-1537 6696:1538-1559 6718:1560-1651 6810:1652-1678 6837:1679-1682]	K10601|1|6e-10|66.6|fve:101299133|E3 ubiquitin-protein ligase synoviolin [EC:2.3.2.27];K15711|3|1e-09|65.9|mpp:MICPUCDRAFT_323|SWI/SNF-related matrix-associated actin-dependent regulator of chromatin subfamily A3 [EC:3.6.4.- 2.3.2.27]	-	-	-	gi|502095686|ref|XP_004490513.1|/0/PREDICTED: RING finger and transmembrane domain-containing protein 1-like [Cicer arietinum]
comp73053_c1_seq68	1102	0.01	3.25333	8.34577	Up	0.809158	len=1102 path=[20835:0-177 37:178-209 68:210-350 209:351-383 242:384-390 249:391-413 23898:414-424 14633:425-469 14678:470-476 14685:477-575 14873:576-601 24468:602-603 24470:604-640 9427:641-684 9471:685-708 9495:709-727 9514:728-821 9608:822-831 9618:832-877 9666:878-1101]	K15281|1|2e-12|73.2|cam:101488421|solute carrier family 35	GO:0031224//intrinsic component of membrane	-	-	gi|502124973|ref|XP_004498745.1|/1.23263e-11/PREDICTED: UDP-N-acetylglucosamine/UDP-glucose/GDP-mannose transporter-like [Cicer arietinum]
comp52832_c0_seq2	630	0.01	6.23667	9.28463	Up	0.890521	len=630 path=[608:0-109 718:110-171 780:172-352 961:353-378 987:379-564 1173:565-629]	-	-	-	-	-
comp73732_c0_seq6	2408	3.95	0.01	-8.62571	Down	0.836804	len=2408 path=[4318:0-319 4638:320-1163 5482:1164-1214 5533:1215-1262 5581:1263-1286 5605:1287-1324 17583:1325-1356 5675:1357-1371 5690:1372-1424 5743:1425-1478 17681:1479-1502 17705:1503-1552 5871:1553-1582 5901:1583-1674 5993:1675-1725 6044:1726-1888 6207:1889-1937 6256:1938-1944 6263:1945-1985 6304:1986-2041 6360:2042-2069 6388:2070-2151 6470:2152-2259 6578:2260-2270 6589:2271-2294 6613:2295-2…	K18195|1|0.0|845|mtr:MTR_5g031170|rhamnogalacturonan endolyase [EC:4.2.2.23]	-	-	-	gi|922356018|ref|XP_003612971.2|/0/rhamnogalacturonate lyase B-like protein [Medicago truncatula]
comp72384_c0_seq18	2649	0.01	4.23	8.72451	Up	0.845716	len=2649 path=[9949:0-277 10227:278-299 10249:300-306 19485:307-314 10264:315-315 10265:316-372 5096:373-397 5121:398-672 5396:673-730 19924:731-796 5520:797-866 5590:867-1839 6563:1840-2648]	K14963|1|4e-106|386|sly:104646571|COMPASS component SWD3;K14558|3|4e-71|270|cit:102624793|periodic tryptophan protein 2	-	-	-	gi|502150907|ref|XP_004508183.1|/0/PREDICTED: topless-related protein 2 [Cicer arietinum]
comp75483_c2_seq9	223	0.01	3.09667	8.27457	Up	0.801894	len=223 path=[17954:0-77 18019:78-79 18021:80-82 18024:83-102 11404:103-156 18447:157-192 11494:193-222]	-	-	-	-	-
comp75002_c0_seq1	1133	0.01	14.72	10.5236	Up	0.954822	len=1133 path=[11740:0-128 9627:129-169 11144:170-187 12262:188-189 12264:190-225 4679:226-368 4822:369-461 4915:462-550 5004:551-551 5005:552-575 5029:576-620 5074:621-655 5109:656-681 12553:682-703 12601:704-735 12635:736-753 12653:754-754 5214:755-1066 10696:1067-1132]	-	-	-	-	gi|502098003|ref|XP_004491132.1|/4.36909e-68/PREDICTED: uncharacterized protein LOC101498012 [Cicer arietinum]
comp73109_c0_seq13	1657	5.89667	0.0466667	-6.98136	Down	0.803727	len=1657 path=[3197:0-254 3465:255-380 3591:381-458 17645:459-459 17646:460-465 17652:466-593 3804:594-822 17828:823-862 4073:863-907 7070:908-922 4133:923-971 4182:972-982 4193:983-1005 17921:1006-1006 4217:1007-1140 4351:1141-1142 4353:1143-1169 13193:1170-1589 13613:1590-1656]	K14404|1|1e-06|38.5|tcc:TCM_006095|cleavage and polyadenylation specificity factor subunit 4	-	-	-	gi|502080281|ref|XP_004486515.1|/0/PREDICTED: uncharacterized protein LOC101488552 [Cicer arietinum]
comp20027_c0_seq1	311	0.01	3.26667	8.35168	Up	0.81005	len=311 path=[1:0-104 106:105-310]	K14652|1|3e-39|160|mtr:MTR_2g096330|3,4-dihydroxy 2-butanone 4-phosphate synthase / GTP cyclohydrolase II [EC:4.1.99.12 3.5.4.25]	-	-	-	gi|922387004|ref|XP_003597321.2|/2.48631e-38/3,4-dihydroxy-2-butanone 4-phosphate synthase [Medicago truncatula]
comp57027_c0_seq1	446	0.01	4.07	8.66888	Up	0.840697	len=446 path=[424:0-49 474:50-168 1163:169-169 594:170-193 618:194-256 681:257-276 701:277-323 748:324-445]	-	-	-	-	-
comp72534_c0_seq3	375	0.01	9.75667	9.93024	Up	0.929394	len=375 path=[1:0-47 49:48-54 56:55-75 77:76-87 89:88-131 133:132-159 161:160-175 177:176-203 3030:204-226 2637:227-374]	-	-	-	-	-
comp75002_c0_seq11	2479	0.01	3.51	8.45533	Up	0.820306	len=2479 path=[3107:0-1147 4255:1148-1223 4331:1224-1533 12262:1534-1535 12264:1536-1571 4679:1572-1714 4822:1715-1807 4915:1808-1896 5004:1897-1897 5005:1898-1921 5029:1922-1966 5074:1967-2001 5109:2002-2027 12553:2028-2049 12601:2050-2081 12635:2082-2099 12653:2100-2100 5214:2101-2412 10696:2413-2478]	-	-	-	-	gi|502098003|ref|XP_004491132.1|/0/PREDICTED: uncharacterized protein LOC101498012 [Cicer arietinum]
comp70800_c0_seq1	2222	0.02	34.2767	10.743	Up	0.980131	len=2222 path=[1:0-47 49:48-143 145:144-192 5347:193-276 4422:277-278 280:279-296 298:297-2221]	K17710|1|1e-36|155|ppp:PHYPADRAFT_110446|pentatricopeptide repeat domain-containing protein 1	-	-	-	gi|502123556|ref|XP_004498165.1|/0/PREDICTED: pentatricopeptide repeat-containing protein At5g13770, chloroplastic-like [Cicer arietinum]
comp49350_c0_seq1	603	0.01	11.7367	10.1968	Up	0.942019	len=603 path=[604:0-476 1374:477-490 1095:491-589 1194:590-602]	-	-	-	-	-
comp70961_c0_seq7	1995	0.01	7.43667	9.53851	Up	0.907394	len=1995 path=[1:0-481 5956:482-544 483:545-793 7359:794-861 800:862-999 938:1000-1178 1117:1179-1577 1516:1578-1770 5564:1771-1994]	-	-	-	-	gi|388522265|gb|AFK49194.1|/1.4668e-128/unknown [Lotus japonicus]
comp181322_c0_seq1	218	8.24333	0.01	-9.68708	Down	0.916205	len=218 path=[196:0-217]	K01188|1|4e-26|116|cam:101503713|beta-glucosidase [EC:3.2.1.21]	-	GO:0016798//hydrolase activity, acting on glycosyl bonds;GO:0043167//ion binding	GO:0044238//primary metabolic process	gi|502169246|ref|XP_004514568.1|/3.2064e-25/PREDICTED: beta-glucosidase 42 [Cicer arietinum]
comp71863_c0_seq9	3096	0.01	9.1	9.82972	Up	0.924254	len=3096 path=[3599:0-945 4551:946-1382 5507:1383-1516 5641:1517-1530 5655:1531-1537 5662:1538-1554 5679:1555-1583 5708:1584-1596 5721:1597-1637 5762:1638-1701 5826:1702-1725 5850:1726-1866 5991:1867-2093 6218:2094-2117 6242:2118-2370 6495:2371-2394 6519:2395-2532 6657:2533-2551 6676:2552-2575 6700:2576-2665 6790:2666-2675 6800:2676-2699 6824:2700-2808 6933:2809-2832 6957:2833-2912 7037:2913-2926…	K17602|1|0.0|414|cam:101508806|YLP motif-containing protein 1	-	-	-	gi|828325808|ref|XP_012573586.1|/0/PREDICTED: YLP motif-containing protein 1 isoform X1 [Cicer arietinum]
comp74761_c0_seq9	348	3.35	0.01	-8.38802	Down	0.813637	len=348 path=[1457:0-167 1625:168-187 1645:188-235 14953:236-236 1694:237-239 1697:240-252 1710:253-278 4659:279-302 4683:303-303 4684:304-304 4685:305-347]	-	-	-	-	-
comp65346_c0_seq2	1039	7.70333	0.01	-9.58934	Down	0.910374	len=1039 path=[1017:0-616 1634:617-654 1672:655-819 2809:820-824 2477:825-834 1852:835-1038]	K15332|1|6e-118|424|cam:101511151|tRNA (uracil-5-)-methyltransferase [EC:2.1.1.-]	-	-	-	gi|950945445|ref|XP_014494258.1|/7.91957e-121/PREDICTED: zinc finger CCCH domain-containing protein 24 [Vigna radiata var. radiata]
comp65942_c0_seq1	728	16.2733	0.09	-7.49837	Down	0.890173	len=728 path=[706:0-311 2023:312-574 1281:575-675 1722:676-676 1383:677-727]	-	-	-	-	gi|734320268|gb|KHN03811.1|/1.01917e-53/Non-specific lipid-transfer protein-like protein [Glycine soja]
comp65931_c0_seq2	1822	0.01	3.27667	8.35609	Up	0.810503	len=1822 path=[1:0-198 200:199-218 220:219-1419 1421:1420-1457 1459:1458-1821]	K03522|1|1e-150|533|gmx:100793964|electron transfer flavoprotein alpha subunit	-	-	-	gi|734432966|gb|KHN46529.1|/2.0816e-150/Electron transfer flavoprotein subunit alpha, mitochondrial [Glycine soja]
comp74846_c0_seq7	1375	0.01	13.0267	10.3473	Up	0.948326	len=1375 path=[7073:0-72 12215:73-191 11625:192-196 10488:197-387 1407:388-389 1409:390-464 11925:465-524 11977:525-541 1561:542-732 12081:733-733 12072:734-742 1762:743-757 1777:758-814 1834:815-857 1877:858-917 12151:918-1060 12213:1061-1061 2081:1062-1120 2140:1121-1374]	K05275|1|1e-63|244|pvu:PHAVU_009G049500g|pyridoxine 4-dehydrogenase [EC:1.1.1.65]	-	-	-	gi|593268624|ref|XP_007136489.1|/8.6616e-63/hypothetical protein PHAVU_009G049500g [Phaseolus vulgaris]
comp71325_c0_seq24	1381	0.12	55.87	8.8629	Up	0.963405	len=1381 path=[1359:0-1075 2435:1076-1102 2462:1103-1380]	K10999|1|1e-48|194|egr:104436023|cellulose synthase A [EC:2.4.1.12]	-	-	-	gi|922367031|ref|XP_013455682.1|/9.60104e-179/cellulose synthase H1-like protein [Medicago truncatula]
comp49249_c0_seq1	615	0.01	4.12667	8.68883	Up	0.842511	len=615 path=[1291:0-280 980:281-614]	-	-	-	-	-
comp75775_c0_seq16	1525	5.88333	0.0366667	-7.32602	Down	0.823035	len=1525 path=[1:0-144 146:145-161 21269:162-162 21270:163-361 21516:362-365 21520:366-366 21521:367-367 21522:368-369 372:370-412 415:413-536 21759:537-549 21772:550-559 21783:560-622 626:623-623 627:624-677 21850:678-686 21859:687-690 21863:691-696 700:697-719 21892:720-724 21897:725-725 729:726-813 1356:814-817 1360:818-878 1421:879-880 1423:881-944 1543:945-983 1582:984-986 1614:987-1197 2237…	-	-	-	-	-
comp75579_c2_seq1	1292	0.01	3.62667	8.5025	Up	0.824897	len=1292 path=[3717:0-145 9076:146-146 9077:147-147 3865:148-171 2286:172-197 9101:198-215 5347:216-255 5387:256-268 5400:269-302 9547:303-318 2427:319-328 2437:329-531 2640:532-554 2664:555-684 2794:685-710 2820:711-730 2840:731-852 9563:853-905 3015:906-918 9285:919-1030 3140:1031-1069 3179:1070-1089 9356:1090-1209 9446:1210-1210 9447:1211-1241 3351:1242-1291]	-	-	-	-	-
comp53528_c0_seq1	1767	26.3967	0.01	-11.3661	Down	0.97716	len=1767 path=[4478:0-0 4261:1-1 378:2-1766]	K00033|1|0.0|892|gmx:547455|6-phosphogluconate dehydrogenase [EC:1.1.1.44 1.1.1.343]	-	GO:0016616//oxidoreductase activity, acting on the CH-OH group of donors, NAD or NADP as acceptor;GO:0048037//cofactor binding;GO:0000166//nucleotide binding	GO:0006007//glucose catabolic process	gi|351722265|ref|NP_001236726.1|/0/6-phosphogluconate dehydrogenase [Glycine max]
comp52524_c0_seq2	334	5.16333	0.01	-9.01216	Down	0.870023	len=334 path=[1347:0-19 908:20-333]	-	-	-	-	-
comp40460_c0_seq1	335	0.01	42.2667	12.0453	Up	0.987075	len=335 path=[1425:0-196 1310:197-222 1336:223-241 1355:242-334]	-	-	-	-	-
comp75445_c0_seq2	528	0.01	3.29667	8.36486	Up	0.811237	len=528 path=[3421:0-80 3502:81-322 3744:323-349 3771:350-393 8550:394-395 8552:396-423 8615:424-458 4769:459-472 3903:473-475 8770:476-477 8772:478-501 4443:502-527]	K07119|1|6e-34|143|cam:101511274|uncharacterized protein	-	-	-	gi|502086897|ref|XP_004488361.1|/3.52827e-33/PREDICTED: 2-alkenal reductase (NADP(+)-dependent)-like [Cicer arietinum]
comp75550_c0_seq5	606	0.113333	15.7667	7.12016	Up	0.869078	len=606 path=[20961:0-140 11618:141-345 11824:346-460 11939:461-490 11969:491-605]	K11886|1|1e-21|103|mtr:MTR_5g089000|proteasome component ECM29	-	-	-	gi|922357360|ref|XP_003617203.2|/7.667e-21/proteasome-associated ECM29-like protein [Medicago truncatula]
comp58955_c2_seq1	318	5.21333	0.01	-9.02606	Down	0.871086	len=318 path=[3336:0-283 3622:284-317]	-	-	-	-	-
comp72260_c0_seq23	502	0.01	4.33667	8.76044	Up	0.849063	len=502 path=[8058:0-398 8457:399-402 3571:403-423 19387:424-426 19390:427-442 19406:443-457 17433:458-501]	K15601|1|3e-25|114|gmx:100799234|lysine-specific demethylase 3 [EC:1.14.11.-]	-	-	-	gi|955359089|ref|XP_014621326.1|/1.52442e-24/PREDICTED: lysine-specific demethylase JMJ25-like isoform X1 [Glycine max]
comp48499_c0_seq1	487	0.0733333	10.0333	7.09612	Up	0.846308	len=487 path=[1:0-187 189:188-205 207:206-486]	-	-	-	-	-
comp64898_c0_seq1	1855	5.74667	1449.65	7.97876	Up	0.945447	len=1855 path=[1841:0-451 2293:452-456 2298:457-484 2330:485-504 2350:505-640 4393:641-656 4409:657-1455 3301:1456-1751 3601:1752-1854]	K01623|1|0.0|754|gmx:100818383|fructose-bisphosphate aldolase, class I [EC:4.1.2.13]	-	-	-	gi|356538694|ref|XP_003537836.1|/0/PREDICTED: fructose-bisphosphate aldolase 1, chloroplastic [Glycine max]
comp73810_c0_seq1	1233	0.01	4.43667	8.79333	Up	0.851986	len=1233 path=[5897:0-48 4754:49-261 3099:262-281 6258:282-683 6372:684-684 6373:685-700 3538:701-749 3587:750-889 3727:890-931 3769:932-956 6457:957-1009 3847:1010-1232]	-	-	-	-	gi|734338304|gb|KHN08733.1|/3.29827e-10/hypothetical protein glysoja_049492 [Glycine soja]
comp64315_c0_seq2	805	3296.82	50.3733	-6.03227	Down	0.836273	len=805 path=[103:0-248 352:249-263 367:264-285 389:286-316 4517:317-326 430:327-336 4565:337-340 4569:341-341 1752:342-573 1984:574-613 2024:614-629 2040:630-673 4699:674-717 2128:718-720 2131:721-753 4757:754-756 2168:757-780 2192:781-804]	-	-	-	-	gi|338832766|gb|AEJ20970.1|/2.40017e-09/cold-acclimation specific protein 15 [Caragana jubata]
comp54456_c0_seq1	563	0.01	6.81333	9.41222	Up	0.899132	len=563 path=[1197:0-89 1287:90-96 1294:97-562]	K01433|1|4e-88|323|cam:101505944|formyltetrahydrofolate deformylase [EC:3.5.1.10]	-	GO:0016811//hydrolase activity, acting on carbon-nitrogen (but not peptide) bonds, in linear amides;GO:0016741	GO:0006188//IMP biosynthetic process	gi|502160293|ref|XP_004511698.1|/2.29935e-87/PREDICTED: formyltetrahydrofolate deformylase 1, mitochondrial-like [Cicer arietinum]
comp71721_c0_seq2	1977	30.2967	0.01	-11.5649	Down	0.980806	len=1977 path=[1:0-11 13:12-35 37:36-39 41:40-57 5769:58-63 65:64-98 101:99-99 5821:100-100 5822:101-113 116:114-141 144:142-165 5876:166-217 220:218-241 6202:242-273 5932:274-282 5941:283-336 339:337-390 393:391-392 395:393-573 4532:574-574 577:575-848 6083:849-864 6097:865-870 873:871-885 888:886-1089 1095:1090-1538 1544:1539-1548 1554:1549-1976]	K14595|1|2e-94|347|pmum:103335254|abscisate beta-glucosyltransferase [EC:2.4.1.263];K13496|4|1e-89|331|mus:103969971|UDP-glucosyl transferase 73C [EC:2.4.1.-]	-	GO:0016757//transferase activity, transferring glycosyl groups	-	gi|502146373|ref|XP_004506426.1|/0/PREDICTED: UDP-glucose flavonoid 3-O-glucosyltransferase 7 [Cicer arietinum]
comp60629_c0_seq1	1078	0.973333	61.3533	5.97806	Up	0.826495	len=1078 path=[1:0-873 2645:874-910 912:911-979 981:980-1077]	K14488|1|5e-49|195|gmx:100783436|SAUR family protein	-	-	-	gi|356498236|ref|XP_003517959.1|/3.27584e-48/PREDICTED: auxin-responsive protein SAUR36 [Glycine max]
comp12892_c0_seq1	599	3.2	0.01	-8.32193	Down	0.806851	len=599 path=[577:0-80 658:81-598]	K17913|1|5e-76|283|mtr:MTR_3g109610|carlactone synthase / all-trans-10'-apo-beta-carotenal 13,14-cleaving dioxygenase [EC:1.13.11.69 1.13.11.70]	-	GO:0016701//oxidoreductase activity, acting on single donors with incorporation of molecular oxygen	-	gi|357466653|ref|XP_003603611.1|/3.08593e-75/carotenoid cleavage dioxygenase [Medicago truncatula]
comp74822_c0_seq3	1686	0.01	5.26667	9.04075	Up	0.872487	len=1686 path=[1643:0-386 2030:387-407 2051:408-443 2087:444-685 5254:686-706 5275:707-1021 2665:1022-1044 2688:1045-1127 3308:1128-1190 5479:1191-1309 5528:1310-1360 2983:1361-1402 3025:1403-1421 3044:1422-1433 3056:1434-1545 3168:1546-1548 3171:1549-1685]	K08488|1|1e-15|85.5|aly:ARALYDRAFT_680966|syntaxin 7	-	-	-	gi|922401465|ref|XP_013467869.1|/4.31752e-70/transmembrane protein, putative [Medicago truncatula]
comp55797_c0_seq1	473	141.14	1.16333	-6.92272	Down	0.891757	len=473 path=[1:0-33 35:34-225 227:226-241 243:242-295 1386:296-298 1389:299-309 1400:310-316 318:317-328 330:329-332 334:333-472]	-	-	-	-	gi|734390340|gb|KHN26655.1|/9.0481e-23/Low-temperature-induced 65 kDa protein [Glycine soja]
comp60730_c0_seq1	1013	0.106667	45.2467	8.72856	Up	0.958038	len=1013 path=[1:0-49 51:50-70 72:71-271 273:272-279 281:280-333 335:334-632 634:633-1012]	-	-	GO:0005488	-	gi|357449361|ref|XP_003594957.1|/5.75406e-84/nitrogen fixation protein NifU [Medicago truncatula]
comp61630_c0_seq1	603	6.93	968.7	7.12705	Up	0.905564	len=603 path=[1:0-211 2550:212-214 219:215-223 228:224-512 2043:513-514 541:515-602]	-	-	-	-	gi|1617206|emb|CAA96570.1|/2.21529e-44/CP12 [Pisum sativum]
comp74693_c1_seq35	679	0.01	5.01333	8.96963	Up	0.866678	len=679 path=[10515:0-449 25407:450-655 25566:656-678]	K14492|1|2e-40|166|pvu:PHAVU_001G125800g|two-component response regulator ARR-A family	-	GO:0004871//signal transducer activity	GO:0006351//transcription, DNA-templated;GO:0007165//signal transduction	gi|922345308|ref|XP_013449571.1|/2.93427e-41/two-component response regulator ARR3-like protein [Medicago truncatula]
comp70706_c0_seq3	1263	202.427	0.01	-14.3051	Down	0.998182	len=1263 path=[3976:0-193 4170:194-205 4182:206-715 15524:716-848 4825:849-851 4828:852-854 4833:855-863 13025:864-866 13028:867-1262]	-	-	-	-	gi|955331805|ref|XP_006583833.2|/2.32791e-43/PREDICTED: protein E6-like isoform X2 [Glycine max]
comp52425_c0_seq1	521	5.30667	0.01	-9.05166	Down	0.87335	len=521 path=[1:0-520]	K13356|1|4e-78|290|gmx:100793197|alcohol-forming fatty acyl-CoA reductase [EC:1.2.1.84]	-	-	-	gi|922386798|ref|XP_003596781.2|/4.52183e-78/gland-specific fatty acyl-CoA reductase [Medicago truncatula]
comp72472_c0_seq21	3928	0.01	3.2	8.32193	Up	0.806851	len=3928 path=[3833:0-773 4607:774-1143 4977:1144-1802 9820:1803-1807 9014:1808-1880 5641:1881-1894 5655:1895-2162 5923:2163-2195 5956:2196-2200 5961:2201-2225 5986:2226-2352 6113:2353-2425 10039:2426-2678 6439:2679-2755 6516:2756-3927]	K05656|1|0.0|778|mtr:MTR_5g033080|ATP-binding cassette, subfamily B (MDR/TAP), member 9	-	-	-	gi|922356062|ref|XP_003613125.2|/0/ABC transporter B family protein [Medicago truncatula]
comp53868_c0_seq2	496	0.01	9.14333	9.83658	Up	0.924607	len=496 path=[1204:0-38 943:39-55 960:56-137 61:138-495]	-	-	-	-	-
comp75532_c0_seq13	448	0.01	3.51333	8.4567	Up	0.820306	len=448 path=[5894:0-191 13490:192-204 6099:205-317 6212:318-396 3909:397-432 13935:433-447]	-	-	-	-	gi|955324213|ref|XP_014631899.1|/9.04965e-20/PREDICTED: uncharacterized calcium-binding protein At1g02270-like isoform X1 [Glycine max]
comp75854_c0_seq31	3513	6.49667	0.01	-9.34356	Down	0.89459	len=3513 path=[7294:0-544 3804:545-585 20790:586-591 7862:592-594 7865:595-661 8564:662-681 7952:682-697 3957:698-729 3989:730-886 20902:887-903 20919:904-907 20923:908-915 8704:916-969 8758:970-982 8771:983-1011 8800:1012-1042 8831:1043-1090 8879:1091-1255 9044:1256-1258 21125:1259-1269 9058:1270-1307 9096:1308-1393 9182:1394-1461 9250:1462-1483 22052:1484-1549 4809:1550-1636 21267:1637-1644 110…	K03695|1|0.0|1679|mtr:MTR_6g013660|ATP-dependent Clp protease ATP-binding subunit ClpB	-	-	-	gi|357496641|ref|XP_003618609.1|/0/chaperone protein ClpB3 [Medicago truncatula]
comp60126_c0_seq1	1028	0.01	3.19	8.31741	Up	0.806339	len=1028 path=[1245:0-398 1651:399-581 1834:582-595 1848:596-616 2591:617-630 1882:631-859 2754:860-1027]	-	-	-	-	-
comp68245_c0_seq3	626	0.113333	18.5933	7.35807	Up	0.888468	len=626 path=[3134:0-344 3479:345-418 3553:419-477 3612:478-486 1336:487-493 1343:494-527 14198:528-528 14199:529-534 14205:535-555 14233:556-556 14234:557-559 14284:560-569 14294:570-579 14304:580-596 7522:597-625]	K07253|1|1e-36|152|pper:PRUPE_ppa013583mg|phenylpyruvate tautomerase [EC:5.3.2.1]	-	GO:0016862//intramolecular oxidoreductase activity, interconverting keto- and enol-groups	-	gi|922343806|ref|XP_013448823.1|/5.85192e-51/macrophage migration inhibition factor-like protein [Medicago truncatula]
comp76121_c1_seq23	370	3.28	0.01	-8.35755	Down	0.810503	len=370 path=[22417:0-23 17390:24-24 11971:25-47 11994:48-55 12002:56-61 12008:62-79 12026:80-95 12042:96-119 12066:120-127 12074:128-132 12079:133-156 12103:157-162 12109:163-186 12133:187-187 12134:188-211 12158:212-219 12166:220-242 12189:243-266 12213:267-273 12220:274-277 17609:278-323 12282:324-343 12302:344-369]	K14772|1|1e-22|57.4|mtr:MTR_3g083970|U3 small nucleolar RNA-associated protein 20	-	-	-	gi|922375762|ref|XP_003601650.2|/1.05802e-21/DRIM (down-regulated in metastasis)-like protein [Medicago truncatula]
comp69843_c0_seq17	894	8.96667	0.01	-9.80843	Down	0.92311	len=894 path=[1:0-158 160:159-312 317:313-355 360:356-452 457:453-494 499:495-665 12050:666-666 675:667-752 3344:753-836 12223:837-838 12225:839-840 9377:841-880 9421:881-893]	K19041|1|1e-52|146|cmo:103499057|E3 ubiquitin-protein ligase RNF38/44 [EC:2.3.2.27];K19039|3|5e-17|89.0|mtr:MTR_4g030070|E3 ubiquitin-protein ligase ATL7/58/59 [EC:2.3.2.27]	-	GO:0046914//transition metal ion binding	-	gi|734396084|gb|KHN29403.1|/4.01923e-80/E3 ubiquitin-protein ligase ATL59 [Glycine soja]
comp70931_c1_seq18	1584	1.53	335.667	7.77735	Up	0.936865	len=1584 path=[3415:0-118 21286:119-120 3536:121-921 4337:922-938 4354:939-1583]	K02108|1|4e-122|439|cam:6797466|F-type H+-transporting ATPase subunit a	GO:0031224//intrinsic component of membrane;GO:0033177//proton-transporting two-sector ATPase complex, proton-transporting domain;GO:0009534//chloroplast thylakoid	GO:0015078//hydrogen ion transmembrane transporter activity	GO:0015986//ATP synthesis coupled proton transport	gi|944542993|ref|YP_009175763.1|/9.62612e-125/ATP synthase CF0 A subunit (chloroplast) [Astragalus nakaianus]
comp403103_c0_seq1	463	0.01	8.92333	9.80144	Up	0.922699	len=463 path=[1:0-363 365:364-462]	-	-	-	-	-
comp74340_c0_seq1	1622	3.42333	0.01	-8.41926	Down	0.816561	len=1622 path=[1:0-89 8077:90-91 108:92-651 668:652-734 9277:735-758 775:759-759 776:760-825 9375:826-863 880:864-900 917:901-1027 9469:1028-1086 9499:1087-1091 9504:1092-1126 1143:1127-1188 1205:1189-1226 1243:1227-1286 1303:1287-1345 1362:1346-1464 1481:1465-1482 1499:1483-1576 9718:1577-1581 1599:1582-1598 9736:1599-1621]	K15400|1|0.0|686|gmx:100794490|omega-hydroxypalmitate O-feruloyl transferase [EC:2.3.1.188]	-	GO:0016747//transferase activity, transferring acyl groups other than amino-acyl groups	-	gi|734403643|gb|KHN32561.1|/0/Omega-hydroxypalmitate O-feruloyl transferase [Glycine soja]
comp74891_c1_seq3	3160	0.113333	13.2967	6.87435	Up	0.848598	len=3160 path=[1:0-370 372:371-372 374:373-404 407:405-454 457:455-626 22766:627-915 918:916-1053 1056:1054-1061 1064:1062-1464 1467:1465-1563 22923:1564-1566 1569:1567-1663 23022:1664-1666 1669:1667-1668 1671:1669-1904 1907:1905-1922 23081:1923-2652 19814:2653-2813 15298:2814-3048 15533:3049-3145 20506:3146-3159]	K12309|1|1e-150|535|pxb:103943992|beta-galactosidase [EC:3.2.1.23]	-	-	-	gi|502082310|ref|XP_004487127.1|/0/PREDICTED: beta-galactosidase 8-like [Cicer arietinum]
comp71471_c0_seq6	1042	5.73667	0.0166667	-8.4271	Down	0.864342	len=1042 path=[1:0-126 131:127-308 3943:309-315 3951:316-320 325:321-333 338:334-445 450:446-487 3971:488-530 4025:531-531 536:532-538 4010:539-591 4036:592-604 4049:605-605 610:606-659 742:660-678 761:679-838 4209:839-845 930:846-1041]	-	-	-	-	gi|502137492|ref|XP_004503100.1|/1.8059e-72/PREDICTED: uncharacterized protein LOC101493000 [Cicer arietinum]
comp75594_c1_seq7	346	3.65667	0.01	-8.51439	Down	0.825984	len=346 path=[7874:0-63 1032:64-67 1036:68-69 1038:70-80 1049:81-81 1050:82-103 11186:104-117 11232:118-129 11244:130-136 11274:137-138 11684:139-141 11697:142-154 11292:155-167 11305:168-170 4373:171-180 2368:181-185 11720:186-192 11733:193-209 2396:210-211 1182:212-235 11466:236-241 11789:242-246 11478:247-259 4616:260-274 1242:275-283 1251:284-291 1259:292-320 1288:321-345]	-	-	-	-	-
comp64351_c0_seq1	1951	0.176667	75.5	8.7393	Up	0.963263	len=1951 path=[1933:0-153 2091:154-872 2810:873-1227 3165:1228-1240 3178:1241-1262 3200:1263-1512 3450:1513-1658 3596:1659-1687 3625:1688-1950]	-	-	-	-	gi|734361989|gb|KHN15932.1|/4.34207e-77/hypothetical protein glysoja_013148 [Glycine soja]
comp56489_c0_seq2	1154	1.69667	115.083	6.08383	Up	0.83556	len=1154 path=[5441:0-14 5317:15-35 140:36-71 176:72-107 212:108-218 323:219-1055 1160:1056-1153]	K05577|1|2e-174|562|mtr:MTR_4g051300|NAD(P)H-quinone oxidoreductase subunit 5 [EC:1.6.5.3]	GO:0031224//intrinsic component of membrane;GO:0009536//plastid	GO:0048037//cofactor binding;GO:0050136//NADH dehydrogenase (quinone) activity	GO:0022904//respiratory electron transport chain	gi|192807093|dbj|BAG49699.1|/0/a subunit of NADH dehydrogenase [Astragalus squarrosus]
comp60083_c0_seq1	1017	0.183333	34.5633	7.55863	Up	0.913174	len=1017 path=[995:0-394 1390:395-418 1414:419-864 1860:865-1016]	-	-	-	-	gi|950926443|ref|XP_014511156.1|/3.00425e-40/PREDICTED: transcription factor TCP13 [Vigna radiata var. radiata]
comp75053_c1_seq1	2099	3.21	0.01	-8.32643	Down	0.80735	len=2099 path=[11039:0-85 12051:86-112 11125:113-138 14522:139-140 117:141-313 290:314-904 881:905-919 896:920-1040 1017:1041-1282 14713:1283-1286 1265:1287-1312 1291:1313-1494 15532:1495-1627 1611:1628-1759 14838:1760-1764 1748:1765-1781 1765:1782-1828 1813:1829-1994 14920:1995-2007 15549:2008-2098]	K04733|1|2e-138|493|egu:105048573|interleukin-1 receptor-associated kinase 4 [EC:2.7.11.1];K04730|3|1e-70|268|ppp:PHYPADRAFT_145050|interleukin-1 receptor-associated kinase 1 [EC:2.7.11.1]	-	-	-	gi|502087901|ref|XP_004488676.1|/1.48818e-179/PREDICTED: receptor-like serine/threonine-protein kinase At1g78530 isoform X1 [Cicer arietinum]
comp556783_c0_seq1	314	0.01	4.83667	8.91787	Up	0.862636	len=314 path=[1:0-313]	K01433|1|4e-35|146|mtr:MTR_5g012850|formyltetrahydrofolate deformylase [EC:3.5.1.10]	-	GO:0016811//hydrolase activity, acting on carbon-nitrogen (but not peptide) bonds, in linear amides;GO:0016741	GO:0006188//IMP biosynthetic process	gi|357482089|ref|XP_003611330.1|/3.7038e-34/formyltetrahydrofolate deformylase [Medicago truncatula]
comp56644_c0_seq1	676	27.8033	0.246667	-6.81655	Down	0.870315	len=676 path=[1:0-675]	-	-	-	-	gi|357440667|ref|XP_003590611.1|/6.50662e-57/Lipid transfer protein [Medicago truncatula]
comp65459_c0_seq5	1771	0.01	40.1933	11.9727	Up	0.986284	len=1771 path=[6941:0-235 7610:236-237 5253:238-403 708:404-1215 1520:1216-1233 1538:1234-1457 1762:1458-1461 1766:1462-1770]	K14498|1|5e-153|541|mtr:MTR_8g079560|serine/threonine-protein kinase SRK2 [EC:2.7.11.1]	-	GO:0004672//protein kinase activity;GO:0032559	GO:0006464//cellular protein modification process	gi|357518557|ref|XP_003629567.1|/3.65606e-152/sucrose nonfermenting 1(SNF1)-related kinase [Medicago truncatula]
comp48186_c0_seq1	359	3.25333	0.01	-8.34577	Down	0.809158	len=359 path=[1:0-271 273:272-281 873:282-294 296:295-358]	-	-	-	-	gi|357515855|ref|XP_003628216.1|/4.49932e-19/embryonic abundant-like protein [Medicago truncatula]
comp54759_c0_seq1	1203	23.8733	0.18	-7.05126	Down	0.878522	len=1203 path=[1181:0-237 2573:238-253 1435:254-259 1441:260-1202]	K13082|1|5e-76|285|pvu:PHAVU_007G246200g|bifunctional dihydroflavonol 4-reductase/flavanone 4-reductase [EC:1.1.1.219 1.1.1.234]	-	GO:0048037//cofactor binding	GO:0008152//metabolic process	gi|922369127|ref|XP_013456728.1|/1.27682e-176/dihydroflavonol 4-reductase-like protein [Medicago truncatula]
comp60445_c1_seq1	454	4.15	0.01	-8.69697	Down	0.843142	len=454 path=[2903:0-161 2394:162-453]	K09422|1|7e-57|219|vvi:100247039|myb proto-oncogene protein, plant	-	-	-	gi|959092365|ref|NP_001304642.1|/1.20042e-56/transcription factor MYB86-like [Glycine max]
comp75322_c0_seq30	321	10.2733	0.01	-10.0047	Down	0.933009	len=321 path=[9985:0-154 25669:155-155 20803:156-168 10154:169-173 10159:174-179 10165:180-181 10167:182-236 27001:237-320]	-	-	-	-	-
comp73259_c0_seq5	558	0.01	36.5133	11.8342	Up	0.984597	len=558 path=[8553:0-456 11790:457-457 11279:458-557]	-	-	-	-	gi|357441699|ref|XP_003591127.1|/2.26279e-31/photosystem II reaction center PsbP family protein [Medicago truncatula]
comp74325_c0_seq2	643	0.01	8.76	9.77479	Up	0.921289	len=643 path=[5401:0-44 1550:45-242 4584:243-259 1849:260-281 1871:282-289 1879:290-393 1983:394-412 2002:413-448 7596:449-642]	-	-	-	-	gi|947108055|gb|KRH56438.1|/4.68994e-22/hypothetical protein GLYMA_06G323400 [Glycine max]
comp72435_c0_seq1	1842	0.04	10.0333	7.97059	Up	0.887252	len=1842 path=[1:0-799 5988:800-820 822:821-1064 6050:1065-1205 6148:1206-1353 1355:1354-1381 1383:1382-1401 1403:1402-1611 1613:1612-1633 1635:1634-1677 1679:1678-1691 1693:1692-1841]	K13535|1|4e-06|53.9|cme:CYME_CML191C|cardiolipin-specific phospholipase [EC:3.1.1.-]	-	-	-	gi|502167565|ref|XP_004514175.1|/2.64229e-177/PREDICTED: pheophytinase, chloroplastic [Cicer arietinum]
comp69255_c0_seq1	235	4.78667	0.01	-8.90288	Down	0.861316	len=235 path=[1:0-13 15:14-65 67:66-83 1815:84-96 720:97-134 136:135-148 150:149-151 1031:152-175 177:176-177 179:178-180 182:181-185 868:186-219 902:220-225 908:226-234]	-	-	-	-	-
comp63840_c0_seq1	1520	0.01	30.8333	11.5903	Up	0.981218	len=1520 path=[1:0-105 107:106-973 975:974-1010 1012:1011-1519]	K15406|1|1e-32|141|brp:103868062|wax-ester synthase / diacylglycerol O-acyltransferase [EC:2.3.1.75 2.3.1.20]	-	-	-	gi|502105254|ref|XP_004492761.1|/2.22119e-171/PREDICTED: O-acyltransferase WSD1-like [Cicer arietinum]
comp55415_c0_seq2	392	4.15	0.01	-8.69697	Down	0.843142	len=392 path=[1576:0-58 1944:59-83 1636:84-391]	K18643|1|3e-06|50.8|tcc:TCM_007630|katanin p80 WD40 repeat-containing subunit B1	-	-	-	gi|922386232|ref|XP_003594826.2|/6.42342e-50/DUF789 family protein [Medicago truncatula]
comp69966_c1_seq3	1521	5.75333	0.01	-9.16825	Down	0.882106	len=1521 path=[10078:0-3 8345:4-32 4810:33-41 4819:42-302 5080:303-321 5099:322-878 10382:879-1073 9706:1074-1088 5866:1089-1520]	K15891|1|8e-146|517|pper:PRUPE_ppa001975mg|farnesol dehydrogenase [EC:1.1.1.216]	-	-	-	gi|357465475|ref|XP_003603022.1|/0/DUF829 domain protein [Medicago truncatula]
comp65206_c0_seq6	221	0.01	3.39	8.40514	Up	0.815289	len=221 path=[257:0-12 270:13-16 274:17-19 4031:20-29 4041:30-39 4051:40-50 4062:51-52 4064:53-54 4066:55-180 2165:181-220]	-	-	-	-	-
comp62862_c1_seq1	228	0.01	7.52333	9.55523	Up	0.908347	len=228 path=[1176:0-157 1334:158-227]	K08241|1|4e-22|103|cam:101515408|jasmonate O-methyltransferase [EC:2.1.1.141]	-	-	-	gi|502106922|ref|XP_004493099.1|/3.63733e-21/PREDICTED: 7-methylxanthosine synthase 1-like [Cicer arietinum]
comp69582_c0_seq6	402	0.01	8.72667	9.76929	Up	0.921019	len=402 path=[6045:0-60 6106:61-136 6182:137-169 21447:170-188 21469:189-189 21470:190-210 6256:211-211 6257:212-226 21528:227-252 6298:253-286 21625:287-287 6333:288-288 6334:289-325 6371:326-357 22690:358-401]	K13356|1|7e-18|61.6|mtr:MTR_5g072540|alcohol-forming fatty acyl-CoA reductase [EC:1.2.1.84]	-	GO:0003824//catalytic activity	GO:0008152//metabolic process	gi|922356882|ref|XP_003615808.2|/5.69741e-17/gland-specific fatty acyl-CoA reductase [Medicago truncatula]
comp70859_c0_seq1	2568	16.4267	0.166667	-6.62293	Down	0.840425	len=2568 path=[1:0-79 81:80-115 6394:116-308 6410:309-494 496:495-495 497:496-615 617:616-1269 1271:1270-1279 1281:1280-2567]	K12236|1|0.0|1256|gmx:100801073|transcriptional repressor NF-X1;K03549|2|0.0|1237|cam:101489438|KUP system potassium uptake protein	-	-	-	gi|955334393|ref|XP_014634197.1|/0/PREDICTED: potassium transporter 25-like [Glycine max]
comp68784_c0_seq2	1621	11.2733	0.1	-6.81677	Down	0.837917	len=1621 path=[3249:0-192 3442:193-246 3496:247-343 3593:344-397 3653:398-1196 1050:1197-1222 1076:1223-1328 1182:1329-1486 1340:1487-1620]	K09422|1|5e-125|448|pvu:PHAVU_002G159700g|myb proto-oncogene protein, plant	-	-	-	gi|593790980|ref|XP_007158529.1|/3.76083e-124/hypothetical protein PHAVU_002G159700g [Phaseolus vulgaris]
comp73970_c3_seq7	971	0.01	40.66	11.9894	Up	0.986469	len=971 path=[7544:0-27 7572:28-41 7586:42-51 7596:52-65 7610:66-66 7611:67-68 7612:69-78 7622:79-102 7646:103-120 7664:121-144 7688:145-164 7708:165-320 7864:321-344 7888:345-366 7910:367-373 7917:374-394 3334:395-412 3352:413-439 3379:440-463 3403:464-473 3413:474-497 3437:498-563 3503:564-565 3505:566-569 3509:570-600 3540:601-617 3557:618-632 3572:633-652 3592:653-653 3593:654-654 3594:655-68…	K18108|1|2e-62|239|vvi:100232956|(-)-alpha-terpineol synthase [EC:4.2.3.111];K15096|2|3e-53|209|cit:102607029|(R)-limonene synthase [EC:4.2.3.20];K14173|3|1e-48|193|vvi:100246686|alpha-farnesene synthase [EC:4.2.3.46];K12742|4|3e-45|182|pvu:PHAVU_011G107200g|isoprene synthase [EC:4.2.3.27]	-	-	-	gi|922329367|ref|XP_003628406.2|/1.50035e-102/monoterpene synthase [Medicago truncatula]
comp76010_c0_seq3	2425	5.83	0.01	-9.18735	Down	0.883573	len=2425 path=[6563:0-35 7138:36-36 10914:37-41 10919:42-43 10921:44-44 2944:45-91 10971:92-95 6841:96-107 2991:108-119 3003:120-121 3005:122-155 7030:156-167 3051:168-257 11122:258-282 11181:283-301 3420:302-314 3433:315-338 11216:339-379 3498:380-405 3524:406-411 3530:412-421 3540:422-442 3561:443-508 3627:509-509 3628:510-533 3652:534-579 8032:580-600 3716:601-630 3746:631-651 3767:652-1361 44…	K00276|1|5e-10|67.4|mtr:MTR_1g104550|primary-amine oxidase [EC:1.4.3.21]	-	-	-	gi|502111715|ref|XP_004494144.1|/0/PREDICTED: PAN domain-containing protein At5g03700 [Cicer arietinum]
comp394736_c0_seq1	423	0.01	5.08	8.98868	Up	0.868231	len=423 path=[401:0-422]	-	-	-	-	gi|950939154|ref|XP_014489975.1|/9.65882e-22/PREDICTED: uncharacterized protein LOC106752744 [Vigna radiata var. radiata]
comp75157_c0_seq22	753	0.01	4.84	8.91886	Up	0.862636	len=753 path=[3117:0-126 3244:127-184 3302:185-236 3354:237-270 12634:271-273 3391:274-396 12712:397-397 3640:398-752]	K09264|1|7e-50|197|mus:103985196|MADS-box transcription factor, plant	GO:0043231//intracellular membrane-bounded organelle	GO:0003677//DNA binding;GO:0001071//nucleic acid binding transcription factor activity	GO:0006351//transcription, DNA-templated	gi|593696247|ref|XP_007148609.1|/3.11393e-77/hypothetical protein PHAVU_005G000900g [Phaseolus vulgaris]
comp68257_c0_seq3	1418	0.05	6.14333	6.94095	Up	0.804916	len=1418 path=[4702:0-114 4817:115-278 4981:279-315 5018:316-336 756:337-360 780:361-745 1165:746-1130 1550:1131-1154 1574:1155-1161 1581:1162-1417]	K13415|1|2e-18|94.7|mdm:103401427|protein brassinosteroid insensitive 1 [EC:2.7.10.1 2.7.11.1]	-	-	-	gi|357465027|ref|XP_003602795.1|/2.76436e-120/squamosa promoter-binding 13A-like protein [Medicago truncatula]
comp67847_c0_seq8	694	0.01	12.64	10.3038	Up	0.94652	len=694 path=[1:0-178 180:179-441 443:442-519 2635:520-539 541:540-558 560:559-570 572:571-693]	K16908|1|4e-101|367|cam:101508221|chloroplast NAD(P)H dehydrogenase [EC:1.6.99.-]	-	-	-	gi|502119387|ref|XP_004496602.1|/2.92127e-100/PREDICTED: putative 4-hydroxy-tetrahydrodipicolinate reductase 3, chloroplastic isoform X2 [Cicer arietinum]
comp67423_c0_seq1	703	0.01	12.75	10.3163	Up	0.947081	len=703 path=[1:0-91 4488:92-100 102:101-120 122:121-177 179:178-202 204:203-270 4543:271-286 289:287-288 291:289-384 387:385-402 405:403-428 4588:429-539 4651:540-563 3090:564-630 633:631-672 4721:673-674 722:675-702]	-	-	-	-	gi|357469071|ref|XP_003604820.1|/1.3254e-47/SOUL heme-binding family protein [Medicago truncatula]
comp61091_c1_seq1	283	0.01	84.4667	13.0442	Up	0.994636	len=283 path=[852:0-282]	-	-	-	-	-
comp66780_c0_seq1	600	0.27	52.2033	7.59504	Up	0.920646	len=600 path=[2661:0-25 4270:26-150 2812:151-193 3458:194-309 3574:310-319 3584:320-599]	K09680|1|1e-44|179|cam:101494363|type II pantothenate kinase [EC:2.7.1.33]	-	-	-	gi|947090064|gb|KRH38729.1|/9.81315e-45/hypothetical protein GLYMA_09G154000 [Glycine max]
comp65856_c0_seq1	711	0.01	4.38	8.77479	Up	0.850201	len=711 path=[3350:0-158 905:159-274 1021:275-475 1222:476-710]	-	-	-	-	gi|357496565|ref|XP_003618571.1|/1.04355e-47/WRKY transcription factor 11-2, putative [Medicago truncatula]
comp70353_c0_seq4	495	5.68333	0.01	-9.15059	Down	0.880775	len=495 path=[1083:0-84 1190:85-404 1510:405-420 1526:421-494]	-	-	-	-	gi|920688611|gb|KOM32594.1|/6.57125e-53/hypothetical protein LR48_Vigan01g215000 [Vigna angularis]
comp76167_c1_seq6	640	0.01	4.04333	8.6594	Up	0.839816	len=640 path=[4141:0-280 4709:281-299 4728:300-323 4752:324-358 15014:359-359 15015:360-363 4940:364-381 15160:382-536 15316:537-551 15331:552-562 5231:563-565 5234:566-636 5330:637-639]	K02256|1|9e-07|53.9|vvi:7498537|cytochrome c oxidase subunit 1 [EC:1.9.3.1]	GO:0016020//membrane	-	-	gi|115392231|gb|ABI96916.1|/6.01387e-06/cytochrome oxidase subunit 1 [Liriodendron tulipifera]
comp64690_c0_seq1	940	56.7733	0.5	-6.82714	Down	0.881682	len=940 path=[1:0-71 73:72-73 75:74-173 175:174-188 190:189-939]	K11426|1|4e-57|222|sly:101250545|SET and MYND domain-containing protein;K19476|3|9e-16|84.7|mdm:103418875|vacuolar protein sorting-associated protein IST1	GO:0005576//extracellular region	GO:0046914//transition metal ion binding	-	gi|357441253|ref|XP_003590904.1|/1.32035e-108/germin family protein [Medicago truncatula]
comp74122_c0_seq59	1666	0.01	3.29333	8.3634	Up	0.810928	len=1666 path=[8309:0-386 24283:387-523 8836:524-1137 24925:1138-1138 9451:1139-1199 9512:1200-1339 9656:1340-1369 25064:1370-1401 9718:1402-1447 9764:1448-1450 9767:1451-1522 3462:1523-1531 3471:1532-1560 3500:1561-1579 3519:1580-1595 25152:1596-1610 25167:1611-1641 25189:1642-1643 25190:1644-1665]	K17498|1|8e-131|397|cam:101507994|transcription factor SPN1	GO:0043231//intracellular membrane-bounded organelle	GO:0003676//nucleic acid binding	-	gi|502162322|ref|XP_004512465.1|/5.7268e-130/PREDICTED: protein IWS1 homolog [Cicer arietinum]
comp59145_c0_seq1	650	0.296667	89.12	8.23076	Up	0.949667	len=650 path=[1:0-649]	K17893|1|6e-73|273|cam:101497212|ubiquinol oxidase [EC:1.10.3.11]	GO:0019866//organelle inner membrane;GO:0043231//intracellular membrane-bounded organelle;GO:0031224//intrinsic component of membrane	GO:0043169//cation binding;GO:0003824//catalytic activity	GO:0051234//establishment of localization;GO:0032501//multicellular organismal process;GO:0006091//generation of precursor metabolites and energy	gi|502142111|ref|XP_004504796.1|/3.81242e-72/PREDICTED: ubiquinol oxidase 2, mitochondrial-like [Cicer arietinum]
comp72905_c0_seq6	314	0.01	7.68	9.58496	Up	0.910194	len=314 path=[9585:0-45 9631:46-266 9852:267-281 25133:282-290 25142:291-313]	-	-	-	-	-
comp69692_c0_seq1	433	0.01	4.83333	8.91687	Up	0.862374	len=433 path=[43:0-144 188:145-181 225:182-311 10457:312-331 10477:332-335 7958:336-373 7996:374-393 10887:394-398 8084:399-407 454:408-408 10540:409-432]	-	-	-	-	gi|734363785|gb|KHN16846.1|/4.86959e-34/Methyl-CpG-binding domain-containing protein 13 [Glycine soja]
comp64130_c0_seq1	1035	0.01	11.55	10.1737	Up	0.941	len=1035 path=[1842:0-194 2037:195-217 2060:218-681 2524:682-968 4038:969-1034]	-	-	-	-	gi|922397207|ref|XP_013465855.1|/6.11977e-73/DUF1350 family protein [Medicago truncatula]
comp72558_c0_seq2	1596	7.13333	0.01	-9.47843	Down	0.903526	len=1596 path=[1574:0-27 1602:28-147 1722:148-161 1736:162-553 2128:554-556 2131:557-689 2264:690-696 2271:697-697 2272:698-867 2442:868-883 2458:884-947 2522:948-949 2524:950-1113 2688:1114-1354 5062:1355-1355 5064:1356-1362 2937:1363-1366 2941:1367-1369 2944:1370-1595]	K14791|1|2e-110|400|pvu:PHAVU_008G287000g|periodic tryptophan protein 1	-	-	-	gi|593566579|ref|XP_007142512.1|/1.15115e-109/hypothetical protein PHAVU_008G287000g [Phaseolus vulgaris]
comp61596_c1_seq1	1043	0.01	13.2	10.3663	Up	0.949083	len=1043 path=[1:0-169 171:170-178 180:179-716 718:717-1042]	-	-	-	-	gi|734354920|gb|KHN13805.1|/9.68211e-151/hypothetical protein glysoja_016089 [Glycine soja]
comp44130_c1_seq1	289	0.01	3.16667	8.30682	Up	0.80538	len=289 path=[819:0-116 936:117-288]	-	-	-	-	-
comp68850_c1_seq16	379	0.01	58.07	12.5036	Up	0.991248	len=379 path=[6399:0-22 3153:23-64 3195:65-92 3223:93-378]	-	-	-	-	-
comp49322_c0_seq1	279	4.57	0.01	-8.83605	Down	0.855623	len=279 path=[257:0-75 333:76-278]	-	-	-	-	-
comp72394_c0_seq1	284	0.01	16.6733	10.7033	Up	0.960773	len=284 path=[177:0-33 2300:34-58 237:59-65 244:66-66 245:67-78 1013:79-110 1045:111-115 1050:116-126 299:127-128 748:129-283]	-	-	-	-	-
comp72623_c0_seq6	646	0.01	3.71667	8.53787	Up	0.828398	len=646 path=[13911:0-93 4997:94-112 15381:113-124 15393:125-137 3302:138-645]	K08081|1|2e-29|129|gmx:100306108|tropinone reductase I [EC:1.1.1.206]	-	GO:0003824//catalytic activity	GO:0008152//metabolic process	gi|922344054|ref|XP_013448946.1|/1.04239e-29/NAD(P)-binding rossmann-fold protein [Medicago truncatula]
comp75549_c0_seq17	2428	0.01	3.60333	8.49319	Up	0.823747	len=2428 path=[12852:0-56 4631:57-72 4647:73-201 11765:202-225 4800:226-336 4911:337-355 4930:356-360 4935:361-375 4950:376-392 4967:393-422 4997:423-446 5021:447-456 5031:457-516 5091:517-561 5136:562-615 5190:616-639 5214:640-702 5277:703-726 5301:727-762 5337:763-813 5388:814-837 5412:838-859 5434:860-874 5449:875-883 5458:884-887 5462:888-898 5473:899-902 5477:903-911 5486:912-967 5542:968-99…	K18213|1|0.0|813|cam:101488340|proteinaceous RNase P [EC:3.1.26.5]	-	-	-	gi|502077839|ref|XP_004485760.1|/0/PREDICTED: proteinaceous RNase P 2 [Cicer arietinum]
comp70946_c0_seq21	1536	0.01	4.41667	8.78681	Up	0.851371	len=1536 path=[13285:0-5 11464:6-41 13457:42-161 10547:162-211 6060:212-368 6217:369-494 14937:495-737 6586:738-752 6601:753-781 15031:782-791 6640:792-1144 15374:1145-1146 15376:1147-1159 15389:1160-1224 7073:1225-1535]	K01537|1|1e-172|582|cam:101494795|Ca2+-transporting ATPase [EC:3.6.3.8]	-	-	-	gi|502123238|ref|XP_004498043.1|/8.91956e-172/PREDICTED: calcium-transporting ATPase 4, plasma membrane-type [Cicer arietinum]
comp75812_c0_seq17	300	6.3	0.01	-9.29921	Down	0.891498	len=300 path=[9023:0-168 4456:169-192 4480:193-193 4481:194-196 4484:197-282 14286:283-299]	K11593|1|4e-49|192|gmx:100798086|eukaryotic translation initiation factor 2C	-	-	-	gi|734359118|gb|KHN15131.1|/3.50417e-48/Protein argonaute PNH1 [Glycine soja]
comp2528932_c0_seq1	201	3.09333	0.01	-8.27302	Down	0.801563	len=201 path=[1:0-200]	-	-	-	-	-
comp56605_c1_seq1	738	0.01	13.0967	10.355	Up	0.948637	len=738 path=[1:0-448 450:449-462 464:463-504 506:505-510 512:511-737]	K09422|1|8e-35|147|gmx:100799402|myb proto-oncogene protein, plant	-	-	-	gi|768031916|gb|AJT60328.1|/2.24858e-48/MYBJ2 [Caragana korshinskii]
comp67118_c0_seq3	673	0.14	13.6267	6.60486	Up	0.831759	len=673 path=[3571:0-69 1054:70-102 1087:103-170 1155:171-672]	-	-	-	-	gi|502104530|ref|XP_004492570.1|/8.69477e-22/PREDICTED: uncharacterized protein LOC101501255 [Cicer arietinum]
comp64795_c0_seq1	504	0.01	7.22667	9.49719	Up	0.904832	len=504 path=[1:0-398 2628:399-503]	K18416|1|6e-25|113|pxb:103932657|3'-5' exoribonuclease 1 [EC:3.1.-.-];K18418|5|3e-23|107|sly:101262330|ERI1 exoribonuclease 3 [EC:3.1.-.-]	-	-	-	gi|502158705|ref|XP_004511251.1|/6.61246e-28/PREDICTED: uncharacterized exonuclease domain-containing protein At3g15140 [Cicer arietinum]
comp66841_c0_seq1	1002	107.167	0.126667	-9.7246	Down	0.983011	len=1002 path=[1:0-720 2360:721-721 827:722-1001]	K13070|1|4e-60|216|osa:4335093|momilactone-A synthase [EC:1.1.1.295];K09841|3|2e-51|203|egr:104454559|xanthoxin dehydrogenase [EC:1.1.1.288]	-	-	-	gi|502112050|ref|XP_004494228.1|/5.10459e-103/PREDICTED: secoisolariciresinol dehydrogenase-like [Cicer arietinum]
comp55811_c0_seq1	1413	52.0467	0.0466667	-10.1232	Down	0.981699	len=1413 path=[1:0-933 938:934-1136 1141:1137-1141 1146:1142-1412]	K07374|1|4e-65|249|gmx:100819125|tubulin alpha	-	-	-	gi|502116712|ref|XP_004495563.1|/4.42799e-86/PREDICTED: AT-hook motif nuclear-localized protein 19 [Cicer arietinum]
comp75184_c2_seq20	1971	0.683333	93.0167	7.08876	Up	0.899197	len=1971 path=[1:0-229 231:230-302 304:303-355 357:356-362 364:363-409 411:410-437 439:438-466 468:467-542 544:543-580 582:581-623 625:624-682 684:683-731 733:732-760 762:761-788 790:789-826 828:827-1100 1102:1101-1129 1131:1130-1563 1565:1564-1611 1613:1612-1970]	K02703|1|0.0|692|cam:6797508|photosystem II P680 reaction center D1 protein	GO:0009521;GO:0031224//intrinsic component of membrane;GO:0009534//chloroplast thylakoid;GO:0042716	GO:0046914//transition metal ion binding;GO:0009055//electron carrier activity	GO:0051234//establishment of localization;GO:0006950//response to stress;GO:0009767//photosynthetic electron transport chain	gi|112030956|gb|ABH88068.1|/0/photosystem II protein D1 (chloroplast) [Phaseolus vulgaris]
comp74967_c0_seq1	523	118.26	0.01	-13.5297	Down	0.996523	len=523 path=[10199:0-61 14034:62-63 10263:64-67 10267:68-210 14052:211-217 10417:218-522]	-	-	-	-	gi|922397399|ref|XP_013465932.1|/2.70686e-06/homeobox knotted-like protein [Medicago truncatula]
comp67716_c0_seq1	999	143.64	2.42	-5.89131	Down	0.826259	len=999 path=[1:0-324 3049:325-346 348:347-590 3160:591-591 3161:592-643 645:644-714 3247:715-716 3249:717-721 2007:722-731 732:732-998]	-	-	-	-	gi|357517113|ref|XP_003628845.1|/1.76543e-45/hydroxyproline-rich glycoprotein family protein, putative [Medicago truncatula]
comp168123_c0_seq1	233	0.01	4.39667	8.78027	Up	0.850756	len=233 path=[211:0-232]	-	-	-	-	-
comp66777_c0_seq2	2990	4.52667	0.01	-8.82231	Down	0.854552	len=2990 path=[1:0-250 252:251-313 6788:314-544 564:545-903 923:904-906 926:907-2989]	K09487|1|0.0|1272|cam:101513028|heat shock protein 90kDa beta	GO:0044424	GO:0005515//protein binding;GO:0032559	GO:0044267//cellular protein metabolic process;GO:0050896//response to stimulus	gi|502170092|ref|XP_004514756.1|/0/PREDICTED: heat shock cognate 90 kDa protein [Cicer arietinum]
comp49434_c2_seq1	231	0.616667	3318.3	12.3937	Up	0.999145	len=231 path=[313:0-32 346:33-230]	K08912|1|9e-39|158|sita:101767618|light-harvesting complex II chlorophyll a/b binding protein 1	GO:0009521;GO:0031224//intrinsic component of membrane;GO:0009534//chloroplast thylakoid	GO:0046906//tetrapyrrole binding;GO:0043169//cation binding	GO:0006464//cellular protein modification process;GO:0006091//generation of precursor metabolites and energy	gi|3293555|gb|AAC25775.1|/7.25327e-38/chlorophyll a/b binding protein [Medicago sativa]
comp64471_c0_seq1	1348	298.767	0.14	-11.0594	Down	0.99552	len=1348 path=[1332:0-273 1612:274-381 1720:382-546 1885:547-726 3395:727-739 2078:740-1347]	K06464|1|1e-09|65.1|atr:105420786|integrin beta 2;K06588|1|1e-09|65.1|atr:105420786|integrin beta 5;K19519|1|1e-09|65.1|atr:105420786|transforming growth factor-beta-induced protein	-	-	-	gi|922386946|ref|XP_003597210.2|/1.18039e-72/fasciclin domain protein [Medicago truncatula]
comp2491_c0_seq1	323	0.01	6.69333	9.38658	Up	0.897384	len=323 path=[1:0-75 77:76-121 123:122-322]	-	-	-	-	-
comp59265_c0_seq2	435	0.613333	38.9067	5.9872	Up	0.821253	len=435 path=[2010:0-146 2157:147-329 4659:330-344 4674:345-345 4334:346-370 4359:371-434]	-	-	-	-	-
comp62116_c0_seq2	837	0.01	17.6367	10.7844	Up	0.963228	len=837 path=[1:0-111 113:112-118 120:119-168 170:169-188 2025:189-255 1659:256-273 257:274-836]	K01184|1|3e-10|66.2|obr:102702858|polygalacturonase [EC:3.2.1.15]	-	GO:0003676//nucleic acid binding	-	gi|357442077|ref|XP_003591316.1|/2.6764e-38/MYB family transcription factor [Medicago truncatula]
comp58152_c0_seq1	1575	0.28	26.1867	6.54726	Up	0.850022	len=1575 path=[1:0-586 3237:587-634 3285:635-675 588:676-1574]	-	-	-	-	gi|502083673|ref|XP_004487530.1|/5.31715e-68/PREDICTED: uncharacterized protein At4g22758-like [Cicer arietinum]
comp75407_c2_seq9	713	9.25667	0.01	-9.85435	Down	0.925571	len=713 path=[8389:0-249 3344:250-287 3382:288-313 19287:314-325 8686:326-347 4422:348-367 19332:368-376 19341:377-391 8910:392-401 19366:402-445 3539:446-453 19409:454-496 3590:497-497 3591:498-518 19463:519-550 19486:551-574 19510:575-595 19531:596-658 3752:659-668 3762:669-701 4791:702-712]	K09422|1|1e-65|249|gmx:100797787|myb proto-oncogene protein, plant;K02947|3|6e-64|244|pvu:PHAVU_002G159600g|small subunit ribosomal protein S10e	-	-	-	gi|955348115|ref|XP_014619022.1|/7.19336e-65/PREDICTED: uncharacterized protein LOC100797787 [Glycine max]
comp67075_c0_seq1	2244	0.243333	40.5467	7.38051	Up	0.907667	len=2244 path=[2222:0-1488 3711:1489-1493 3716:1494-2036 5363:2037-2071 4294:2072-2243]	K11000|1|1e-115|417|bvg:104900835|callose synthase [EC:2.4.1.-];K10683|2|8e-114|412|cic:CICLE_v10014038mg|BRCA1-associated RING domain protein 1;K17964|4|6e-112|405|gmx:100811379|leucine-rich PPR motif-containing protein, mitochondrial	-	-	-	gi|502162307|ref|XP_004512460.1|/0/PREDICTED: pentatricopeptide repeat-containing protein At1g31920 [Cicer arietinum]
comp817685_c0_seq1	373	0.01	3.4	8.40939	Up	0.815693	len=373 path=[351:0-372]	-	-	-	-	-
comp73771_c2_seq32	2375	3.35667	0.01	-8.39089	Down	0.81405	len=2375 path=[2285:0-756 3042:757-873 13090:874-901 7373:902-915 3201:916-940 3226:941-1112 9346:1113-1129 9363:1130-1183 13216:1184-1383 3598:1384-1408 3623:1409-1498 13286:1499-1527 3742:1528-1681 13366:1682-1703 3918:1704-1727 3942:1728-1826 4041:1827-1993 4208:1994-2012 4227:2013-2227 4445:2228-2238 4456:2239-2304 13479:2305-2331 4549:2332-2374]	K08272|1|1e-79|298|mtr:MTR_2g026050|calcium binding protein 39	-	-	-	gi|357447933|ref|XP_003594242.1|/7.70387e-79/calcium-binding protein [Medicago truncatula]
comp73650_c0_seq4	1406	12.73	0.01	-10.314	Down	0.946988	len=1406 path=[1396:0-160 7612:161-225 7677:226-350 5551:351-382 13394:383-391 13411:392-392 13412:393-402 1852:403-425 13378:426-427 4774:428-428 4775:429-458 13442:459-464 13448:465-466 4813:467-473 1923:474-508 13491:509-520 2943:521-559 13542:560-578 2028:579-602 13613:603-646 13672:647-709 13758:710-713 13762:714-716 13765:717-723 13772:724-737 13807:738-738 13787:739-862 14128:863-867 8017:…	K13993|1|1e-48|194|mtr:MTR_5g064060|HSP20 family protein	-	-	-	gi|965665675|dbj|BAT81163.1|/4.30291e-49/hypothetical protein VIGAN_03082800 [Vigna angularis var. angularis]
comp75053_c1_seq6	351	0.01	6.44667	9.33241	Up	0.893798	len=351 path=[9257:0-212 8241:213-304 9744:305-319 8348:320-350]	K01893|1|1e-10|65.1|mdm:103430180|asparaginyl-tRNA synthetase [EC:6.1.1.22]	-	GO:0016872//intramolecular lyase activity	GO:0009699//phenylpropanoid biosynthetic process;GO:0006575//cellular modified amino acid metabolic process	gi|502087917|ref|XP_004488681.1|/8.01912e-16/PREDICTED: fatty-acid-binding protein 3 [Cicer arietinum]
comp53855_c0_seq1	1612	0.0266667	28.8167	10.0777	Up	0.972162	len=1612 path=[1590:0-547 2138:548-557 2148:558-1611]	K05278|1|4e-164|578|mtr:MTR_5g059130|flavonol synthase [EC:1.14.11.23]	-	GO:0003824//catalytic activity	GO:0008152//metabolic process	gi|333102363|gb|AEF14416.1|/1.71426e-169/flavonol synthase [Onobrychis viciifolia]
comp75768_c0_seq2	1651	0.01	3.45667	8.43324	Up	0.81819	len=1651 path=[6041:0-23 7002:24-40 647:41-43 650:44-197 7109:198-199 7111:200-298 905:299-805 7281:806-813 7289:814-834 1441:835-986 1593:987-987 1594:988-1116 7684:1117-1117 7685:1118-1175 7403:1176-1260 7450:1261-1261 7451:1262-1263 7455:1264-1323 1930:1324-1324 1931:1325-1333 1940:1334-1650]	K15255|1|4e-06|53.9|mtr:MTR_6g008440|ATP-dependent DNA helicase PIF1 [EC:3.6.4.12]	-	-	-	gi|922407084|ref|XP_013469922.1|/2.95997e-07/transmembrane protein, putative [Medicago truncatula]
comp70422_c0_seq15	1059	0.01	5.45667	9.09188	Up	0.876478	len=1059 path=[4252:0-15 4268:16-208 18406:209-221 4554:222-635 4969:636-660 4994:661-681 1686:682-698 1703:699-700 1705:701-740 18955:741-747 2190:748-834 1800:835-852 1818:853-894 1860:895-913 1879:914-1058]	-	-	-	-	-
comp74532_c0_seq59	678	0.01	3.1	8.27612	Up	0.80206	len=678 path=[6194:0-66 6261:67-68 6263:69-86 6281:87-240 2629:241-278 2667:279-309 2881:310-323 13252:324-334 7890:335-342 2914:343-406 2978:407-422 2994:423-448 13307:449-454 3026:455-463 3035:464-524 3096:525-578 13401:579-593 7358:594-677]	K00863|1|4e-45|181|cam:101489047|dihydroxyacetone kinase [EC:2.7.1.29]	-	-	-	gi|828333083|ref|XP_012574887.1|/2.83549e-44/PREDICTED: putative 3,4-dihydroxy-2-butanone kinase isoform X2 [Cicer arietinum]
comp65409_c0_seq1	1902	1.23667	80.7	6.02804	Up	0.831163	len=1902 path=[1:0-301 304:302-1522 1528:1523-1901]	K17525|1|8e-08|59.7|tcc:TCM_005175|chitinase domain-containing protein 1	-	-	-	gi|922363780|ref|XP_003609151.2|/9.81623e-167/extracellular calcium sensing receptor [Medicago truncatula]
comp61560_c0_seq2	1590	10.9067	0.0466667	-7.8686	Down	0.887946	len=1590 path=[1:0-85 87:86-154 156:155-194 3251:195-230 198:231-311 279:312-312 280:313-520 3128:521-529 497:530-1589]	K01051|1|0.0|650|rcu:RCOM_0708470|pectinesterase [EC:3.1.1.11]	GO:0030312//external encapsulating structure	GO:0030234//enzyme regulator activity	GO:0071555//cell wall organization	gi|357450209|ref|XP_003595381.1|/0/pectinesterase/pectinesterase inhibitor [Medicago truncatula]
comp75223_c0_seq5	2084	1.22333	70.22	5.84299	Up	0.819961	len=2084 path=[8618:0-290 12816:291-302 8919:303-446 9063:447-609 15781:610-616 9233:617-660 9277:661-732 15968:733-765 16016:766-774 9391:775-824 9441:825-844 6534:845-1059 6749:1060-1099 16367:1100-1519 12131:1520-1531 7221:1532-1937 7627:1938-2008 7698:2009-2083]	K16296|1|0.0|710|pvu:PHAVU_009G072900g|serine carboxypeptidase-like clade I [EC:3.4.16.-]	-	-	-	gi|922376250|ref|XP_003602921.2|/0/1-O-acylglucose:anthocyanin acyltransferase [Medicago truncatula]
comp75718_c0_seq25	1781	48.4867	0.01	-12.2434	Down	0.989137	len=1781 path=[1:0-53 58:54-161 5778:162-173 166:174-348 341:349-368 8630:369-387 380:388-422 415:423-670 8692:671-673 666:674-713 709:714-844 8779:845-959 955:960-979 8843:980-990 986:991-1058 1054:1059-1095 8934:1096-1105 9017:1106-1109 9021:1110-1122 9034:1123-1124 9036:1125-1128 9040:1129-1130 9042:1131-1135 9047:1136-1139 9051:1140-1140 1136:1141-1151 1147:1152-1313 9183:1314-1318 1314:1319-…	K03006|1|1e-11|72.0|bvg:104900956|DNA-directed RNA polymerase II subunit RPB1 [EC:2.7.7.6]	-	-	-	gi|502150703|ref|XP_004508082.1|/3.60626e-107/PREDICTED: embryonic protein DC-8-like [Cicer arietinum]
comp38039_c0_seq1	1860	9.41333	976.087	6.69616	Up	0.881023	len=1860 path=[1:0-775 777:776-1645 1650:1646-1859]	K11517|1|0.0|672|cam:101512458|(S)-2-hydroxy-acid oxidase [EC:1.1.3.15]	-	GO:0000166//nucleotide binding;GO:0003824//catalytic activity	GO:0008152//metabolic process	gi|502087988|ref|XP_004488699.1|/0/PREDICTED: peroxisomal (S)-2-hydroxy-acid oxidase isoform X1 [Cicer arietinum]
comp73476_c2_seq9	2463	0.01	3.45	8.43045	Up	0.817781	len=2463 path=[9024:0-490 9515:491-540 9565:541-578 26377:579-581 26380:582-593 12259:594-602 9627:603-631 9656:632-644 26455:645-686 14549:687-687 14550:688-705 9730:706-729 9754:730-753 26547:754-761 9786:762-786 26576:787-788 14807:789-870 9895:871-910 9935:911-961 9986:962-981 10006:982-1015 10040:1016-1038 10063:1039-1091 10116:1092-1281 26794:1282-1282 26795:1283-1298 10323:1299-1305 10330:…	K04733|1|7e-121|435|cic:CICLE_v10006431mg|interleukin-1 receptor-associated kinase 4 [EC:2.7.11.1]	-	-	-	gi|828288420|ref|XP_012570052.1|/1.20548e-167/PREDICTED: wall-associated receptor kinase-like 8 isoform X2 [Cicer arietinum]
comp473449_c0_seq1	326	0.01	4.13	8.69	Up	0.842511	len=326 path=[1:0-325]	-	-	-	-	-
comp85932_c0_seq1	1686	0.0233333	29.1	10.2844	Up	0.974159	len=1686 path=[1:0-1685]	K17982|1|5e-53|200|egr:104442660|geranyllinalool synthase [EC:4.2.3.144];K04730|3|8e-40|151|gmx:100781932|interleukin-1 receptor-associated kinase 1 [EC:2.7.11.1];K18577|5|2e-32|141|mdm:103414113|mannosylglycoprotein endo-beta-mannosidase [EC:3.2.1.152]	-	-	-	gi|140068359|gb|ABE87589.2|/1.9112e-110/RNA-directed DNA polymerase (Reverse transcriptase); Ribonuclease H; Endonuclease/exonuclease/phosphatase [Medicago truncatula]
comp76183_c0_seq6	657	0.01	5.74667	9.16658	Up	0.882106	len=657 path=[13475:0-37 9353:38-38 1636:39-149 1747:150-238 15298:239-249 15707:250-255 2701:256-383 2829:384-391 2837:392-456 15590:457-457 15591:458-526 15647:527-528 15649:529-532 15653:533-618 15788:619-630 15800:631-636 15806:637-638 8442:639-653 3099:654-656]	K00894|1|4e-10|65.1|gmx:100793261|ethanolamine kinase [EC:2.7.1.82]	-	-	-	gi|947106506|gb|KRH54889.1|/2.78029e-09/hypothetical protein GLYMA_06G216800 [Glycine max]
comp27987_c0_seq1	442	0.01	9.17	9.84078	Up	0.924854	len=442 path=[1:0-441]	-	-	-	-	-
comp75928_c0_seq5	1930	0.333333	137.677	8.6901	Up	0.964991	len=1930 path=[6230:0-968 7199:969-1328 7561:1329-1375 7608:1376-1376 7609:1377-1672 7905:1673-1692 7944:1693-1894 22709:1895-1929]	K05337|1|8e-19|96.3|olu:OSTLU_7956|ferredoxin	-	GO:0046914//transition metal ion binding;GO:0005515//protein binding	GO:0044267//cellular protein metabolic process	gi|388517387|gb|AFK46755.1|/6.05411e-156/unknown [Lotus japonicus]
comp71484_c1_seq3	1083	0.01	3.16333	8.3053	Up	0.804906	len=1083 path=[9937:0-20 10244:21-46 948:47-77 979:78-99 1001:100-140 1042:141-145 1047:146-234 10317:235-252 1154:253-352 1254:353-402 1304:403-463 10473:464-473 1375:474-484 1386:485-696 1598:697-721 10528:722-742 10549:743-776 7515:777-815 1754:816-1082]	K11517|1|5e-62|238|pper:PRUPE_ppa007462mg|(S)-2-hydroxy-acid oxidase [EC:1.1.3.15]	-	-	-	gi|595862803|ref|XP_007211466.1|/3.3892e-61/hypothetical protein PRUPE_ppa007462mg [Prunus persica]
comp61430_c0_seq2	1154	0.0333333	6.57667	7.62425	Up	0.845055	len=1154 path=[1:0-67 69:68-460 462:461-469 471:470-786 788:787-1153]	K04730|1|1e-95|350|mtr:MTR_1g031200|interleukin-1 receptor-associated kinase 1 [EC:2.7.11.1]	-	-	-	gi|502123882|ref|XP_004498297.1|/1.14258e-102/PREDICTED: probable receptor-like protein kinase At5g39030 isoform X2 [Cicer arietinum]
comp72289_c0_seq9	1376	0.01	24.6467	11.2672	Up	0.975178	len=1376 path=[8315:0-26 8523:27-42 8539:43-66 8563:67-84 367:85-110 393:111-111 394:112-152 435:153-171 454:172-419 702:420-426 709:427-507 790:508-533 12948:534-534 12949:535-543 3046:544-636 3139:637-648 13033:649-662 3165:663-795 3298:796-824 13159:825-845 6637:846-999 826:1000-1028 13249:1029-1087 6897:1088-1117 6927:1118-1153 6963:1154-1375]	K08770|1|0.0|681|ppp:PHYPADRAFT_222215|ubiquitin C	GO:0043231//intracellular membrane-bounded organelle	-	GO:0043412//macromolecule modification;GO:0010033//response to organic substance;GO:0032502//developmental process	gi|698474958|ref|XP_009784905.1|/0/PREDICTED: polyubiquitin-like isoform X1 [Nicotiana sylvestris]
comp72548_c2_seq31	822	0.01	5.35333	9.06429	Up	0.874189	len=822 path=[1:0-131 133:132-151 153:152-358 6993:359-360 6995:361-430 7540:431-435 2072:436-452 379:453-520 2040:521-545 472:546-590 517:591-614 7180:615-645 7211:646-655 7221:656-662 589:663-674 601:675-783 7344:784-821]	-	-	-	-	-
comp73037_c1_seq2	648	3.11667	0.01	-8.28386	Down	0.802834	len=648 path=[2689:0-597 3287:598-647]	-	-	GO:0046872//metal ion binding	-	gi|502155227|ref|XP_004509999.1|/1.26071e-51/PREDICTED: protein strawberry notch-like [Cicer arietinum]
comp74935_c0_seq5	2134	6.54	0.01	-9.35315	Down	0.895218	len=2134 path=[13094:0-130 13228:131-219 13317:220-234 13332:235-363 8906:364-383 14782:384-394 11847:395-991 12444:992-1001 12454:1002-1010 12463:1011-1034 3280:1035-1072 6698:1073-1708 7334:1709-1730 7356:1731-1768 7394:1769-2133]	K13863|1|0.0|976|mtr:MTR_7g086610|solute carrier family 7 (cationic amino acid transporter), member 1	GO:0016020//membrane	-	GO:0006865//amino acid transport	gi|357508841|ref|XP_003624709.1|/0/cationic amino acid transporter 2, vacuolar protein [Medicago truncatula]
comp75876_c0_seq6	1807	6.03333	0.01	-9.23681	Down	0.887084	len=1807 path=[8690:0-0 7903:1-38 293:39-75 7054:76-96 351:97-113 9284:114-149 5481:150-169 424:170-444 9365:445-445 700:446-523 9386:524-568 823:569-570 825:571-615 9514:616-617 9516:618-641 896:642-692 947:693-706 961:707-756 9608:757-770 1025:771-793 1048:794-824 9626:825-861 1116:862-913 9686:914-932 9705:933-945 1200:946-976 9729:977-1044 1299:1045-1062 1317:1063-1085 9816:1086-1129 1384:113…	K03178|1|2e-55|207|mtr:MTR_5g072460|ubiquitin-activating enzyme E1 [EC:6.2.1.45];K19042|3|3e-40|167|cam:101497921|E3 ubiquitin-protein ligase BOI and related proteins [EC:2.3.2.27];K04460|4|1e-30|135|vvi:100251525|serine/threonine-protein phosphatase 5 [EC:3.1.3.16];K15378|5|4e-21|103|cam:101514564|solute carrier family 45, member 1/2/4	-	-	-	gi|828320347|ref|XP_012572660.1|/2.17588e-89/PREDICTED: serine/threonine-protein phosphatase 7 long form homolog [Cicer arietinum]
comp75652_c0_seq28	1578	0.0166667	6.84667	8.68229	Up	0.884791	len=1578 path=[1993:0-128 2122:129-129 2123:130-153 2147:154-274 21458:275-285 15107:286-312 2497:313-314 2499:315-768 2953:769-774 2959:775-830 22121:831-831 3016:832-900 22145:901-909 3094:910-914 3099:915-916 3101:917-1010 22200:1011-1019 22209:1020-1095 3280:1096-1096 3281:1097-1188 22372:1189-1197 22381:1198-1199 22383:1200-1222 22406:1223-1225 22409:1226-1230 22414:1231-1243 13080:1244-1265…	K09598|1|6e-99|362|cam:101493736|signal peptide peptidase-like 3 [EC:3.4.23.-]	GO:0031224//intrinsic component of membrane	GO:0004175//endopeptidase activity	-	gi|502119254|ref|XP_004496555.1|/4.46817e-98/PREDICTED: signal peptide peptidase-like 1 [Cicer arietinum]
comp70031_c1_seq6	1246	0.0366667	7.52	7.68012	Up	0.857392	len=1246 path=[10005:0-253 10259:254-257 6140:258-277 12741:278-288 8883:289-419 9014:420-440 9035:441-694 2410:695-731 13006:732-738 2454:739-816 2532:817-839 2555:840-883 13080:884-885 2601:886-934 13675:935-958 2674:959-988 2704:989-1146 2862:1147-1185 13308:1186-1189 6718:1190-1245]	K07119|1|8e-170|597|cam:101492713|uncharacterized protein	-	GO:0003824//catalytic activity;GO:0046914//transition metal ion binding	GO:0008152//metabolic process	gi|502155727|ref|XP_004510170.1|/5.97998e-169/PREDICTED: 2-alkenal reductase (NADP(+)-dependent)-like [Cicer arietinum]
comp73917_c0_seq1	2837	0.0833333	10.5467	6.98368	Up	0.842631	len=2837 path=[15135:0-87 15234:88-144 15291:145-173 237:174-174 18667:175-178 18671:179-199 18692:200-215 279:216-231 295:232-280 344:281-322 18765:323-629 693:630-2099 13463:2100-2138 13502:2139-2149 13513:2150-2186 2163:2187-2330 2307:2331-2725 2703:2726-2836]	-	-	GO:0016778	GO:0006163//purine nucleotide metabolic process	gi|502112635|ref|XP_004494394.1|/0/PREDICTED: putative GTP diphosphokinase RSH1, chloroplastic isoform X2 [Cicer arietinum]
comp68542_c0_seq1	365	0.01	3.42667	8.42066	Up	0.816969	len=365 path=[340:0-52 1699:53-74 415:75-117 1742:118-127 1752:128-128 469:129-136 1756:137-137 1757:138-152 1897:153-156 1904:157-170 511:171-203 1809:204-208 549:209-267 1095:268-273 611:274-274 612:275-305 643:306-324 662:325-334 672:335-364]	-	-	-	-	-
comp72094_c0_seq5	1876	0.103333	12.5667	6.92615	Up	0.849139	len=1876 path=[7675:0-110 14310:111-113 14313:114-328 14518:329-331 8007:332-413 8089:414-535 2542:536-546 14666:547-564 2571:565-634 2641:635-1013 3020:1014-1054 3061:1055-1119 3126:1120-1177 14959:1178-1178 14960:1179-1181 4718:1182-1195 14996:1196-1208 4745:1209-1227 4764:1228-1270 3185:1271-1421 3336:1422-1875]	K08145|1|4e-91|240|osa:4339710|MFS transporter, SP family, solute carrier family 2 (facilitated glucose transporter), member 8	-	-	-	gi|920711647|gb|KOM52896.1|/9.17187e-149/hypothetical protein LR48_Vigan09g155500 [Vigna angularis]
comp71496_c0_seq11	456	0.01	12.78	10.3197	Up	0.947218	len=456 path=[2585:0-0 2586:1-149 2735:150-173 2759:174-190 2776:191-191 2777:192-215 2801:216-247 2833:248-288 2874:289-289 2875:290-308 2894:309-313 2899:314-325 2911:326-332 2918:333-346 2932:347-352 3967:353-365 3980:366-373 3988:374-375 3990:376-391 4006:392-399 4014:400-407 4022:408-455]	-	-	-	-	-
comp69336_c0_seq2	1137	0.01	5.21	9.02514	Up	0.871086	len=1137 path=[4993:0-67 173:68-92 2718:93-114 2740:115-166 2861:167-178 5821:179-195 257:196-242 304:243-398 460:399-422 484:423-517 579:518-641 703:642-1136]	K17573|1|5e-22|105|sot:102584209|meiosis arrest female protein 1	-	-	-	gi|502136912|ref|XP_004502893.1|/4.31458e-54/PREDICTED: uncharacterized protein LOC101500766 [Cicer arietinum]
comp74073_c1_seq1	1974	0.01	21.93	11.0987	Up	0.971493	len=1974 path=[1852:0-833 2686:834-856 2709:857-1405 3258:1406-1447 3300:1448-1484 11383:1485-1567 11466:1568-1584 3337:1585-1783 3536:1784-1791 3544:1792-1973]	K01285|1|0.0|723|cam:101495097|lysosomal Pro-X carboxypeptidase [EC:3.4.16.2]	-	-	-	gi|502112041|ref|XP_004494225.1|/0/PREDICTED: lysosomal Pro-X carboxypeptidase-like [Cicer arietinum]
comp61019_c0_seq1	1151	0.01	7.81667	9.61041	Up	0.911848	len=1151 path=[1134:0-131 2621:132-143 1278:144-988 2128:989-1150]	-	-	GO:0003676//nucleic acid binding	GO:0006351//transcription, DNA-templated	gi|502143447|ref|XP_004505346.1|/3.19963e-105/PREDICTED: uncharacterized protein LOC101511902 [Cicer arietinum]
comp72289_c0_seq11	1364	0.01	4.44333	8.7955	Up	0.851986	len=1364 path=[8315:0-26 8523:27-42 8539:43-66 8563:67-84 367:85-110 393:111-111 394:112-152 435:153-171 454:172-419 702:420-426 709:427-507 790:508-533 12948:534-534 12949:535-543 3046:544-636 3139:637-648 13033:649-662 3165:663-795 3298:796-824 13159:825-845 6637:846-999 826:1000-1028 13249:1029-1087 10077:1088-1105 6927:1106-1141 6963:1142-1363]	K08770|1|0.0|681|ppp:PHYPADRAFT_222215|ubiquitin C	GO:0043231//intracellular membrane-bounded organelle	-	GO:0043412//macromolecule modification;GO:0010033//response to organic substance;GO:0032502//developmental process	gi|698474958|ref|XP_009784905.1|/0/PREDICTED: polyubiquitin-like isoform X1 [Nicotiana sylvestris]
comp73873_c0_seq3	1676	0.01	6.08667	9.24951	Up	0.888133	len=1676 path=[1:0-76 4290:77-133 135:134-226 5138:227-239 241:240-265 267:266-275 277:276-289 291:290-393 5220:394-436 438:437-503 505:504-504 506:505-528 530:529-557 5293:558-837 842:838-926 931:927-951 956:952-1187 1192:1188-1341 1346:1342-1349 1354:1350-1384 1389:1385-1432 1437:1433-1675]	-	-	-	-	gi|502084816|ref|XP_004487769.1|/3.14251e-97/PREDICTED: uncharacterized protein LOC101488230 [Cicer arietinum]
comp70961_c0_seq6	2068	0.01	14.7433	10.5258	Up	0.954895	len=2068 path=[1:0-481 483:482-730 7359:731-798 800:799-936 4633:937-1054 7584:1055-1056 4753:1057-1072 938:1073-1251 1117:1252-1650 1516:1651-1843 5564:1844-2067]	-	-	-	-	gi|947051264|gb|KRH00793.1|/6.24129e-122/hypothetical protein GLYMA_18G234300 [Glycine max]
comp71355_c0_seq2	488	0.14	13.0333	6.54064	Up	0.825283	len=488 path=[3718:0-95 4638:96-116 3835:117-487]	K10529|1|1e-42|172|pvu:PHAVU_004G018900g|alpha-dioxygenase [EC:1.-.-.-]	-	GO:0016491//oxidoreductase activity	-	gi|357521567|ref|XP_003631072.1|/1.47217e-66/pathogen-inducible alpha-dioxygenase [Medicago truncatula]
comp75356_c0_seq24	1539	0.01	10.8367	10.0817	Up	0.936804	len=1539 path=[21489:0-84 21824:85-163 23922:164-164 23923:165-165 14490:166-218 14543:219-255 14580:256-268 14593:269-347 14672:348-372 14697:373-378 24364:379-409 24393:410-412 24396:413-414 10054:415-1118 10758:1119-1154 10794:1155-1203 10843:1204-1226 10866:1227-1307 24924:1308-1359 24943:1360-1424 25000:1425-1538]	-	-	-	-	gi|502164057|ref|XP_004513034.1|/5.65319e-90/PREDICTED: golgin candidate 1 [Cicer arietinum]
comp873631_c0_seq1	212	7.15	0.01	-9.4818	Down	0.903803	len=212 path=[190:0-211]	-	-	-	-	-
comp31354_c0_seq1	271	0.39	21.98	5.81657	Up	0.800151	len=271 path=[355:0-187 129:188-270]	-	-	-	-	-
comp75963_c0_seq5	1719	3.24	0.01	-8.33985	Down	0.808701	len=1719 path=[15825:0-76 15902:77-100 3052:101-106 3058:107-665 3620:666-926 3881:927-952 9918:953-1049 10015:1050-1073 10039:1074-1428 10394:1429-1442 10408:1443-1718]	K13348|1|5e-102|372|mtr:MTR_8g103490|protein Mpv17	-	-	-	gi|357521011|ref|XP_003630794.1|/3.69215e-101/peroxisomal membrane 22 kDa (Mpv17/PMP22) family protein [Medicago truncatula]
comp61763_c0_seq1	762	0.373333	42.7667	6.83988	Up	0.878407	len=762 path=[588:0-313 901:314-315 903:316-471 1059:472-502 1413:503-631 1542:632-644 1555:645-761]	K04733|1|2e-49|196|mtr:MTR_1g021610|interleukin-1 receptor-associated kinase 4 [EC:2.7.11.1]	-	-	-	gi|922397693|ref|XP_013466037.1|/4.9461e-62/cysteine-rich receptor-kinase-like protein [Medicago truncatula]
comp71354_c0_seq3	1127	0.06	10.5667	7.46034	Up	0.868354	len=1127 path=[1936:0-89 2050:90-335 3890:336-349 2296:350-669 2689:670-764 7324:765-767 4104:768-1126]	K08193|1|2e-40|166|cam:101513093|MFS transporter, ACS family, solute carrier family 17 (sodium-dependent inorganic phosphate cotransporter), other	-	-	-	gi|661885867|emb|CDP10484.1|/3.00753e-44/unnamed protein product [Coffea canephora]
comp60961_c0_seq1	916	0.04	53.2633	10.3789	Up	0.98411	len=916 path=[1:0-915]	K04730|1|9e-24|111|pda:103722631|interleukin-1 receptor-associated kinase 1 [EC:2.7.11.1]	-	GO:0005488	-	gi|4115547|dbj|BAA36415.1|/1.52396e-85/lectin [Robinia pseudoacacia]
comp74106_c0_seq2	2369	5.91	0.01	-9.20701	Down	0.884976	len=2369 path=[1:0-31 5276:32-55 6405:56-204 6464:205-495 498:496-513 516:514-711 6610:712-733 736:734-1823 1826:1824-1956 1959:1957-1980 6894:1981-2081 2094:2082-2280 2293:2281-2298 2311:2299-2368]	K15718|1|1e-76|288|mdm:103450937|linoleate 9S-lipoxygenase [EC:1.13.11.58]	-	-	-	gi|502113323|ref|XP_004494613.1|/0/PREDICTED: protein AUXIN RESPONSE 4 [Cicer arietinum]
comp75073_c0_seq2	2879	6.48	0.0566667	-6.83735	Down	0.803291	len=2879 path=[1:0-1468 15692:1469-1502 15772:1503-1869 15976:1870-2304 16143:2305-2314 16153:2315-2319 16158:2320-2320 2322:2321-2328 2330:2329-2380 6938:2381-2397 2618:2398-2878]	K14544|1|5e-79|296|csl:COCSUDRAFT_65874|U3 small nucleolar RNA-associated protein 22;K08770|2|1e-32|142|ath:AT1G64470|ubiquitin C;K12158|3|1e-12|76.3|vcn:VOLCADRAFT_76606|ubiquitin-like protein Nedd8	-	-	-	gi|922347389|ref|XP_013450605.1|/0/phosphatidylinositol 3- and 4-kinase [Medicago truncatula]
comp59541_c0_seq1	417	21.87	0.01	-11.0947	Down	0.971402	len=417 path=[405:0-22 428:23-175 581:176-180 586:181-313 719:314-333 749:334-364 780:365-416]	-	-	-	-	-
comp75874_c1_seq48	819	0.01	15.3067	10.5799	Up	0.956748	len=819 path=[38:0-65 16937:66-78 118:79-89 16578:90-110 16633:111-111 16600:112-118 16607:119-121 16610:122-129 16618:130-130 16619:131-144 186:145-206 16723:207-209 16726:210-210 16727:211-290 16810:291-295 16815:296-297 16817:298-323 16843:324-363 16883:364-368 16888:369-382 448:383-416 482:417-455 11914:456-532 17424:533-561 17703:562-562 17511:563-564 12078:565-715 16195:716-818]	K01792|1|5e-13|75.5|cam:101499665|glucose-6-phosphate 1-epimerase [EC:5.1.3.15]	-	-	-	gi|828301890|ref|XP_012569608.1|/3.13974e-12/PREDICTED: putative glucose-6-phosphate 1-epimerase isoform X2 [Cicer arietinum]
comp75856_c0_seq8	381	0.01	4.79333	8.90489	Up	0.861316	len=381 path=[15713:0-21 15735:22-45 22947:46-59 15773:60-60 15774:61-62 15776:63-70 15784:71-85 2130:86-132 16028:133-160 23125:161-164 23129:165-166 24229:167-167 16918:168-199 19141:200-380]	K08967|1|3e-15|80.5|pvu:PHAVU_007G061500g|1,2-dihydroxy-3-keto-5-methylthiopentene dioxygenase [EC:1.13.11.53 1.13.11.54]	-	GO:0043169//cation binding;GO:0016491//oxidoreductase activity	GO:0043102	gi|965607627|dbj|BAT94118.1|/1.9119e-14/hypothetical protein VIGAN_08069100 [Vigna angularis var. angularis]
comp74011_c0_seq13	3992	0.306667	32.6967	6.73633	Up	0.868802	len=3992 path=[3400:0-2222 40937:2223-2229 26920:2230-2375 27066:2376-3056 27747:3057-3092 27783:3093-3116 27807:3117-3440 28131:3441-3644 41146:3645-3755 28446:3756-3856 28547:3857-3991]	K02705|1|0.0|821|mtr:MTR_4g051180|photosystem II CP43 chlorophyll apoprotein	-	-	-	gi|308742593|gb|ADO33444.1|/0/photosystem II CP43 chlorophyll apoprotein (plastid) [Smilax china]
comp61535_c0_seq2	1222	0.583333	81.97	7.13463	Up	0.900742	len=1222 path=[1:0-202 4912:203-221 223:222-970 980:971-1190 5724:1191-1200 5735:1201-1210 5588:1211-1221]	K03596|1|4e-137|392|cam:101508251|GTP-binding protein LepA	GO:0009536//plastid;GO:0016020//membrane	GO:0017111//nucleoside-triphosphatase activity;GO:0043021//ribonucleoprotein complex binding;GO:0008135//translation factor activity, RNA binding;GO:0032561//guanyl ribonucleotide binding	GO:0006412//translation;GO:0009207	gi|502137208|ref|XP_004503008.1|/2.73774e-136/PREDICTED: translation factor GUF1 homolog, chloroplastic isoform X1 [Cicer arietinum]
comp499220_c0_seq1	317	0.01	5.09667	8.99341	Up	0.868667	len=317 path=[295:0-316]	-	-	-	-	gi|951027515|ref|XP_014514192.1|/1.12134e-09/PREDICTED: protein indeterminate-domain 5, chloroplastic-like [Vigna radiata var. radiata]
comp76056_c0_seq35	4051	18.74	0.01	-10.8719	Down	0.965788	len=4051 path=[15902:0-655 16558:656-1120 1418:1121-1168 24391:1169-1192 14674:1193-1199 24420:1200-1223 1521:1224-1488 21574:1489-1499 1943:1500-1554 1998:1555-1602 2046:1603-1624 24540:1625-1684 2128:1685-1699 24600:1700-1708 24640:1709-1746 24657:1747-1751 24662:1752-1784 24695:1785-1857 2301:1858-1981 24775:1982-1988 2432:1989-2055 2499:2056-2121 2565:2122-2234 24920:2235-2264 2708:2265-2376 …	K17302|1|0.0|1343|cam:101492792|coatomer, subunit beta'	-	-	-	gi|502147645|ref|XP_004506861.1|/0/PREDICTED: coatomer subunit beta'-2 [Cicer arietinum]
comp74455_c1_seq7	1231	1.09333	92.4733	6.40223	Up	0.8549	len=1231 path=[54:0-28 83:29-647 702:648-698 753:699-798 854:799-807 863:808-877 22959:878-880 22962:881-943 999:944-976 8384:977-977 23161:978-980 8388:981-1230]	K01870|1|1e-12|74.7|cam:101506446|isoleucyl-tRNA synthetase [EC:6.1.1.5]	-	-	-	gi|388521475|gb|AFK48799.1|/1.88492e-98/unknown [Lotus japonicus]
comp547685_c0_seq1	478	0.27	70.6467	8.03152	Up	0.941199	len=478 path=[456:0-477]	K05572|1|2e-90|330|mtr:MTR_7g021700|NAD(P)H-quinone oxidoreductase subunit 1 [EC:1.6.5.3];K05579|2|2e-90|330|mtr:MTR_4g006100|NAD(P)H-quinone oxidoreductase subunit H [EC:1.6.5.3];K05580|3|1e-84|311|cam:6797539|NAD(P)H-quinone oxidoreductase subunit I [EC:1.6.5.3]	GO:0009534//chloroplast thylakoid	GO:0046914//transition metal ion binding;GO:0051536//iron-sulfur cluster binding;GO:0048037//cofactor binding;GO:0050136//NADH dehydrogenase (quinone) activity	GO:0006091//generation of precursor metabolites and energy	gi|357467749|ref|XP_003604159.1|/1.14707e-89/NAD(P)H-quinone oxidoreductase subunit H [Medicago truncatula]
comp63615_c0_seq2	1786	0.01	14.68	10.5196	Up	0.95469	len=1786 path=[1764:0-588 2353:589-948 2713:949-981 2746:982-1094 5609:1095-1095 2860:1096-1785]	K13082|1|6e-48|192|gmx:732626|bifunctional dihydroflavonol 4-reductase/flavanone 4-reductase [EC:1.1.1.219 1.1.1.234];K08695|5|5e-47|189|atr:18427888|anthocyanidin reductase [EC:1.3.1.77]	-	-	-	gi|502077854|ref|XP_004485765.1|/2.83725e-136/PREDICTED: anthocyanidin reductase-like [Cicer arietinum]
comp68398_c0_seq5	1783	0.01	14.9467	10.5456	Up	0.955587	len=1783 path=[1:0-280 5499:281-1100 5614:1101-1246 1358:1247-1254 1366:1255-1296 1408:1297-1682 1794:1683-1707 1819:1708-1716 1828:1717-1782]	K08829|1|0.0|781|mtr:MTR_8g012450|male germ cell-associated kinase [EC:2.7.11.22];K08830|3|4e-173|608|rcu:RCOM_1416820|renal tumor antigen [EC:2.7.11.22]	-	GO:0004674//protein serine/threonine kinase activity;GO:0032559	GO:0006464//cellular protein modification process	gi|502155927|ref|XP_004510241.1|/0/PREDICTED: serine/threonine-protein kinase MHK [Cicer arietinum]
comp556082_c0_seq1	232	5.82333	0.01	-9.1857	Down	0.883429	len=232 path=[233:0-105 339:106-231]	K10352|1|1e-13|75.1|cam:101505698|myosin heavy chain	-	-	-	gi|734432867|gb|KHN46473.1|/1.47593e-14/Flagellar attachment zone protein 1 [Glycine soja]
comp47944_c0_seq1	430	0.01	18.4467	10.8491	Up	0.965132	len=430 path=[414:0-313 974:314-429]	-	-	-	-	gi|593261802|ref|XP_007133080.1|/1.52257e-27/hypothetical protein PHAVU_011G1498000g [Phaseolus vulgaris]
comp68985_c0_seq2	1145	0.08	30.34	8.56701	Up	0.947306	len=1145 path=[3503:0-121 415:122-332 4096:333-462 756:463-472 766:473-507 4182:508-526 820:527-533 827:534-1144]	K15255|1|9e-11|68.6|mtr:MTR_6g008440|ATP-dependent DNA helicase PIF1 [EC:3.6.4.12]	-	-	-	gi|502094113|ref|XP_004490142.1|/1.90439e-25/PREDICTED: uncharacterized protein LOC101496271 [Cicer arietinum]
comp68377_c0_seq3	1649	0.01	5.03667	8.97633	Up	0.867337	len=1649 path=[1762:0-963 2726:964-995 2758:996-1335 3929:1336-1648]	K04957|1|3e-53|210|sita:101767716|hyperpolarization activated cyclic nucleotide-gated potassium channel 4;K04955|2|2e-13|77.8|mis:MICPUN_56797|hyperpolarization activated cyclic nucleotide-gated potassium channel 2;K05391|3|7e-13|76.3|vvi:100241716|cyclic nucleotide gated channel, other eukaryote;K04910|4|1e-12|75.5|mis:MICPUN_98786|potassium voltage-gated channel Eag-related subfamily H member 7	-	-	-	gi|502078693|ref|XP_004486026.1|/0/PREDICTED: potassium channel KAT1-like [Cicer arietinum]
comp65177_c1_seq1	347	10.0733	0.01	-9.97633	Down	0.931649	len=347 path=[513:0-91 2598:92-346]	K13414|1|1e-06|52.0|fve:101302247|mitogen-activated protein kinase kinase kinase 1, plant [EC:2.7.11.25];K19613|2|2e-06|51.2|vvi:100241448|leucine-rich repeat protein SHOC2	-	-	-	gi|734416406|gb|KHN38285.1|/9.49638e-14/TMV resistance protein N [Glycine soja]
comp65643_c0_seq7	659	0.133333	13.7067	6.6837	Up	0.837377	len=659 path=[941:0-0 1943:1-26 6262:27-34 6270:35-42 1985:43-83 2026:84-108 6406:109-132 2075:133-153 6512:154-174 6533:175-196 6573:197-220 2163:221-271 6673:272-339 2282:340-346 2289:347-372 2315:373-388 4123:389-438 6896:439-444 6902:445-451 6909:452-459 2749:460-485 2775:486-518 2808:519-526 6924:527-658]	-	-	-	-	-
comp74892_c0_seq12	2601	0.01	14.59	10.5108	Up	0.954389	len=2601 path=[8896:0-352 9249:353-390 11294:391-397 381:398-406 390:407-1216 1200:1217-1454 13702:1455-1677 1661:1678-1750 1734:1751-1820 1804:1821-2110 2094:2111-2116 2100:2117-2279 2263:2280-2366 14026:2367-2381 14041:2382-2450 2434:2451-2600]	-	-	-	-	gi|922395927|ref|XP_003590788.2|/1.54666e-104/hypothetical protein MTR_1g075280 [Medicago truncatula]
comp74326_c0_seq5	757	15.5233	0.166667	-6.54133	Down	0.832674	len=757 path=[6043:0-113 6157:114-180 6224:181-200 6244:201-294 6338:295-321 6365:322-345 6389:346-756]	K13356|1|2e-117|421|mtr:MTR_4g053770|alcohol-forming fatty acyl-CoA reductase [EC:1.2.1.84]	-	-	-	gi|922367351|ref|XP_013455842.1|/1.55286e-116/gland-specific fatty acyl-CoA reductase [Medicago truncatula]
comp74454_c0_seq17	790	0.203333	14.4967	6.15573	Up	0.804566	len=790 path=[6763:0-230 6994:231-242 7006:243-280 7044:281-315 15663:316-316 1874:317-348 1906:349-417 15961:418-418 1976:419-509 3633:510-534 3658:535-543 3667:544-613 3300:614-748 16075:749-755 3442:756-756 3443:757-789]	-	-	-	-	gi|951070069|ref|XP_014490537.1|/1.79079e-09/PREDICTED: transcription factor MYB1R1 [Vigna radiata var. radiata]
comp3213_c0_seq1	258	0.01	3.25	8.3443	Up	0.809158	len=258 path=[1:0-257]	-	-	-	-	gi|388513343|gb|AFK44733.1|/3.33492e-06/unknown [Lotus japonicus]
comp75307_c1_seq1	401	37.5467	0.01	-11.8745	Down	0.985094	len=401 path=[1656:0-177 8704:178-210 4925:211-369 2026:370-370 2027:371-400]	-	-	-	-	gi|357441631|ref|XP_003591093.1|/1.42322e-33/translocon at the outer membrane ofs-like protein [Medicago truncatula]
comp68866_c0_seq1	847	9.37667	0.01	-9.87293	Down	0.926558	len=847 path=[1:0-20 22:21-63 65:64-315 317:316-353 355:354-375 377:376-516 1732:517-526 2493:527-589 597:590-593 601:594-654 662:655-846]	-	-	-	-	-
comp373764_c0_seq1	406	0.01	4.85667	8.92382	Up	0.863194	len=406 path=[384:0-405]	K06883|1|1e-07|55.5|mdm:103443119|uncharacterized protein	-	-	-	gi|828297061|ref|XP_012568764.1|/9.18404e-25/PREDICTED: LOW QUALITY PROTEIN: uncharacterized protein LOC101511096 [Cicer arietinum]
comp66476_c0_seq1	1104	0.586667	41.3167	6.13804	Up	0.830782	len=1104 path=[1:0-86 159:87-372 445:373-724 797:725-767 5350:768-768 5351:769-775 848:776-785 858:786-788 861:789-805 878:806-830 903:831-835 908:836-933 1007:934-1103]	K09264|1|9e-19|95.1|sot:102602089|MADS-box transcription factor, plant	-	-	-	gi|920687255|gb|KOM31238.1|/4.89775e-47/hypothetical protein LR48_Vigan01g079300 [Vigna angularis]
comp72295_c0_seq5	1202	15.2067	0.0933333	-7.3481	Down	0.880538	len=1202 path=[19675:0-14 19690:15-18 19694:19-32 19708:33-48 19724:49-49 10482:50-75 3727:76-102 19858:103-166 3818:167-178 19891:179-240 4740:241-458 20248:459-484 13198:485-487 4025:488-653 4191:654-669 20324:670-759 4298:760-1201]	K04123|1|4e-46|186|mtr:MTR_4g005230|ent-kaurenoic acid hydroxylase [EC:1.14.13.79];K17875|5|4e-39|162|cam:101496150|beta-amyrin 11-oxidase [EC:1.14.13.134]	-	GO:0016491//oxidoreductase activity;GO:0005506//iron ion binding	GO:0008152//metabolic process	gi|357467679|ref|XP_003604124.1|/3.04339e-45/cytochrome P450 family 88 protein [Medicago truncatula]
comp58265_c0_seq1	900	1.25	533.957	8.73865	Up	0.968451	len=900 path=[878:0-419 1298:420-430 1309:431-685 1818:686-697 1830:698-702 1581:703-752 2226:753-899]	K02259|1|3e-07|56.6|vcn:VOLCADRAFT_106026|cytochrome c oxidase assembly protein subunit 15	GO:0016020//membrane	-	-	gi|502132590|ref|XP_004501435.1|/1.14921e-37/PREDICTED: uncharacterized protein LOC101502251 [Cicer arietinum]
comp92376_c0_seq1	279	0.01	3.09667	8.27457	Up	0.801894	len=279 path=[1:0-278]	-	-	-	-	-
comp53901_c0_seq2	808	0.543333	85.8567	7.30395	Up	0.910747	len=808 path=[786:0-452 1239:453-807]	K03671|1|3e-53|209|mtr:MTR_5g037890|thioredoxin 1	-	GO:0015036//disulfide oxidoreductase activity	GO:0018904;GO:0019725//cellular homeostasis	gi|357486513|ref|XP_003613544.1|/1.78103e-52/thioredoxin-like protein [Medicago truncatula]
comp70467_c0_seq1	1463	0.01	7.11667	9.47506	Up	0.903413	len=1463 path=[5887:0-22 5910:23-138 9561:139-158 5505:159-171 9588:172-182 5529:183-248 5595:249-257 5604:258-305 5652:306-327 9674:328-377 5724:378-402 5749:403-492 450:493-518 9782:519-524 3591:525-625 3692:626-662 3729:663-684 3751:685-759 3826:760-878 3945:879-929 4627:930-949 4647:950-959 4657:960-978 4676:979-996 4063:997-997 4064:998-1032 4099:1033-1061 4128:1062-1211 7432:1212-1239 4309:…	K00469|1|3e-170|598|mtr:MTR_8g102150|inositol oxygenase [EC:1.13.99.1]	GO:0044424	GO:0046914//transition metal ion binding;GO:0016701//oxidoreductase activity, acting on single donors with incorporation of molecular oxygen	GO:0006020//inositol metabolic process	gi|357520775|ref|XP_003630676.1|/1.97221e-169/myo-inositol oxygenase [Medicago truncatula]
comp48468_c0_seq1	525	4.59	0.01	-8.84235	Down	0.856158	len=525 path=[1:0-450 452:451-524]	K01853|1|2e-17|89.0|pvu:PHAVU_002G302200g|cycloartenol synthase [EC:5.4.99.8]	-	GO:0016853//isomerase activity	-	gi|630058075|gb|AHY94897.1|/1.27364e-27/cycloartenol synthase [Astragalus membranaceus]
comp62492_c0_seq1	1318	0.373333	370.777	9.95587	Up	0.988488	len=1318 path=[1296:0-450 1747:451-451 1748:452-475 1772:476-1127 3216:1128-1317]	-	-	-	-	gi|357468177|ref|XP_003604373.1|/1.01697e-129/post-illumination chlorophyll fluorescence increase [Medicago truncatula]
comp55818_c0_seq2	241	6.78667	0.01	-9.40656	Down	0.898876	len=241 path=[1739:0-68 2348:69-97 1861:98-240]	-	-	-	-	-
comp73862_c0_seq1	392	4	0.01	-8.64386	Down	0.838521	len=392 path=[6090:0-52 6143:53-76 6167:77-102 2819:103-147 8840:148-160 1118:161-173 1131:174-212 1170:213-251 1209:252-252 1210:253-279 9184:280-288 9193:289-289 9194:290-292 9368:293-356 9243:357-357 1315:358-391]	K15449|1|3e-06|50.4|bdi:100846034|tRNA wybutosine-synthesizing protein 1 [EC:4.1.3.44]	-	GO:0016741	GO:0006730//one-carbon metabolic process	gi|922338857|ref|XP_003621015.2|/6.9268e-20/S-adenosylmethionine-dependent methyltransferase, putative [Medicago truncatula]
comp67357_c0_seq36	388	0.01	11.65	10.1861	Up	0.941553	len=388 path=[11329:0-184 11514:185-213 11543:214-216 13969:217-334 4366:335-387]	-	-	-	-	-
comp69531_c0_seq2	2142	144.297	0.01	-13.8168	Down	0.997254	len=2142 path=[1:0-222 233:223-252 5571:253-257 268:258-266 277:267-282 293:283-325 336:326-401 412:402-438 449:439-439 450:440-816 827:817-829 840:830-1155 1166:1156-1156 1167:1157-2141]	K00485|1|0.0|763|mtr:MTR_2g020630|dimethylaniline monooxygenase (N-oxide forming) [EC:1.14.13.8]	GO:0005789//endoplasmic reticulum membrane	GO:0016709//oxidoreductase activity, acting on paired donors, with incorporation or reduction of molecular oxygen, NAD(P)H as one donor, and incorporation of one atom of oxygen;GO:0050662//coenzyme binding;GO:0000166//nucleotide binding	GO:0008152//metabolic process	gi|922390368|ref|XP_013463606.1|/0/flavin-binding monooxygenase-like protein [Medicago truncatula]
comp62290_c0_seq1	645	97.5033	0.0566667	-10.7487	Down	0.991063	len=645 path=[1:0-235 237:236-298 300:299-320 322:321-644]	-	-	-	-	gi|922357616|ref|XP_003617822.2|/3.85445e-08/transmembrane protein, putative [Medicago truncatula]
comp56278_c0_seq6	744	0.01	21.82	11.0914	Up	0.971328	len=744 path=[2863:0-23 37:24-47 61:48-437 549:438-705 3370:706-712 2329:713-743]	-	-	-	-	-
comp75775_c0_seq43	807	0.01	37.5167	11.8733	Up	0.985079	len=807 path=[1:0-144 146:145-161 21269:162-162 21270:163-361 21516:362-365 21520:366-366 21521:367-367 21522:368-369 372:370-412 415:413-536 21759:537-549 21772:550-559 21783:560-622 626:623-623 627:624-677 21850:678-686 21859:687-690 21863:691-696 700:697-719 21892:720-724 11504:725-806]	-	-	-	-	-
comp73962_c0_seq5	692	85.9067	0.176667	-8.9256	Down	0.96854	len=692 path=[6135:0-41 9446:42-44 6177:45-186 3213:187-213 12597:214-219 3246:220-229 3256:230-253 12668:254-255 12670:256-257 12672:258-277 12692:278-282 12697:283-283 3310:284-301 12716:302-306 3333:307-342 3369:343-388 3415:389-580 3607:581-612 5834:613-619 5841:620-628 3655:629-652 12830:653-664 12842:665-681 12874:682-691]	K08235|1|1e-113|409|mtr:MTR_3g084620|xyloglucan:xyloglucosyl transferase [EC:2.4.1.207]	GO:0005576//extracellular region;GO:0030312//external encapsulating structure	GO:0016798//hydrolase activity, acting on glycosyl bonds;GO:0016758//transferase activity, transferring hexosyl groups	GO:0044042//glucan metabolic process	gi|357462865|ref|XP_003601714.1|/8.66999e-113/xyloglucan endotransglucosylase/hydrolase family protein [Medicago truncatula]
comp52123_c0_seq2	323	3.65667	0.01	-8.51439	Down	0.825984	len=323 path=[851:0-81 933:82-237 1089:238-264 1116:265-322]	-	-	-	-	gi|593692988|ref|XP_007147036.1|/5.53058e-09/hypothetical protein PHAVU_006G090700g [Phaseolus vulgaris]
comp73145_c1_seq4	1819	0.01	5.00667	8.96771	Up	0.866678	len=1819 path=[1805:0-118 1924:119-146 1952:147-251 2057:252-297 9281:298-507 2313:508-562 9469:563-586 2392:587-717 7300:718-748 2562:749-934 9644:935-957 2771:958-1057 2871:1058-1310 3124:1311-1359 3173:1360-1431 3245:1432-1455 3269:1456-1579 3393:1580-1596 3410:1597-1682 9846:1683-1688 9852:1689-1689 3503:1690-1703 3517:1704-1707 3521:1708-1818]	K09571|1|1e-13|73.2|mtr:MTR_8g011100|FK506-binding protein 4/5 [EC:5.2.1.8];K03283|3|2e-13|66.2|mtr:MTR_2g101470|heat shock 70kDa protein 1/8;K06758|3|2e-13|66.2|mtr:MTR_2g101470|L1 cell adhesion molecule like protein;K15627|5|4e-13|58.5|mtr:MTR_4g115180|tether containing UBX domain for GLUT4	-	-	-	gi|357452049|ref|XP_003596301.1|/1.91868e-71/WRKY DNA-binding domain protein [Medicago truncatula]
comp67133_c0_seq4	581	0.01	19.06	10.8963	Up	0.966447	len=581 path=[5069:0-176 5246:177-382 5452:383-388 5458:389-524 2821:525-537 2834:538-580]	-	-	-	-	-
comp12516_c0_seq1	209	0.18	22.7867	6.98405	Up	0.87363	len=209 path=[187:0-208]	-	-	-	-	-
comp73380_c1_seq13	1107	3.98333	0.01	-8.63783	Down	0.837834	len=1107 path=[12543:0-18 7648:19-37 3685:38-40 3688:41-173 3821:174-195 3843:196-676 4324:677-743 4391:744-770 15243:771-771 15244:772-783 15256:784-792 15265:793-899 4547:900-950 12340:951-951 8588:952-1015 8652:1016-1029 15545:1030-1032 15548:1033-1039 15580:1040-1040 12211:1041-1106]	-	-	-	-	-
comp75456_c0_seq56	780	3.16333	0.01	-8.3053	Down	0.804906	len=780 path=[1651:0-31 15900:32-46 2112:47-47 2113:48-58 15920:59-81 2147:82-96 2162:97-98 2164:99-115 2181:116-117 2183:118-137 2203:138-164 2230:165-173 2239:174-188 2254:189-219 2285:220-226 2292:227-227 2293:228-230 2296:231-243 2309:244-244 2310:245-251 2317:252-266 2332:267-268 2334:269-311 2377:312-320 2386:321-353 2419:354-358 2424:359-359 13859:360-381 2515:382-383 2517:384-482 2616:483…	-	-	-	-	gi|593786633|ref|XP_007156357.1|/1.09528e-07/hypothetical protein PHAVU_003G279500g [Phaseolus vulgaris]
comp74128_c0_seq34	300	0.01	8.91333	9.79982	Up	0.922627	len=300 path=[10759:0-77 3922:78-86 3931:87-110 14849:111-117 3962:118-166 4011:167-299]	-	-	-	-	-
comp76149_c0_seq8	3011	0.01	39.3267	11.9413	Up	0.98591	len=3011 path=[14323:0-48 17295:49-65 17312:66-68 14391:69-89 12159:90-110 17327:111-134 17349:135-146 17361:147-149 3596:150-192 17412:193-194 3641:195-298 3745:299-305 3752:306-897 4346:898-1049 4498:1050-1053 4502:1054-1248 4697:1249-1276 4725:1277-1283 4732:1284-1300 4749:1301-1307 4756:1308-1349 4798:1350-1428 4877:1429-1449 4898:1450-1460 4909:1461-1462 4911:1463-1469 4918:1470-1478 4927:14…	K01537|1|2e-176|573|mtr:MTR_5g097270|Ca2+-transporting ATPase [EC:3.6.3.8]	-	-	-	gi|357495317|ref|XP_003617947.1|/1.3724e-175/cation-transporting ATPase plant [Medicago truncatula]
comp1033012_c0_seq1	256	0.01	7.35333	9.52225	Up	0.906301	len=256 path=[269:0-255]	-	-	-	-	-
comp76066_c0_seq5	579	0.01	3.97	8.633	Up	0.837451	len=579 path=[1:0-149 151:150-272 274:273-307 16291:308-358 16345:359-390 392:391-426 16380:427-468 470:469-503 16443:504-528 16468:529-530 9786:531-554 16491:555-556 16492:557-578]	K13457|1|9e-45|179|mtr:MTR_3g011270|disease resistance protein RPM1	-	-	-	gi|922374612|ref|XP_003598408.2|/5.68222e-44/NBS-LRR type disease resistance protein [Medicago truncatula]
comp70018_c0_seq7	638	0.01	6.39333	9.32042	Up	0.892843	len=638 path=[1755:0-111 1867:112-165 1921:166-169 6982:170-193 7006:194-209 7022:210-210 1966:211-213 7397:214-257 2013:258-368 2124:369-406 7235:407-409 7238:410-416 7245:417-418 7247:419-430 7259:431-438 2194:439-590 2346:591-637]	-	-	-	-	-
comp75762_c0_seq2	1296	0.0266667	4.46333	7.38694	Up	0.802769	len=1296 path=[24135:0-58 19642:59-63 4442:64-196 4575:197-202 4581:203-227 24719:228-235 4614:236-246 4625:247-253 4632:254-289 4668:290-362 4741:363-383 4762:384-547 24893:548-569 4948:570-600 24947:601-636 5015:637-731 5110:732-733 5112:734-843 5222:844-853 5232:854-864 5243:865-897 25095:898-900 25098:901-904 5283:905-907 5286:908-937 25330:938-938 5317:939-1082 5483:1083-1295]	K11578|1|4e-129|461|gmx:100802645|centromere/kinetochore protein ZW10	-	-	-	gi|947065679|gb|KRH14822.1|/3.18539e-128/hypothetical protein GLYMA_14G050700 [Glycine max]
comp55370_c0_seq2	993	3.55	0.01	-8.47168	Down	0.821849	len=993 path=[1:0-77 2250:78-90 2178:91-91 84:92-110 103:111-134 2302:135-992]	K01051|1|4e-151|534|gmx:100802881|pectinesterase [EC:3.1.1.11]	-	-	-	gi|920714298|gb|KOM54386.1|/1.17443e-150/hypothetical protein LR48_Vigan10g027800 [Vigna angularis]
comp70147_c0_seq45	1944	3.23	0.01	-8.33539	Down	0.808255	len=1944 path=[5421:0-717 6139:718-720 19280:721-729 6151:730-749 6171:750-844 19307:845-845 6267:846-958 19315:959-975 1278:976-1084 1387:1085-1085 1388:1086-1108 19756:1109-1943]	-	-	-	-	-
comp73619_c0_seq2	286	0.01	3.13	8.29002	Up	0.803472	len=286 path=[9656:0-43 9700:44-66 3518:67-90 8070:91-173 3623:174-204 8516:205-266 8578:267-285]	-	-	GO:0016491//oxidoreductase activity;GO:0005506//iron ion binding	-	gi|922395503|ref|XP_003589394.2|/6.12143e-11/cytochrome P450 family 71 protein [Medicago truncatula]
comp74800_c0_seq2	1751	60.84	0.213333	-8.15577	Down	0.944495	len=1751 path=[1:0-199 201:200-211 213:212-212 214:213-338 5785:339-396 400:397-409 413:410-417 421:418-559 5888:560-563 567:564-584 588:585-602 606:603-603 607:604-627 631:628-643 647:644-662 666:663-669 673:670-686 690:687-718 722:719-719 723:720-743 747:744-752 756:753-845 849:846-876 880:877-878 882:879-902 906:903-992 996:993-1016 1020:1017-1052 1056:1053-1059 1063:1060-1074 1078:1075-1097 1…	K08235|1|5e-159|561|gmx:100796698|xyloglucan:xyloglucosyl transferase [EC:2.4.1.207]	GO:0005576//extracellular region;GO:0030312//external encapsulating structure	GO:0016798//hydrolase activity, acting on glycosyl bonds;GO:0016758//transferase activity, transferring hexosyl groups	GO:0044042//glucan metabolic process	gi|734340727|gb|KHN09532.1|/8.84518e-159/Putative xyloglucan endotransglucosylase/hydrolase protein 32 [Glycine soja]
comp1161208_c0_seq1	237	0.01	12.3633	10.2719	Up	0.945217	len=237 path=[1:0-236]	-	-	-	-	-
comp29190_c0_seq1	782	10.5167	0.0833333	-6.97957	Down	0.842469	len=782 path=[792:0-687 1480:688-751 1606:752-781]	-	-	GO:0046914//transition metal ion binding	-	gi|502118062|ref|XP_004496082.1|/1.36872e-78/PREDICTED: stellacyanin [Cicer arietinum]
comp73740_c1_seq4	220	10.4633	0.01	-10.0311	Down	0.934296	len=220 path=[6279:0-3 4188:4-11 347:12-182 518:183-184 520:185-219]	-	-	-	-	gi|593624990|ref|XP_007142962.1|/1.22062e-08/hypothetical protein PHAVU_007G032000g [Phaseolus vulgaris]
comp1811000_c0_seq1	202	8.31333	0.01	-9.69928	Down	0.916909	len=202 path=[180:0-201]	K09422|1|1e-06|51.6|pop:POPTR_0004s22490g|myb proto-oncogene protein, plant	-	-	-	-
comp529662_c0_seq1	422	6.60333	0.01	-9.36705	Down	0.896079	len=422 path=[1:0-421]	-	-	-	-	-
comp76133_c0_seq24	932	0.01	4.88333	8.93172	Up	0.863638	len=932 path=[9775:0-23 6957:24-47 2868:48-100 2921:101-106 2927:107-124 2945:125-125 2946:126-149 2970:150-170 2991:171-179 3000:180-194 3015:195-195 3016:196-203 3024:204-210 3031:211-211 3032:212-274 3095:275-283 3104:284-335 3156:336-413 3234:414-414 3235:415-426 3247:427-450 3271:451-481 3302:482-482 3303:483-483 3304:484-486 3307:487-492 3313:493-497 3318:498-505 3326:506-508 3329:509-516 3…	K10406|1|6e-76|284|tcc:TCM_032503|kinesin family member C2/C3	-	-	-	gi|828296373|ref|XP_012568634.1|/1.03706e-129/PREDICTED: receptor-like protein 12 [Cicer arietinum]
comp15777_c0_seq1	438	0.01	10.1067	9.98109	Up	0.93194	len=438 path=[416:0-126 543:127-437]	K09264|1|1e-68|258|gmx:100811049|MADS-box transcription factor, plant	GO:0043231//intracellular membrane-bounded organelle	GO:0003677//DNA binding;GO:0001071//nucleic acid binding transcription factor activity	GO:0006351//transcription, DNA-templated	gi|356499925|ref|XP_003518786.1|/8.7618e-68/PREDICTED: MADS-box protein CMB1-like [Glycine max]
comp74122_c0_seq25	1199	0.01	5.72	9.15987	Up	0.881536	len=1199 path=[1:0-626 628:627-638 640:639-639 641:640-705 708:706-879 882:880-988 17360:989-1004 3500:1005-1023 3519:1024-1039 25152:1040-1054 25167:1055-1085 3581:1086-1121 25259:1122-1124 25262:1125-1125 18184:1126-1150 3660:1151-1198]	K00522|1|2e-24|114|gmx:100778273|ferritin heavy chain [EC:1.16.3.2]	GO:0009536//plastid	GO:0046914//transition metal ion binding;GO:0016491//oxidoreductase activity	-	gi|388512143|gb|AFK44133.1|/1.72965e-24/unknown [Lotus japonicus]
comp641526_c0_seq1	244	0.01	3.99	8.64024	Up	0.83818	len=244 path=[1:0-243]	K04730|1|1e-11|68.6|rcu:RCOM_1162820|interleukin-1 receptor-associated kinase 1 [EC:2.7.11.1]	-	-	-	gi|922396983|ref|XP_013465771.1|/5.5649e-17/wall-associated receptor kinase-like protein [Medicago truncatula]
comp75680_c0_seq9	2395	0.01	3.69333	8.52878	Up	0.82724	len=2395 path=[1833:0-129 1963:130-248 2082:249-249 2083:250-276 6886:277-277 6887:278-283 924:284-287 928:288-327 16131:328-358 16162:359-359 16165:360-423 5712:424-489 5778:490-523 5812:524-535 5824:536-566 5855:567-580 5869:581-588 16368:589-603 2188:604-617 16397:618-627 16407:628-636 16416:637-639 16419:640-656 2241:657-681 9006:682-714 2299:715-741 2326:742-775 16493:776-785 16503:786-791 2…	-	-	-	-	-
comp74103_c1_seq1	914	199.567	2.09667	-6.57263	Down	0.869782	len=914 path=[1:0-181 8080:182-182 4344:183-195 197:196-218 8107:219-235 237:236-573 8413:574-588 8428:589-594 8434:595-595 8435:596-703 8499:704-913]	K01369|1|6e-105|380|cam:101491855|legumain [EC:3.4.22.34]	-	GO:0004175//endopeptidase activity	GO:0019538//protein metabolic process	gi|1346432|sp|P49046.1|LEGU_CANEN/1.45742e-104/RecName: Full=Legumain; AltName: Full=Asparaginyl endopeptidase; Flags: Precursor
comp73860_c0_seq14	1220	8.32333	0.0733333	-6.82655	Down	0.820812	len=1220 path=[1:0-143 145:144-155 157:156-477 479:478-616 618:617-617 619:618-647 6895:648-652 6900:653-653 6901:654-657 659:658-718 6947:719-722 6951:723-748 6977:749-750 6979:751-767 769:768-780 7009:781-790 7019:791-795 7024:796-811 7040:812-816 7045:817-910 7072:911-911 7073:912-925 927:926-1007 1009:1008-1037 7098:1038-1058 1060:1059-1219]	-	-	-	-	-
comp356537_c0_seq1	376	0.01	12.83	10.3253	Up	0.947429	len=376 path=[1:0-375]	K19613|1|9e-20|95.5|mdm:103417606|leucine-rich repeat protein SHOC2;K13466|3|1e-15|81.6|sly:101263330|EIX receptor 1/2	-	-	-	gi|950929438|ref|XP_014502103.1|/8.84871e-36/PREDICTED: LRR receptor-like serine/threonine-protein kinase GSO1 [Vigna radiata var. radiata]
comp70453_c0_seq3	1477	4.26667	0.01	-8.73697	Down	0.846903	len=1477 path=[1:0-321 323:322-326 328:327-360 3917:361-381 3938:382-876 878:877-1224 1237:1225-1476]	K02888|1|2e-80|300|cam:101502952|large subunit ribosomal protein L21	-	-	-	gi|502113030|ref|XP_004494520.1|/1.12596e-79/PREDICTED: 50S ribosomal protein L21, mitochondrial [Cicer arietinum]
comp70536_c1_seq5	773	0.01	16.81	10.7151	Up	0.961119	len=773 path=[5165:0-44 5210:45-87 971:88-158 6500:159-450 1334:451-484 1368:485-772]	-	-	GO:0070011//peptidase activity, acting on L-amino acid peptides	GO:0019538//protein metabolic process	gi|502131978|ref|XP_004501179.1|/5.27128e-67/PREDICTED: uncharacterized protein LOC101504608 [Cicer arietinum]
comp64512_c0_seq1	962	0.403333	63.24	7.29272	Up	0.907839	len=962 path=[5272:0-670 9551:671-701 6536:702-830 9618:831-960 6795:961-961]	-	-	-	-	gi|357471623|ref|XP_003606096.1|/2.55432e-54/FAM210B-like protein [Medicago truncatula]
comp48332_c0_seq1	243	0.01	38.31	11.9035	Up	0.985464	len=243 path=[221:0-71 293:72-127 349:128-242]	-	-	-	-	-
comp73341_c1_seq4	756	0.01	7.47	9.54496	Up	0.907757	len=756 path=[5581:0-697 6279:698-721 4012:722-755]	-	-	-	-	gi|357448139|ref|XP_003594345.1|/2.78902e-25/transmembrane protein, putative [Medicago truncatula]
comp75495_c0_seq22	1333	0.01	15.7233	10.6187	Up	0.958035	len=1333 path=[7116:0-60 14804:61-61 7178:62-227 7346:228-330 13858:331-351 17029:352-355 17036:356-412 7531:413-781 3522:782-788 3529:789-830 3581:831-1009 3760:1010-1096 16456:1097-1099 12902:1100-1272 13075:1273-1296 13099:1297-1332]	K06892|1|2e-09|64.7|brp:103859525|feruloyl-CoA ortho-hydroxylase [EC:1.14.11.-]	-	GO:0003824//catalytic activity	GO:0008152//metabolic process	gi|502100424|ref|XP_004491714.1|/6.63585e-36/PREDICTED: 1-aminocyclopropane-1-carboxylate oxidase homolog 1-like [Cicer arietinum]
comp49118_c0_seq2	318	0.01	3.79	8.56605	Up	0.83104	len=318 path=[282:0-27 310:28-134 417:135-138 421:139-162 587:163-317]	-	-	-	-	-
comp75968_c0_seq4	1254	0.01	8.63	9.75322	Up	0.920108	len=1254 path=[2991:0-260 3252:261-269 3261:270-295 11902:296-379 3476:380-410 3507:411-545 12250:546-556 3674:557-694 3812:695-783 14068:784-798 3916:799-852 14123:853-857 3975:858-872 8833:873-874 8835:875-894 7119:895-954 7179:955-978 7203:979-1018 7243:1019-1042 9469:1043-1101 9528:1102-1161 4083:1162-1174 4096:1175-1191 4113:1192-1215 4137:1216-1217 4139:1218-1218 4140:1219-1229 4151:1230-12…	-	-	-	-	-
comp56300_c0_seq2	744	0.09	11.5833	7.00791	Up	0.84943	len=744 path=[1:0-642 644:643-743]	-	-	-	-	gi|502177271|ref|XP_004516044.1|/3.42037e-12/PREDICTED: uncharacterized protein LOC101496958 [Cicer arietinum]
comp75128_c1_seq56	568	0.396667	28.6367	6.17379	Up	0.826812	len=568 path=[2084:0-190 2275:191-213 2298:214-249 2334:250-318 2403:319-334 2419:335-408 2581:409-425 2598:426-481 2654:482-513 13623:514-529 2835:530-567]	-	-	-	-	-
comp21305_c0_seq1	379	6.99667	0.01	-9.45052	Down	0.901779	len=379 path=[357:0-243 736:244-267 625:268-378]	K01213|1|7e-07|52.8|tcc:TCM_024714|galacturan 1,4-alpha-galacturonidase [EC:3.2.1.67];K01184|2|9e-07|52.4|rcu:RCOM_0968450|polygalacturonase [EC:3.2.1.15]	-	GO:0016787//hydrolase activity	-	gi|502146213|ref|XP_004506353.1|/7.99544e-29/PREDICTED: polygalacturonase-like [Cicer arietinum]
comp71638_c0_seq21	1151	0.0233333	8.36	8.48497	Up	0.892991	len=1151 path=[18239:0-64 9492:65-264 19883:265-298 19918:299-302 9730:303-316 9744:317-415 19968:416-416 19969:417-609 2097:610-707 20090:708-709 2197:710-725 2213:726-819 2307:820-1012 20229:1013-1027 2515:1028-1150]	K06675|1|3e-84|312|cam:101498667|structural maintenance of chromosome 4	-	-	-	gi|502153800|ref|XP_004509467.1|/2.01811e-83/PREDICTED: structural maintenance of chromosomes protein 4 [Cicer arietinum]
comp68683_c0_seq1	410	0.56	52.11	6.53999	Up	0.860289	len=410 path=[14760:0-409]	-	GO:0009536//plastid	-	-	gi|357467739|ref|XP_003604154.1|/1.07738e-30/ycf68 protein [Medicago truncatula]
comp74331_c0_seq6	1347	0.01	30.2767	11.564	Up	0.980794	len=1347 path=[1701:0-237 1940:238-340 2043:341-358 2061:359-394 6421:395-448 6476:449-449 6477:450-451 6479:452-455 6483:456-491 6525:492-522 2226:523-572 6579:573-592 6599:593-621 2325:622-622 2326:623-646 6648:647-649 6651:650-657 6659:658-660 2364:661-661 2365:662-685 6679:686-692 2396:693-698 2402:699-699 2403:700-780 2487:781-806 2513:807-914 2642:915-1346]	K04733|1|3e-58|140|pvu:PHAVU_011G151000g|interleukin-1 receptor-associated kinase 4 [EC:2.7.11.1]	-	-	-	gi|571493476|ref|XP_003540070.2|/1.20036e-60/PREDICTED: G-type lectin S-receptor-like serine/threonine-protein kinase At4g27290 isoform X1 [Glycine max]
comp72548_c2_seq2	888	0.01	3.14	8.29462	Up	0.803973	len=888 path=[1:0-131 153:132-338 6993:339-340 6995:341-410 7540:411-415 2072:416-432 379:433-500 2040:501-525 472:526-570 7122:571-571 3954:572-635 4018:636-637 4020:638-656 517:657-680 7180:681-711 7211:712-721 7221:722-728 589:729-740 601:741-849 7344:850-887]	-	-	-	-	-
comp65865_c0_seq1	787	0.0866667	11.7167	7.07887	Up	0.853626	len=787 path=[2503:0-326 4100:327-327 2831:328-381 2885:382-415 4144:416-456 4167:457-459 2963:460-476 2980:477-505 3009:506-511 3015:512-562 4216:563-660 3164:661-786]	-	-	-	-	gi|734321940|gb|KHN04350.1|/1.71749e-12/hypothetical protein glysoja_030944 [Glycine soja]
comp75643_c0_seq8	1618	23.08	0.34	-6.08496	Down	0.815391	len=1618 path=[12812:0-122 42:123-155 18010:156-199 119:200-205 18101:206-223 143:224-312 232:313-366 289:367-404 18264:405-405 328:406-407 18267:408-427 350:428-429 18550:430-452 375:453-461 384:462-468 391:469-513 18596:514-522 18605:523-530 453:531-558 18636:559-567 18646:568-591 18670:592-597 520:598-628 18718:629-632 18722:633-636 18726:637-640 18730:641-665 18738:666-683 18756:684-700 18773…	K13422|1|7e-16|86.3|cic:CICLE_v10019730mg|transcription factor MYC2	-	-	-	gi|502174521|ref|XP_004515539.1|/2.37208e-102/PREDICTED: transcription factor bHLH18-like [Cicer arietinum]
comp76183_c0_seq36	670	0.01	3.26667	8.35168	Up	0.81005	len=670 path=[13475:0-37 9353:38-38 1636:39-149 1747:150-238 15298:239-249 15707:250-255 2701:256-383 2829:384-391 2837:392-456 15590:457-457 15591:458-526 15647:527-528 15649:529-532 15653:533-618 15770:619-636 6943:637-669]	K00894|1|4e-10|65.1|gmx:100793261|ethanolamine kinase [EC:2.7.1.82]	-	-	-	gi|947106506|gb|KRH54889.1|/2.90117e-09/hypothetical protein GLYMA_06G216800 [Glycine max]
comp58799_c0_seq2	1388	0.01	4.48	8.80735	Up	0.853088	len=1388 path=[1366:0-217 3082:218-219 1586:220-223 1590:224-301 1668:302-483 1850:484-1387]	K15889|1|2e-44|181|mdm:103411406|prenylcysteine alpha-carboxyl methylesterase [EC:3.1.1.-];K12951|2|1e-06|55.5|smo:SELMODRAFT_448085|cation-transporting P-type ATPase D [EC:3.6.3.-]	-	-	-	gi|502102022|ref|XP_004491943.1|/1.87907e-81/PREDICTED: vegetative cell wall protein gp1-like [Cicer arietinum]
comp54223_c0_seq1	493	10.5533	740.79	6.13329	Up	0.842192	len=493 path=[471:0-226 698:227-492]	K08915|1|3e-35|147|pper:PRUPE_ppa009686mg|light-harvesting complex II chlorophyll a/b binding protein 4	GO:0009536//plastid	-	GO:0006091//generation of precursor metabolites and energy	gi|596015228|ref|XP_007218784.1|/2.0353e-34/hypothetical protein PRUPE_ppa009686mg [Prunus persica]
comp554227_c0_seq1	299	11.6633	0.01	-10.1878	Down	0.941605	len=299 path=[1:0-298]	-	-	-	-	gi|951059142|ref|XP_014522336.1|/1.43593e-17/PREDICTED: scarecrow-like protein 1 [Vigna radiata var. radiata]
comp66841_c0_seq2	1106	372.133	0.0933333	-11.9611	Down	0.997871	len=1106 path=[1:0-720 3033:721-721 723:722-802 3072:803-809 811:810-813 815:814-825 827:826-1105]	K13070|1|3e-74|279|osa:4335093|momilactone-A synthase [EC:1.1.1.295];K09841|2|4e-67|255|sot:102584670|xanthoxin dehydrogenase [EC:1.1.1.288]	-	-	-	gi|502112050|ref|XP_004494228.1|/2.23243e-124/PREDICTED: secoisolariciresinol dehydrogenase-like [Cicer arietinum]
comp64776_c0_seq1	520	0.01	18.3867	10.8444	Up	0.964982	len=520 path=[10:0-29 40:30-68 79:69-184 1987:185-202 221:203-519]	-	-	-	-	-
comp70017_c0_seq4	744	0.113333	25.1833	7.79575	Up	0.917162	len=744 path=[8038:0-69 9024:70-73 8112:74-180 9283:181-184 9287:185-189 1950:190-234 1995:235-251 2012:252-302 2063:303-343 2104:344-466 2227:467-497 2258:498-743]	K01103|1|3e-43|175|rcu:RCOM_1668120|6-phosphofructo-2-kinase / fructose-2,6-biphosphatase 3&#160; [EC:2.7.1.105 3.1.3.46]	-	GO:0008443//phosphofructokinase activity;GO:0019203//carbohydrate phosphatase activity;GO:0032559	GO:0006000//fructose metabolic process	gi|828311658|ref|XP_012571333.1|/1.85949e-42/PREDICTED: 6-phosphofructo-2-kinase/fructose-2,6-bisphosphatase-like isoform X2 [Cicer arietinum]
comp1201309_c0_seq1	221	0.01	4.12667	8.68883	Up	0.842511	len=221 path=[199:0-220]	-	-	-	-	-
comp66437_c0_seq1	1125	35.9867	0.683333	-5.71873	Down	0.801249	len=1125 path=[1:0-234 236:235-236 238:237-567 572:568-614 2745:615-616 624:617-837 845:838-841 849:842-921 929:922-942 950:943-1124]	-	-	-	-	gi|357442353|ref|XP_003591454.1|/2.94354e-63/DUF761 domain protein [Medicago truncatula]
comp62561_c0_seq1	1220	45.4533	0.58	-6.29219	Down	0.841884	len=1220 path=[1:0-301 4094:302-304 3770:305-315 2746:316-440 2871:441-441 2872:442-468 484:469-497 3022:498-526 542:527-585 3074:586-646 662:647-687 3242:688-720 4262:721-739 3294:740-857 873:858-1219]	K02866|1|8e-21|102|osa:4332737|large subunit ribosomal protein L10e;K03024|2|7e-09|62.4|tcc:TCM_000033|DNA-directed RNA polymerase III subunit RPC7;K11340|4|7e-07|55.8|gmx:100809724|actin-like protein 6A	-	GO:0016791//phosphatase activity	-	gi|502156123|ref|XP_004510320.1|/2.76939e-102/PREDICTED: stem 28 kDa glycoprotein-like [Cicer arietinum]
comp899630_c0_seq1	250	7.85667	0.01	-9.61777	Down	0.912258	len=250 path=[228:0-249]	-	-	-	-	gi|965670215|dbj|BAT84822.1|/7.98913e-16/hypothetical protein VIGAN_04228400 [Vigna angularis var. angularis]
comp61796_c0_seq2	743	496.89	0.01	-15.6006	Down	0.999376	len=743 path=[1335:0-536 2195:537-548 1872:549-742]	K00975|1|9e-68|256|gmx:100808791|glucose-1-phosphate adenylyltransferase [EC:2.7.7.27]	-	-	-	gi|356545193|ref|XP_003541029.1|/6.34666e-67/PREDICTED: glucose-1-phosphate adenylyltransferase large subunit 1-like [Glycine max]
comp74663_c0_seq2	713	3.06	0.01	-8.25739	Down	0.80001	len=713 path=[236:0-27 3178:28-28 265:29-30 3988:31-61 298:62-62 299:63-79 316:80-87 324:88-98 335:99-124 1876:125-128 4072:129-141 4085:142-154 392:155-162 400:163-190 428:191-191 429:192-199 437:200-223 4133:224-238 4158:239-239 4149:240-256 494:257-290 4182:291-314 552:315-393 631:394-513 751:514-539 777:540-712]	-	-	-	-	-
comp46186_c0_seq2	620	0.01	9.58333	9.90438	Up	0.9281	len=620 path=[1:0-327 329:328-619]	-	-	-	-	gi|502157949|ref|XP_004510968.1|/5.50421e-62/PREDICTED: uncharacterized protein LOC101490445 isoform X1 [Cicer arietinum]
comp70031_c1_seq1	364	0.116667	103.923	9.79891	Up	0.98381	len=364 path=[4510:0-24 13105:25-48 13675:49-72 2674:73-102 13164:103-119 5328:120-199 13396:200-201 5410:202-218 3542:219-245 5450:246-260 2862:261-299 13308:300-303 6714:304-307 6718:308-363]	K07119|1|2e-47|187|cam:101495283|uncharacterized protein	-	-	-	gi|828328238|ref|XP_012574026.1|/1.47437e-46/PREDICTED: LOW QUALITY PROTEIN: 2-alkenal reductase (NADP(+)-dependent)-like [Cicer arietinum]
comp62509_c0_seq1	1390	17.1467	0.243333	-6.13885	Down	0.809885	len=1390 path=[1:0-765 767:766-848 850:849-1389]	-	-	-	-	gi|828307771|ref|XP_012570569.1|/3.71e-37/PREDICTED: titin [Cicer arietinum]
comp27942_c0_seq1	301	0.01	106.4	13.3772	Up	0.996044	len=301 path=[279:0-19 299:20-300]	-	-	-	-	-
comp61857_c0_seq1	217	18.61	0.01	-10.8619	Down	0.965519	len=217 path=[659:0-0 660:1-12 119:13-33 2179:34-41 2187:42-42 2188:43-46 153:47-216]	-	-	-	-	-
comp66646_c0_seq1	2144	0.01	4.22667	8.72338	Up	0.845716	len=2144 path=[2116:0-970 3087:971-974 3091:975-1185 3302:1186-1330 3447:1331-1377 3494:1378-1675 8255:1676-1684 8264:1685-1685 3802:1686-1810 3927:1811-1818 3935:1819-1842 8347:1843-1846 6920:1847-1847 6183:1848-1855 3980:1856-1896 8418:1897-1897 8419:1898-1909 8431:1910-1910 4035:1911-1951 4076:1952-1980 7463:1981-1994 4105:1995-2143]	K17893|1|4e-153|542|mtr:MTR_5g070870|ubiquinol oxidase [EC:1.10.3.11]	GO:0019866//organelle inner membrane;GO:0043231//intracellular membrane-bounded organelle;GO:0031224//intrinsic component of membrane	GO:0043169//cation binding;GO:0003824//catalytic activity	GO:0051234//establishment of localization;GO:0032501//multicellular organismal process;GO:0006091//generation of precursor metabolites and energy	gi|922356808|ref|XP_003615664.2|/6.86815e-156/ubiquinol oxidase 1a [Medicago truncatula]
comp1082479_c0_seq1	313	0.01	3.47667	8.44156	Up	0.819	len=313 path=[291:0-312]	-	-	-	-	-
comp42472_c0_seq1	980	0.01	7.16333	9.48449	Up	0.90394	len=980 path=[1:0-90 1806:91-182 92:183-633 1088:634-750 1205:751-958 1413:959-979]	-	-	-	-	-
comp71801_c0_seq7	2533	9.92333	0.01	-9.95468	Down	0.930553	len=2533 path=[8223:0-138 13217:139-145 2975:146-152 2982:153-154 2984:155-189 3021:190-1481 13529:1482-1496 4328:1497-1497 4329:1498-2304 5136:2305-2318 5150:2319-2532]	K00029|1|0.0|1075|cam:101494618|malate dehydrogenase (oxaloacetate-decarboxylating)(NADP+) [EC:1.1.1.40]	-	-	-	gi|502081150|ref|XP_004486781.1|/0/PREDICTED: NADP-dependent malic enzyme-like [Cicer arietinum]
comp263394_c0_seq1	203	3.41667	0.01	-8.41645	Down	0.816561	len=203 path=[1:0-202]	K11699|1|3e-22|103|cam:101509076|RNA-dependent RNA polymerase [EC:2.7.7.48]	-	-	-	gi|502123731|ref|XP_004498236.1|/2.84883e-21/PREDICTED: probable RNA-dependent RNA polymerase 1 isoform X1 [Cicer arietinum]
comp66642_c0_seq1	816	0.01	4.98667	8.96193	Up	0.866262	len=816 path=[4131:0-155 1605:156-184 2256:185-464 1905:465-490 1931:491-815]	K17479|1|1e-97|356|cam:101510228|glutaredoxin domain-containing cysteine-rich protein 1	-	GO:0015036//disulfide oxidoreductase activity	GO:0019725//cellular homeostasis	gi|502108225|ref|XP_004493419.1|/9.15047e-97/PREDICTED: uncharacterized protein At5g39865-like [Cicer arietinum]
comp74376_c1_seq4	502	0.01	6.64	9.37504	Up	0.896617	len=502 path=[8373:0-36 8410:37-61 21604:62-62 21593:63-70 21601:71-111 8489:112-277 10336:278-279 10338:280-296 8714:297-335 15925:336-357 8775:358-398 19890:399-399 12403:400-401 12405:402-413 22795:414-419 22801:420-421 22803:422-428 12432:429-448 22852:449-501]	-	-	-	-	-
comp69407_c1_seq1	691	31.7067	0.0533333	-9.21553	Down	0.962889	len=691 path=[2003:0-95 2910:96-96 2100:97-690]	K00430|1|2e-51|202|gmx:100803637|peroxidase [EC:1.11.1.7]	-	GO:0005506//iron ion binding;GO:0003824//catalytic activity;GO:0016209//antioxidant activity	GO:0008152//metabolic process;GO:0006950//response to stress	gi|356509058|ref|XP_003523269.1|/1.23245e-50/PREDICTED: peroxidase P7-like [Glycine max]
comp1619705_c0_seq1	259	0.01	20.02	10.9672	Up	0.968227	len=259 path=[237:0-258]	K04125|1|7e-07|52.8|egr:104446603|gibberellin 2-oxidase [EC:1.14.11.13]	-	-	-	gi|502122486|ref|XP_004497768.1|/1.30453e-10/PREDICTED: putative B3 domain-containing protein At1g78640 [Cicer arietinum]
comp44440_c0_seq1	379	0.01	4.62667	8.85383	Up	0.857193	len=379 path=[369:0-210 224:211-378]	-	-	-	-	-
comp617442_c0_seq1	467	0.01	4.23667	8.72679	Up	0.846043	len=467 path=[445:0-466]	-	-	-	-	-
comp56747_c1_seq2	415	10.0733	0.01	-9.97633	Down	0.931649	len=415 path=[1060:0-45 1106:46-389 1450:390-414]	-	-	-	-	-
comp60278_c0_seq1	729	0.01	5.53333	9.11201	Up	0.877883	len=729 path=[738:0-46 785:47-139 1592:140-150 883:151-505 1948:506-510 1953:511-517 1250:518-541 1274:542-563 1296:564-728]	-	-	-	-	-
comp989064_c0_seq1	255	0.01	4.07667	8.67125	Up	0.841019	len=255 path=[1:0-254]	-	-	-	-	-
comp59937_c1_seq1	1191	0.01	4.84333	8.91986	Up	0.862636	len=1191 path=[1687:0-318 2947:319-330 2006:331-816 2492:817-951 2627:952-996 2672:997-1190]	-	-	-	-	gi|502119002|ref|XP_004496472.1|/4.44462e-81/PREDICTED: trihelix transcription factor GT-2-like [Cicer arietinum]
comp60955_c1_seq1	378	3.96	344.1	6.44118	Up	0.861655	len=378 path=[1644:0-377]	K02692|1|5e-23|106|pvu:PHAVU_007G055900g|photosystem I subunit II	GO:0034357;GO:0009536//plastid	-	-	gi|951067178|ref|XP_014524151.1|/3.84342e-23/PREDICTED: photosystem I reaction center subunit II, chloroplastic-like [Vigna radiata var. radiata]
comp71392_c0_seq24	753	0.04	9.42667	7.8806	Up	0.880143	len=753 path=[6326:0-178 3803:179-220 22447:221-221 22448:222-228 22455:229-234 22461:235-243 3868:244-244 3869:245-246 3871:247-257 22609:258-363 22660:364-369 5854:370-444 22690:445-446 22692:447-465 5950:466-470 3994:471-500 4024:501-752]	-	-	-	-	gi|703111603|ref|XP_010099899.1|/4.32285e-10/ATP-dependent zinc metalloprotease FTSH [Morus notabilis]
comp71305_c0_seq64	1514	3.66667	0.01	-8.51833	Down	0.826488	len=1514 path=[2046:0-585 2632:586-688 2735:689-753 2800:754-773 2820:774-774 2821:775-846 8080:847-847 2894:848-899 2946:900-1057 3153:1058-1165 3261:1166-1355 11288:1356-1365 4159:1366-1389 4183:1390-1397 14829:1398-1412 14844:1413-1417 14849:1418-1418 14850:1419-1438 14870:1439-1442 14891:1443-1461 14910:1462-1465 14914:1466-1470 14919:1471-1475 14996:1476-1478 14999:1479-1489 15010:1490-1513]	K14498|1|5e-73|195|cam:101488437|serine/threonine-protein kinase SRK2 [EC:2.7.11.1]	-	-	-	gi|965608936|dbj|BAT95427.1|/1.45201e-122/hypothetical protein VIGAN_08214400 [Vigna angularis var. angularis]
comp64512_c1_seq2	1317	0.01	9.11	9.83131	Up	0.924324	len=1317 path=[8737:0-21 7454:22-22 7455:23-44 4000:45-351 4307:352-1316]	K06620|1|5e-133|474|cam:101503426|transcription factor E2F3	-	-	-	gi|828321425|ref|XP_012572831.1|/3.72211e-132/PREDICTED: transcription factor E2FB isoform X2 [Cicer arietinum]
comp75153_c0_seq40	1286	0.01	3.38	8.40088	Up	0.814908	len=1286 path=[2:0-530 575:531-637 682:638-682 727:683-691 736:692-741 20108:742-754 20121:755-757 7823:758-771 803:772-915 20180:916-916 948:917-990 1022:991-1014 1046:1015-1087 1119:1088-1128 1160:1129-1144 1176:1145-1183 20273:1184-1206 1238:1207-1261 20314:1262-1262 16165:1263-1266 1376:1267-1285]	K03164|1|4e-20|99.8|cam:101495004|DNA topoisomerase II [EC:5.99.1.3]	-	GO:0005488	-	gi|955345373|ref|XP_014618555.1|/4.392e-21/PREDICTED: LOW QUALITY PROTEIN: DNA topoisomerase 2-like [Glycine max]
comp1667_c0_seq1	353	13.6	0.01	-10.4094	Down	0.950761	len=353 path=[1:0-352]	K14724|1|3e-26|117|cic:CICLE_v10004687mg|solute carrier family 9 (sodium/hydrogen exchanger), member 8	-	-	-	gi|502151171|ref|XP_004508313.1|/3.45125e-35/PREDICTED: sodium/hydrogen exchanger 2-like [Cicer arietinum]
comp29572_c0_seq1	805	0.506667	28.44	5.81074	Up	0.806589	len=805 path=[1:0-615 617:616-804]	K02714|1|4e-13|56.6|mtr:MTR_4g034990|photosystem II PsbM protein	-	-	-	gi|357492977|ref|XP_003616777.1|/1.11234e-14/hypothetical protein MTR_5g084150 [Medicago truncatula]
comp74508_c2_seq2	3076	0.01	4.91333	8.94056	Up	0.864365	len=3076 path=[19825:0-73 13280:74-142 4568:143-168 4594:169-295 4721:296-330 4756:331-403 4829:404-434 12138:435-523 4949:524-642 21899:643-647 5073:648-696 5122:697-981 5407:982-1000 5426:1001-1240 5666:1241-1270 7504:1271-1846 6275:1847-2265 6694:2266-2281 6710:2282-3075]	K15501|1|0.0|1268|cam:101510088|serine/threonine-protein phosphatase 6 regulatory subunit 3	-	-	-	gi|502082221|ref|XP_004487101.1|/0/PREDICTED: serine/threonine-protein phosphatase 6 regulatory subunit 3-like isoform X1 [Cicer arietinum]
comp73736_c0_seq14	827	47.76	0.01	-12.2216	Down	0.988944	len=827 path=[4387:0-457 8542:458-459 4847:460-650 8587:651-653 5044:654-689 6406:690-692 5083:693-759 5150:760-777 129:778-802 49:803-826]	-	-	GO:0046914//transition metal ion binding	-	gi|955355488|ref|XP_006592915.2|/1.42255e-52/PREDICTED: proline-rich extensin-like protein EPR1 [Glycine max]
comp34202_c0_seq1	658	0.01	27.6567	11.4334	Up	0.978457	len=658 path=[636:0-512 1149:513-549 1186:550-657]	-	-	-	-	-
comp67180_c0_seq2	1249	0.01	5.04	8.97728	Up	0.867337	len=1249 path=[1338:0-280 1730:281-519 1969:520-605 2055:606-710 2160:711-711 2161:712-909 3871:910-1106 2556:1107-1123 2573:1124-1248]	K09523|1|9e-07|55.5|cam:101491841|DnaJ homolog subfamily C member 3	-	-	-	gi|571508557|ref|XP_006596005.1|/1.0195e-67/PREDICTED: uncharacterized protein LOC100804936 isoform X2 [Glycine max]
comp75081_c0_seq2	1120	0.01	26.8567	11.3911	Up	0.977645	len=1120 path=[9463:0-82 9546:83-92 15943:93-682 10146:683-1044 16633:1045-1119]	K01256|1|2e-11|70.5|smo:SELMODRAFT_407075|aminopeptidase N [EC:3.4.11.2];K19073|2|5e-07|56.2|pvu:PHAVU_006G161600g|divinyl chlorophyllide a 8-vinyl-reductase [EC:1.3.1.75]	GO:0009536//plastid	-	-	gi|502149124|ref|XP_004507400.1|/2.65721e-157/PREDICTED: protein TIC 62, chloroplastic isoform X2 [Cicer arietinum]
comp37041_c0_seq1	479	0.01	3.57333	8.48113	Up	0.822597	len=479 path=[1:0-478]	-	-	-	-	gi|922328873|ref|XP_003627006.2|/4.28106e-36/DUF1677 family protein [Medicago truncatula]
comp68618_c0_seq2	752	0.01	17.87	10.8033	Up	0.963781	len=752 path=[2977:0-141 3119:142-156 2067:157-282 2193:283-306 2217:307-338 2249:339-751]	K15746|1|3e-29|129|cam:101511972|beta-carotene 3-hydroxylase [EC:1.14.13.129]	-	GO:0004497//monooxygenase activity	GO:0016117//carotenoid biosynthetic process	gi|325461582|gb|ADZ14893.1|/9.1871e-29/beta-carotene hydroxylase [Carica papaya]
comp71989_c0_seq5	964	0.01	4.62	8.85175	Up	0.856928	len=964 path=[1192:0-147 1340:148-242 6722:243-251 1444:252-260 1453:261-273 1466:274-297 1492:298-487 6872:488-499 6884:500-504 1699:505-507 1702:508-565 1760:566-571 1766:572-650 1845:651-794 1989:795-830 2112:831-868 7030:869-878 2160:879-963]	-	-	-	-	-
comp61152_c0_seq2	303	25.2633	0.01	-11.3028	Down	0.975899	len=303 path=[1:0-13 15:14-137 139:138-139 141:140-209 211:210-221 223:222-254 1398:255-262 264:263-302]	-	-	-	-	gi|922344316|ref|XP_013449077.1|/2.07194e-08/LCR-like protein [Medicago truncatula]
comp652949_c0_seq1	238	0.01	3.83667	8.58371	Up	0.832955	len=238 path=[1:0-237]	-	-	-	-	-
comp76081_c0_seq27	664	0.01	5.45667	9.09188	Up	0.876478	len=664 path=[5211:0-86 2010:87-201 4904:202-221 4924:222-244 2141:245-254 2151:255-272 2169:273-328 2225:329-347 11416:348-348 2245:349-385 2282:386-386 2283:387-455 11502:456-462 11509:463-469 11516:470-475 11522:476-493 11535:494-504 11546:505-516 2413:517-528 2425:529-569 2466:570-604 11712:605-619 2516:620-646 11748:647-653 8379:654-663]	K14570|1|5e-20|98.2|cam:101508355|RNA exonuclease 1 [EC:3.1.-.-]	-	-	-	gi|922397978|ref|XP_013466165.1|/1.07448e-24/small RNA degrading nuclease [Medicago truncatula]
comp66297_c0_seq2	1191	0.0833333	87.0633	10.029	Up	0.985189	len=1191 path=[1:0-99 101:100-133 135:134-754 756:755-772 774:773-796 798:797-925 2360:926-949 944:950-978 980:979-1190]	-	-	-	-	gi|388496664|gb|AFK36398.1|/9.16834e-103/unknown [Lotus japonicus]
comp75093_c0_seq5	1159	0.01	42.68	12.0593	Up	0.987227	len=1159 path=[1294:0-1 1296:2-24 18963:25-32 1327:33-37 1332:38-87 1382:88-95 1390:96-117 1412:118-188 1483:189-265 1560:266-289 1584:290-291 1586:292-340 1635:341-483 1778:484-553 19153:554-594 1889:595-768 2063:769-830 19288:831-851 2146:852-852 2147:853-871 2166:872-1158]	K04733|1|3e-42|172|pvu:PHAVU_011G151000g|interleukin-1 receptor-associated kinase 4 [EC:2.7.11.1]	-	-	-	gi|734354449|gb|KHN13685.1|/9.25349e-52/G-type lectin S-receptor-like serine/threonine-protein kinase [Glycine soja]
comp743607_c0_seq1	210	0.01	15.32	10.5812	Up	0.956788	len=210 path=[1:0-209]	-	-	-	-	-
comp31706_c0_seq1	614	7.62	0.0566667	-7.07115	Down	0.827577	len=614 path=[594:0-613]	K16302|1|7e-11|67.4|atr:18445813|metal transporter CNNM;K15449|2|3e-07|55.5|cic:CICLE_v10003946mg|tRNA wybutosine-synthesizing protein 1 [EC:4.1.3.44]	-	GO:0016740//transferase activity	-	gi|502157387|ref|XP_004510859.1|/2.49867e-51/PREDICTED: probable methyltransferase PMT15 [Cicer arietinum]
comp476971_c0_seq1	223	0.166667	40.34	7.9191	Up	0.931013	len=223 path=[201:0-222]	-	-	-	-	-
comp65236_c0_seq1	909	0.04	180.5	12.1397	Up	0.99696	len=909 path=[888:0-119 2298:120-120 2299:121-127 2306:128-159 1048:160-575 1464:576-720 1610:721-908]	-	GO:0009534//chloroplast thylakoid	GO:0005515//protein binding	-	gi|502168464|ref|XP_004514394.1|/1.6811e-52/PREDICTED: uncharacterized protein LOC101510131 [Cicer arietinum]
comp63477_c0_seq1	515	15.2433	0.01	-10.574	Down	0.956534	len=515 path=[495:0-107 603:108-243 741:244-514]	-	-	-	-	gi|922334430|ref|XP_013445205.1|/7.21695e-20/embryonic abundant-like protein [Medicago truncatula]
comp75700_c0_seq3	1075	0.136667	21.48	7.29619	Up	0.889898	len=1075 path=[15947:0-105 13267:106-145 6327:146-226 17487:227-242 6424:243-289 17522:290-295 17528:296-297 6479:298-305 6487:306-354 6536:355-366 6548:367-433 6615:434-458 6640:459-662 6844:663-685 6867:686-723 6905:724-757 6939:758-811 6993:812-825 7007:826-829 7011:830-881 17807:882-1074]	K04733|1|2e-48|193|cic:CICLE_v10014641mg|interleukin-1 receptor-associated kinase 4 [EC:2.7.11.1]	-	-	-	gi|922334918|ref|XP_013445449.1|/4.99664e-73/LRR receptor-like kinase, putative [Medicago truncatula]
comp69646_c1_seq3	832	15.7133	0.0466667	-8.39538	Down	0.923163	len=832 path=[4352:0-121 4474:122-123 4476:124-192 4545:193-320 4683:321-328 4691:329-831]	-	-	GO:0005102//receptor binding	-	gi|502160607|ref|XP_004511809.1|/4.0926e-23/PREDICTED: phytosulfokines 3 [Cicer arietinum]
comp73637_c0_seq33	1086	0.01	5.35	9.0634	Up	0.874189	len=1086 path=[4228:0-131 4360:132-135 4364:136-262 4491:263-272 4501:273-314 17078:315-334 4563:335-387 4616:388-400 4629:401-691 4920:692-700 2885:701-838 3023:839-853 3038:854-860 3045:861-886 3071:887-910 3095:911-992 3177:993-996 3181:997-1023 3208:1024-1024 3209:1025-1047 3232:1048-1085]	-	-	-	-	-
comp74635_c0_seq11	2246	12.48	0.08	-7.2854	Down	0.868668	len=2246 path=[23139:0-20 23160:21-44 25497:45-54 27074:55-58 27078:59-59 20042:60-82 27137:83-88 27111:89-91 27114:92-99 1394:100-722 2017:723-1673 2968:1674-1690 2985:1691-2245]	K00767|1|2e-176|620|gmx:100776131|nicotinate-nucleotide pyrophosphorylase (carboxylating) [EC:2.4.2.19]	-	GO:0016763//transferase activity, transferring pentosyl groups	GO:0019359//nicotinamide nucleotide biosynthetic process	gi|922398700|ref|XP_013466509.1|/6.11593e-179/quinolinate phosphoribosyltransferase, putative [Medicago truncatula]
comp66072_c0_seq1	709	0.01	3.60667	8.49452	Up	0.824037	len=709 path=[4165:0-21 3645:22-58 867:59-59 868:60-479 1288:480-708]	-	-	-	-	gi|356508796|ref|XP_003523140.1|/6.06173e-48/PREDICTED: WD repeat-containing protein DWA2 [Glycine max]
comp62006_c0_seq1	1670	0.01	26.1133	11.3506	Up	0.976815	len=1670 path=[2575:0-681 1184:682-1149 1652:1150-1154 1657:1155-1220 1723:1221-1222 1725:1223-1381 1884:1382-1420 1923:1421-1444 1947:1445-1459 1962:1460-1669]	-	-	-	-	gi|502151901|ref|XP_004508669.1|/3.07009e-161/PREDICTED: uncharacterized protein LOC101512349 [Cicer arietinum]
comp1304074_c0_seq1	253	0.01	3.18333	8.31439	Up	0.805837	len=253 path=[1:0-252]	K08150|1|6e-32|135|gmx:100814449|MFS transporter, SP family, solute carrier family 2 (myo-inositol transporter), member 13	-	-	-	gi|356532347|ref|XP_003534735.1|/5.13941e-31/PREDICTED: inositol transporter 4 [Glycine max]
comp74182_c0_seq10	816	0.02	19.4633	9.92654	Up	0.960189	len=816 path=[3967:0-28 6241:29-64 3996:65-293 7116:294-332 4264:333-404 4336:405-460 7271:461-538 5309:539-575 5346:576-578 4473:579-582 4477:583-591 4486:592-724 4619:725-815]	-	-	-	-	gi|356523521|ref|XP_003530386.1|/3.55091e-48/PREDICTED: potassium channel KAT1-like [Glycine max]
comp52884_c0_seq1	1064	509.903	0.61	-9.7072	Down	0.985953	len=1064 path=[1042:0-131 1174:132-151 1194:152-537 1580:538-743 1786:744-759 1802:760-1063]	-	-	-	-	gi|502158029|ref|XP_004511001.1|/7.94525e-23/PREDICTED: uncharacterized protein LOC101504121 [Cicer arietinum]
comp72295_c0_seq11	1891	0.343333	34.81	6.66375	Up	0.863473	len=1891 path=[2359:0-182 2542:183-207 19079:208-208 13348:209-244 13384:245-258 2618:259-289 19126:290-295 19132:296-299 14380:300-406 14487:407-446 19210:447-451 14532:452-477 19238:478-480 14561:481-539 14620:540-563 14644:564-602 5804:603-634 10780:635-1021 11167:1022-1046 11192:1047-1051 11197:1052-1092 6294:1093-1125 11814:1126-1269 19650:1270-1294 19675:1295-1309 6511:1310-1313 19694:1314-…	K04123|1|0.0|662|mtr:MTR_4g005230|ent-kaurenoic acid hydroxylase [EC:1.14.13.79];K17875|3|0.0|646|cam:101496150|beta-amyrin 11-oxidase [EC:1.14.13.134]	-	GO:0016491//oxidoreductase activity;GO:0005506//iron ion binding	GO:0008152//metabolic process	gi|478731835|dbj|BAN15044.1|/0/putative cytochrome P450 monooxygenase CYP88D8 [Astragalus sinicus]
comp70222_c0_seq1	749	0.01	5.81333	9.18322	Up	0.883241	len=749 path=[4389:0-91 2871:92-643 6457:644-748]	K07407|1|2e-09|63.2|gmx:100797088|alpha-galactosidase [EC:3.2.1.22]	-	-	-	gi|922403408|ref|XP_013468838.1|/7.25278e-10/alpha-galactosidase-like protein [Medicago truncatula]
comp74869_c1_seq23	3609	0.01	22.6833	11.1474	Up	0.972567	len=3609 path=[10794:0-87 31016:88-88 31017:89-92 31021:93-113 18265:114-208 18360:209-232 31237:233-245 18397:246-250 18402:251-345 10956:346-464 31312:465-466 31314:467-476 31352:477-540 11287:541-852 11604:853-1079 11831:1080-1081 11833:1082-1157 11909:1158-1164 11916:1165-1614 12366:1615-1641 12393:1642-2724 31861:2725-3351 14103:3352-3608]	K04730|1|3e-154|546|pop:POPTR_0003s03690g|interleukin-1 receptor-associated kinase 1 [EC:2.7.11.1];K13415|3|3e-79|253|ath:AT4G39400|protein brassinosteroid insensitive 1 [EC:2.7.10.1 2.7.11.1]	-	GO:0016491//oxidoreductase activity;GO:0004674//protein serine/threonine kinase activity;GO:0000166//nucleotide binding	GO:0008152//metabolic process	gi|734419644|gb|KHN40213.1|/0/Putative leucine-rich repeat receptor-like protein kinase [Glycine soja]
comp48125_c0_seq1	210	37.93	0.346667	-6.77365	Down	0.873254	len=210 path=[801:0-209]	-	-	-	-	-
comp162890_c0_seq1	210	0.01	21.2167	11.051	Up	0.97039	len=210 path=[1:0-209]	-	-	-	-	-
comp73962_c0_seq2	892	67.7633	0.01	-12.7263	Down	0.992848	len=892 path=[9471:0-251 9723:252-258 9730:259-398 9870:399-399 9871:400-403 9875:404-431 5930:432-453 12668:454-455 12670:456-457 12672:458-477 12692:478-482 12697:483-483 3310:484-501 12716:502-506 3333:507-542 3369:543-588 3415:589-780 3607:781-812 5834:813-819 5841:820-828 3655:829-852 12830:853-864 12842:865-881 12874:882-891]	K08235|1|4e-117|421|gmx:100499905|xyloglucan:xyloglucosyl transferase [EC:2.4.1.207]	GO:0005576//extracellular region;GO:0030312//external encapsulating structure	GO:0016798//hydrolase activity, acting on glycosyl bonds;GO:0016758//transferase activity, transferring hexosyl groups	GO:0044042//glucan metabolic process	gi|356568833|ref|XP_003552612.1|/2.71661e-116/PREDICTED: xyloglucan endotransglucosylase/hydrolase 2 [Glycine max]
comp70352_c0_seq2	357	5.94	0.01	-9.21432	Down	0.88549	len=357 path=[10284:0-4 4469:5-29 4494:30-32 3998:33-48 10832:49-59 4025:60-89 4055:90-102 10865:103-165 4131:166-246 4212:247-266 4232:267-284 4250:285-356]	-	-	-	-	-
comp882260_c0_seq1	250	0.01	47.4767	12.213	Up	0.988878	len=250 path=[322:0-249]	-	-	-	-	-
comp40601_c0_seq1	526	0.243333	19.8833	6.35248	Up	0.828054	len=526 path=[1:0-130 1113:131-525]	-	-	-	-	-
comp178705_c0_seq1	438	0.01	7.20333	9.49252	Up	0.904476	len=438 path=[416:0-437]	-	-	-	-	-
comp47595_c0_seq2	930	10.3667	0.01	-10.0177	Down	0.933711	len=930 path=[908:0-155 1064:156-274 1183:275-929]	K13993|1|4e-58|225|gmx:100803161|HSP20 family protein	-	-	-	gi|356520108|ref|XP_003528707.1|/3.08103e-57/PREDICTED: 17.4 kDa class III heat shock protein [Glycine max]
comp72580_c1_seq27	662	1.00667	143.457	7.15489	Up	0.904382	len=662 path=[2006:0-43 2937:44-280 3177:281-661]	-	-	-	-	-
comp75607_c0_seq5	664	0.0133333	3.45333	8.01681	Up	0.804519	len=664 path=[6793:0-46 6840:47-73 11392:74-131 11451:132-132 6164:133-135 11456:136-148 11469:149-170 11491:171-191 11594:192-212 6244:213-251 11632:252-289 6321:290-316 11669:317-325 11678:326-327 11680:328-338 7797:339-343 6357:344-349 6363:350-440 6472:441-663]	-	-	-	-	-
comp74527_c0_seq3	491	0.01	6.01667	9.23282	Up	0.886883	len=491 path=[1:0-52 11967:53-55 57:56-80 82:81-103 12149:104-115 12390:116-167 6934:168-212 12226:213-259 7026:260-365 12330:366-373 7143:374-379 7149:380-403 7173:404-490]	-	-	-	-	-
comp68461_c0_seq3	362	0.01	4.65333	8.86212	Up	0.857715	len=362 path=[1629:0-272 1902:273-296 3281:297-336 4181:337-338 4183:339-361]	-	-	-	-	gi|828333672|ref|XP_012574997.1|/9.69955e-06/PREDICTED: uncharacterized protein LOC105852813 [Cicer arietinum]
comp58264_c0_seq1	468	7.77333	0.01	-9.60239	Down	0.911261	len=468 path=[1031:0-72 1104:73-467]	K18490|1|4e-11|67.4|mdm:103400993|homeobox protein OTX2;K01535|3|3e-09|61.2|obr:102715415|H+-transporting ATPase [EC:3.6.3.6]	GO:0043231//intracellular membrane-bounded organelle	GO:0003677//DNA binding;GO:0001071//nucleic acid binding transcription factor activity	GO:0006351//transcription, DNA-templated	gi|950988171|ref|XP_014503920.1|/6.23631e-61/PREDICTED: WUSCHEL-related homeobox 4 [Vigna radiata var. radiata]
comp67624_c1_seq3	759	0.13	52.5067	8.65785	Up	0.957886	len=759 path=[26:0-357 384:358-510 584:511-528 602:529-758]	K01673|1|4e-99|361|cam:101498889|carbonic anhydrase [EC:4.2.1.1]	GO:0009532//plastid stroma	GO:0046914//transition metal ion binding;GO:0016836//hydro-lyase activity	-	gi|502090577|ref|XP_004489274.1|/2.4907e-98/PREDICTED: carbonic anhydrase, chloroplastic isoform X1 [Cicer arietinum]
comp56639_c0_seq1	326	0.21	22.66	6.75361	Up	0.861337	len=326 path=[307:0-16 324:17-284 878:285-285 596:286-325]	-	-	-	-	-
comp218629_c0_seq1	264	0.01	4.42667	8.79008	Up	0.85166	len=264 path=[265:0-194 460:195-263]	-	-	-	-	-
comp327874_c0_seq1	423	3.18	0.01	-8.31288	Down	0.805837	len=423 path=[1:0-422]	-	-	-	-	gi|734379280|gb|KHN22444.1|/6.00795e-48/hypothetical protein glysoja_024953 [Glycine soja]
comp74404_c0_seq10	415	13.8733	0.01	-10.4381	Down	0.951782	len=415 path=[1:0-42 8268:43-57 8283:58-60 8286:61-84 8310:85-92 8318:93-94 8320:95-101 103:102-109 8333:110-121 8345:122-123 8347:124-139 141:140-140 142:141-157 8376:158-161 8380:162-180 8399:181-212 8440:213-213 215:214-214 216:215-238 240:239-247 8443:248-320 324:321-413 1733:414-414]	-	-	-	-	-
comp73546_c0_seq17	3401	64.93	0.166667	-8.60578	Down	0.958693	len=3401 path=[6814:0-20 9220:21-35 41:36-44 49:45-68 8247:69-83 73:84-182 172:183-207 197:208-308 298:309-332 322:333-421 411:422-440 430:441-446 436:447-454 444:455-473 463:474-955 9195:956-965 955:966-979 969:980-983 973:984-990 980:991-1036 1026:1037-1039 1029:1040-1519 1510:1520-1604 1595:1605-1668 1659:1669-1674 9404:1675-1692 1683:1693-1712 1703:1713-1781 1772:1782-1797 1788:1798-3400]	K14794|1|1e-85|318|aly:ARALYDRAFT_321151|ribosomal RNA-processing protein 12;K02883|3|5e-08|61.2|zma:103646289|large subunit ribosomal protein L18e	-	-	-	gi|502120915|ref|XP_004497125.1|/0/PREDICTED: protein NUCLEAR FUSION DEFECTIVE 4-like [Cicer arietinum]
comp74581_c0_seq1	2273	5.09333	0.01	-8.99247	Down	0.868463	len=2273 path=[2251:0-194 6259:195-209 2461:210-245 2497:246-276 2528:277-317 2569:318-459 2711:460-471 2723:472-501 2753:502-526 2778:527-784 3036:785-808 3060:809-815 3067:816-839 3091:840-892 3144:893-899 3151:900-908 3160:909-932 3184:933-1027 3279:1028-1051 3303:1052-1065 3317:1066-1089 3341:1090-1108 3360:1109-1132 3384:1133-1158 3410:1159-1182 3434:1183-1272 3524:1273-1296 3548:1297-1420 3…	K19619|1|2e-79|297|crb:CARUB_v10012467mg|tyrosyl-DNA phosphodiesterase 2 [EC:3.1.4.-];K15429|3|3e-57|224|pvu:PHAVU_003G176600g|tRNA (guanine37-N1)-methyltransferase [EC:2.1.1.228];K13098|5|5e-44|180|eus:EUTSA_v10012621mg|RNA-binding protein FUS	-	GO:0043167//ion binding;GO:0008422//beta-glucosidase activity	GO:0044238//primary metabolic process	gi|502143394|ref|XP_004505325.1|/0/PREDICTED: glucan endo-1,3-beta-glucosidase isoform X1 [Cicer arietinum]
comp38155_c0_seq1	567	0.01	7.19	9.48985	Up	0.90435	len=567 path=[1:0-566]	-	-	-	-	-
comp75148_c0_seq10	670	0.643333	68.26	6.72933	Up	0.877003	len=670 path=[23294:0-19 23365:20-25 23371:26-55 14364:56-70 23447:71-72 23449:73-75 23452:76-86 23463:87-93 23470:94-111 12520:112-137 23757:138-178 12587:179-185 23594:186-203 23612:204-209 23618:210-669]	-	-	-	-	-
comp63242_c0_seq3	2352	0.01	6.56333	9.35828	Up	0.895497	len=2352 path=[1606:0-353 1960:354-390 1997:391-486 2095:487-703 5701:704-705 5703:706-716 4176:717-724 4184:725-787 4247:788-1083 4543:1084-1084 4544:1085-1110 4570:1111-1259 5801:1260-1260 4720:1261-1262 4722:1263-1429 2312:1430-1449 2332:1450-2351]	K15382|1|3e-101|370|mtr:MTR_130s0009|solute carrier family 50 (sugar transporter)	GO:0031224//intrinsic component of membrane	-	GO:0071702//organic substance transport	gi|388506414|gb|AFK41273.1|/3.88087e-99/unknown [Medicago truncatula]
comp73866_c1_seq62	1901	7.53333	0.01	-9.55714	Down	0.908456	len=1901 path=[4579:0-541 2504:542-570 20259:571-577 5734:578-595 20284:596-603 20292:604-619 5776:620-644 2607:645-668 20393:669-670 20395:671-716 2679:717-735 2698:736-760 5914:761-762 2725:763-786 2749:787-791 2754:792-896 2859:897-914 2877:915-953 7541:954-1171 3873:1172-1196 3898:1197-1820 4522:1821-1900]	K01869|1|3e-49|197|fve:105351367|leucyl-tRNA synthetase [EC:6.1.1.4];K17278|4|4e-17|90.5|mdm:103405660|membrane-associated progesterone receptor component;K18726|5|6e-13|76.6|gsl:Gasu_54800|FAS-associated factor 2	-	-	-	gi|502154165|ref|XP_004509607.1|/0/PREDICTED: plant UBX domain-containing protein 7 [Cicer arietinum]
comp66975_c0_seq2	801	0.01	5.65667	9.14381	Up	0.880393	len=801 path=[1:0-419 421:420-799 5126:800-800]	-	-	-	-	-
comp69652_c1_seq2	2538	3.99333	0.01	-8.64145	Down	0.83818	len=2538 path=[1:0-202 9277:203-497 499:498-501 503:502-519 521:520-559 9378:560-581 5310:582-600 9403:601-635 5364:636-657 5386:658-915 917:916-944 946:945-955 9511:956-979 6508:980-1178 6707:1179-1202 6731:1203-1350 1352:1351-1377 7034:1378-1611 1613:1612-1943 1945:1944-1977 1979:1978-2537]	K01853|1|0.0|1278|pvu:PHAVU_002G302200g|cycloartenol synthase [EC:5.4.99.8]	-	GO:0016853//isomerase activity	-	gi|630058075|gb|AHY94897.1|/0/cycloartenol synthase [Astragalus membranaceus]
comp75143_c1_seq1	976	0.01	3.39667	8.40798	Up	0.815693	len=976 path=[11986:0-274 13073:275-854 5016:855-931 5093:932-975]	K02324|1|2e-69|263|cam:101514286|DNA polymerase epsilon subunit 1 [EC:2.7.7.7]	GO:0043231//intracellular membrane-bounded organelle	GO:0046914//transition metal ion binding;GO:0003676//nucleic acid binding;GO:0034061//DNA polymerase activity	GO:0006259//DNA metabolic process	gi|502145356|ref|XP_004505995.1|/1.09661e-68/PREDICTED: DNA polymerase epsilon catalytic subunit A [Cicer arietinum]
comp66290_c0_seq1	505	8.34667	0.01	-9.70506	Down	0.917314	len=505 path=[3087:0-135 4679:136-149 1089:150-191 1131:192-342 1282:343-360 1300:361-366 1306:367-420 5459:421-434 3687:435-468 1360:469-485 5516:486-489 5520:490-504]	-	-	-	-	-
comp69446_c2_seq31	885	0.01	4.17667	8.70621	Up	0.844088	len=885 path=[6721:0-158 10634:159-193 6915:194-205 6927:206-238 10686:239-257 6979:258-281 7003:282-357 6135:358-361 10754:362-381 10791:382-383 10793:384-461 3614:462-496 11058:497-512 5516:513-513 11097:514-536 11126:537-577 11172:578-611 8298:612-612 11207:613-618 11213:619-623 11218:624-643 5562:644-650 5569:651-663 5582:664-683 3695:684-741 3753:742-752 11267:753-766 5194:767-792 3942:793-8…	K00924|1|1e-13|77.8|tcc:TCM_041550|	-	-	-	gi|922392938|ref|XP_013464878.1|/8.02928e-20/eukaryotic aspartyl protease family protein [Medicago truncatula]
comp76158_c1_seq2	592	0.01	10.7533	10.0706	Up	0.936215	len=592 path=[7607:0-115 2527:116-137 16821:138-140 2552:141-184 2596:185-216 2628:217-294 2706:295-330 2742:331-334 2746:335-409 2821:410-438 2850:439-443 2855:444-591]	-	-	-	-	gi|951075628|ref|XP_014492982.1|/2.02719e-15/PREDICTED: phytosulfokine receptor 2-like [Vigna radiata var. radiata]
comp70942_c0_seq3	625	32.4467	0.283333	-6.83943	Down	0.874092	len=625 path=[1696:0-119 3042:120-132 799:133-178 3888:179-189 3899:190-191 3901:192-194 861:195-242 909:243-244 911:245-267 934:268-310 3979:311-326 993:327-374 1041:375-375 1042:376-406 4018:407-407 2736:408-408 2737:409-484 4038:485-488 4055:489-624]	K00430|1|3e-06|52.4|smo:SELMODRAFT_430498|peroxidase [EC:1.11.1.7]	-	-	-	gi|593795834|ref|XP_007160955.1|/2.10074e-16/hypothetical protein PHAVU_001G031400g [Phaseolus vulgaris]
comp72890_c0_seq22	1225	0.01	8.74667	9.77259	Up	0.921206	len=1225 path=[9162:0-26 9189:27-36 49:37-37 50:38-87 16304:88-92 16309:93-96 16313:97-111 124:112-137 150:138-165 178:166-189 202:190-229 242:230-259 16646:260-271 16658:272-346 16713:347-348 16862:349-350 363:351-385 16890:386-390 16895:391-392 16897:393-394 16899:395-427 16924:428-430 16927:431-447 16944:448-449 16946:450-461 16958:462-463 5438:464-499 17013:500-533 4707:534-534 4708:535-562 9…	-	-	-	-	-
comp3231_c0_seq1	235	5.73	0.01	-9.16239	Down	0.881733	len=235 path=[213:0-8 222:9-234]	-	-	-	-	gi|357448577|ref|XP_003594564.1|/5.40414e-17/translocon outer complex protein [Medicago truncatula]
comp73248_c0_seq7	3515	0.01	8.44333	9.72167	Up	0.918289	len=3515 path=[8995:0-90 11494:91-107 9106:108-960 4867:961-1415 5607:1416-1686 5878:1687-2099 6291:2100-2111 12038:2112-2388 6580:2389-2401 6593:2402-3084 7276:3085-3086 7278:3087-3133 12244:3134-3181 7373:3182-3189 7381:3190-3514]	K19613|1|2e-121|437|pmum:103336300|leucine-rich repeat protein SHOC2;K03283|3|2e-109|398|mtr:MTR_2g040220|heat shock 70kDa protein 1/8;K06758|3|2e-109|398|mtr:MTR_2g040220|L1 cell adhesion molecule like protein	-	-	GO:0050896//response to stimulus	gi|922344861|ref|XP_013449349.1|/0/disease resistance protein (TIR-NBS-LRR class) [Medicago truncatula]
comp68985_c0_seq1	1437	0.473333	85.24	7.49253	Up	0.919925	len=1437 path=[1:0-67 69:68-69 71:70-352 354:353-412 414:413-413 415:414-624 4096:625-754 756:755-764 766:765-799 4182:800-818 820:819-825 827:826-1436]	K15255|1|1e-10|68.6|mtr:MTR_6g008440|ATP-dependent DNA helicase PIF1 [EC:3.6.4.12]	-	-	-	gi|502094113|ref|XP_004490142.1|/1.92384e-60/PREDICTED: uncharacterized protein LOC101496271 [Cicer arietinum]
comp66841_c0_seq3	1014	29.2167	0.01	-11.5126	Down	0.979904	len=1014 path=[1:0-720 3033:721-721 815:722-733 827:734-1013]	K13070|1|7e-62|216|osa:4335093|momilactone-A synthase [EC:1.1.1.295];K09841|3|9e-53|187|egu:105045553|xanthoxin dehydrogenase [EC:1.1.1.288]	-	-	-	gi|502112050|ref|XP_004494228.1|/5.65952e-105/PREDICTED: secoisolariciresinol dehydrogenase-like [Cicer arietinum]
comp75987_c0_seq1	338	3.17667	0.01	-8.31137	Down	0.805837	len=338 path=[20398:0-337]	-	-	-	-	-
comp75316_c0_seq6	619	0.0233333	9.14667	8.61471	Up	0.902259	len=619 path=[2606:0-191 7374:192-192 7375:193-209 7392:210-215 7398:216-219 2826:220-243 2850:244-296 2903:297-307 5595:308-320 5608:321-330 2952:331-344 2966:345-370 2992:371-394 3016:395-399 3021:400-423 3045:424-486 5750:487-618]	-	-	-	-	-
comp49813_c0_seq2	298	0.01	17.1667	10.7454	Up	0.962086	len=298 path=[547:0-24 24:25-297]	-	-	-	-	-
comp70431_c0_seq2	247	0.01	36.67	11.8404	Up	0.984681	len=247 path=[1821:0-83 1905:84-107 1929:108-223 6509:224-246]	-	-	-	-	-
comp36004_c0_seq1	665	1.43	155.427	6.76408	Up	0.883122	len=665 path=[666:0-132 799:133-560 1227:561-664]	-	-	-	-	-
comp69196_c0_seq6	1496	6.41667	0.01	-9.32568	Down	0.893331	len=1496 path=[1644:0-46 1691:47-63 1708:64-66 4082:67-179 1824:180-181 1826:182-269 1914:270-308 1953:309-468 2113:469-1321 2966:1322-1337 2982:1338-1495]	K05350|1|0.0|710|cam:101492242|beta-glucosidase [EC:3.2.1.21]	-	GO:0015926//glucosidase activity;GO:0043167//ion binding	GO:0044238//primary metabolic process	gi|502079029|ref|XP_004486131.1|/0/PREDICTED: beta-glucosidase 47 [Cicer arietinum]
comp73546_c0_seq4	516	699.893	10.69	-6.0328	Down	0.835936	len=516 path=[6814:0-20 9220:21-35 7340:36-44 8:45-77 41:78-86 49:87-110 8247:111-125 73:126-224 172:225-249 197:250-350 298:351-374 322:375-463 411:464-482 430:483-488 436:489-496 444:497-515]	-	-	-	-	gi|728830870|gb|KHG10313.1|/4.95112e-08/hypothetical protein F383_08036 [Gossypium arboreum]
comp71887_c0_seq20	3364	5.53333	0.01	-9.11201	Down	0.877883	len=3364 path=[3571:0-1162 12403:1163-1198 12456:1199-1204 10370:1205-1284 5082:1285-1445 5243:1446-1476 5274:1477-1518 5316:1519-1713 5511:1714-1751 12670:1752-1760 12679:1761-1785 5583:1786-1913 5711:1914-1962 7556:1963-2027 5828:2028-2043 5844:2044-2074 12816:2075-2076 5877:2077-2103 5904:2104-2141 5942:2142-2197 5998:2198-3128 6929:3129-3168 6969:3169-3363]	K10610|1|0.0|1167|gmx:100777459|DNA damage-binding protein 1	-	-	-	gi|965657050|dbj|BAT73469.1|/0/hypothetical protein VIGAN_01095400 [Vigna angularis var. angularis]
comp68466_c0_seq1	1401	0.03	7.43	7.95226	Up	0.867806	len=1401 path=[1453:0-55 1509:56-57 1511:58-140 3683:141-143 1598:144-223 1679:224-307 3732:308-343 1799:344-397 1925:398-1400]	-	-	-	-	gi|593705525|ref|XP_007153119.1|/2.78067e-48/hypothetical protein PHAVU_003G008300g [Phaseolus vulgaris]
comp851725_c0_seq1	388	0.35	42.6633	6.9295	Up	0.883535	len=388 path=[366:0-387]	-	-	-	-	-
comp70158_c1_seq4	468	0.01	70.6867	12.7872	Up	0.993217	len=468 path=[7654:0-41 7696:42-436 13421:437-440 8095:441-467]	-	-	-	-	gi|922364909|ref|XP_013454705.1|/1.70866e-55/phototropic-responsive NPH3 family protein [Medicago truncatula]
comp76149_c0_seq24	3106	0.01	329.133	15.0064	Up	0.998979	len=3106 path=[14323:0-48 17295:49-65 17312:66-68 14391:69-89 12159:90-110 17327:111-134 17349:135-146 17361:147-149 3596:150-192 17412:193-194 3641:195-298 3745:299-305 3752:306-897 4346:898-1049 4498:1050-1053 4502:1054-1248 4697:1249-1276 4725:1277-1283 4732:1284-1300 4749:1301-1307 4756:1308-1349 4798:1350-1428 4877:1429-1449 4898:1450-1460 4909:1461-1462 4911:1463-1469 4918:1470-1478 4927:14…	K01537|1|0.0|669|mtr:MTR_5g097270|Ca2+-transporting ATPase [EC:3.6.3.8]	-	-	-	gi|357495317|ref|XP_003617947.1|/0/cation-transporting ATPase plant [Medicago truncatula]
comp74340_c0_seq11	1535	10.1133	0.01	-9.98204	Down	0.93194	len=1535 path=[4167:0-746 4914:747-962 5130:963-1026 9499:1027-1031 9504:1032-1066 3722:1067-1383 4039:1384-1534]	K15400|1|0.0|769|gmx:100804504|omega-hydroxypalmitate O-feruloyl transferase [EC:2.3.1.188]	-	-	-	gi|356571583|ref|XP_003553956.1|/0/PREDICTED: omega-hydroxypalmitate O-feruloyl transferase-like [Glycine max]
comp69682_c0_seq3	887	0.46	66.47	7.17493	Up	0.901426	len=887 path=[5084:0-781 7689:782-886]	K02967|1|1e-123|442|cam:6797470|small subunit ribosomal protein S2;K02108|5|3e-121|434|mtr:MTR_4g051110|F-type H+-transporting ATPase subunit a	GO:0030529//intracellular ribonucleoprotein complex;GO:0009536//plastid	GO:0005198//structural molecule activity	GO:0010467//gene expression	gi|944542994|ref|YP_009175762.1|/7.77276e-132/ribosomal protein S2 (chloroplast) [Astragalus nakaianus]
comp54443_c0_seq1	233	19.96	0.16	-6.9629	Down	0.868366	len=233 path=[1:0-122 124:123-150 784:151-157 792:158-158 161:159-160 163:161-170 173:171-232]	-	-	-	-	-
comp50094_c0_seq1	1060	0.01	85.9967	13.0701	Up	0.994764	len=1060 path=[1:0-1059]	-	-	-	-	gi|502157012|ref|XP_004510728.1|/3.99701e-59/PREDICTED: uncharacterized protein LOC101514316 [Cicer arietinum]
comp75107_c0_seq5	3075	0.01	4.32333	8.756	Up	0.848458	len=3075 path=[4722:0-1081 5804:1082-1743 6466:1744-1840 6563:1841-2314 7047:2315-2750 7483:2751-2915 12918:2916-3052 13055:3053-3074]	K17871|1|0.0|781|cam:101505730|NADH:ubiquinone reductase (non-electrogenic) [EC:1.6.5.9]	-	-	-	gi|502096048|ref|XP_004490609.1|/0/PREDICTED: internal alternative NAD(P)H-ubiquinone oxidoreductase A2, mitochondrial-like isoform X1 [Cicer arietinum]
comp61461_c0_seq2	829	52.5067	0.01	-12.3583	Down	0.990134	len=829 path=[791:0-50 842:51-541 1333:542-545 2059:546-562 1637:563-578 1354:579-828]	-	-	-	-	gi|351724663|ref|NP_001238089.1|/2.7141e-11/uncharacterized protein LOC100527317 [Glycine max]
comp64971_c0_seq2	528	0.01	5.21	9.02514	Up	0.871086	len=528 path=[2555:0-54 2620:55-89 3255:90-97 1844:98-331 3347:332-341 2088:342-527]	-	GO:0043231//intracellular membrane-bounded organelle	-	-	gi|388501082|gb|AFK38607.1|/2.85599e-22/unknown [Lotus japonicus]
comp48621_c0_seq1	702	21.53	0.01	-11.0721	Down	0.970896	len=702 path=[680:0-489 1646:490-503 1184:504-701]	-	-	-	-	-
comp74035_c0_seq4	1644	0.01	5.07667	8.98774	Up	0.868231	len=1644 path=[952:0-196 10597:197-209 1162:210-304 1257:305-315 1268:316-338 10753:339-339 1292:340-345 1298:346-358 1311:359-382 10803:383-402 10823:403-411 10832:412-416 1369:417-605 1558:606-637 1590:638-640 10929:641-652 10941:653-834 11011:835-846 11023:847-856 11033:857-870 1823:871-897 1850:898-911 11074:912-934 3428:935-935 3429:936-998 3492:999-1397 11263:1398-1401 3895:1402-1402 3896:1…	K17573|1|3e-20|100|cam:101513253|meiosis arrest female protein 1	-	-	-	gi|357464505|ref|XP_003602534.1|/7.13851e-62/endonuclease or glycosyl hydrolase [Medicago truncatula]
comp75680_c0_seq17	845	0.01	7.33333	9.51833	Up	0.906063	len=845 path=[773:0-90 864:91-114 888:115-150 924:151-154 928:155-194 16131:195-225 16162:226-226 16164:227-227 16165:228-291 16194:292-445 16321:446-453 16343:454-454 16344:455-471 1245:472-537 17115:538-539 6276:540-743 6480:744-751 6488:752-810 17316:811-844]	-	-	-	-	-
comp72200_c0_seq5	1103	0.01	15.5367	10.6015	Up	0.957449	len=1103 path=[1086:0-141 1228:142-163 1250:164-164 1251:165-250 1337:251-276 1363:277-290 1377:291-362 3924:363-373 3935:374-379 1466:380-447 1539:448-472 1564:473-495 3986:496-496 4008:497-497 1589:498-587 1679:588-605 1697:606-633 1725:634-667 4148:668-751 4176:752-1102]	-	-	-	-	-
comp72423_c0_seq4	783	0.01	9.26667	9.85591	Up	0.92565	len=783 path=[4536:0-45 4582:46-188 2039:189-242 2093:243-308 2159:309-309 2160:310-333 2184:334-357 2208:358-488 2340:489-525 2377:526-535 2387:536-587 6059:588-590 6062:591-693 2573:694-782]	-	-	-	-	gi|502103341|ref|XP_004492259.1|/9.08583e-22/PREDICTED: uncharacterized protein LOC101502310 isoform X1 [Cicer arietinum]
comp76108_c2_seq8	1513	3.99	0.01	-8.64024	Down	0.83818	len=1513 path=[6378:0-93 6472:94-650 7029:651-660 15925:661-666 15931:667-685 15950:686-791 16036:792-799 16044:800-821 1019:822-933 1131:934-937 16161:938-939 16163:940-947 16171:948-953 16177:954-1009 16229:1010-1012 16232:1013-1014 16234:1015-1015 16235:1016-1028 1226:1029-1032 16270:1033-1034 16272:1035-1055 1253:1056-1079 16312:1080-1099 1297:1100-1137 1335:1138-1143 1341:1144-1147 1345:1148…	K03164|1|0.0|965|cam:101495004|DNA topoisomerase II [EC:5.99.1.3]	GO:0043232	GO:0001071//nucleic acid binding transcription factor activity;GO:0003916//DNA topoisomerase activity;GO:0032559	GO:0006259//DNA metabolic process;GO:0006351//transcription, DNA-templated	gi|502128025|ref|XP_004499912.1|/0/PREDICTED: DNA topoisomerase 2 [Cicer arietinum]
comp71426_c0_seq2	1042	0.0566667	10.26	7.50031	Up	0.868514	len=1042 path=[6043:0-70 4143:71-1041]	K15095|1|1e-10|67.8|bdi:100839967|(+)-neomenthol dehydrogenase [EC:1.1.1.208];K03294|2|3e-10|66.6|sita:101754459|basic amino acid/polyamine antiporter, APA family	-	-	-	gi|593796094|ref|XP_007161085.1|/1.39238e-48/hypothetical protein PHAVU_001G041700g [Phaseolus vulgaris]
comp75712_c0_seq3	2228	25.8067	0.13	-7.63309	Down	0.910144	len=2228 path=[19283:0-47 13353:48-127 13433:128-133 13439:134-157 9736:158-265 9844:266-273 18758:274-309 9888:310-1071 10650:1072-1095 10674:1096-1269 18953:1270-1291 10870:1292-1316 10895:1317-1466 19044:1467-1492 11071:1493-2201 19361:2202-2227]	K11752|1|4e-15|84.3|mtr:MTR_7g080120|diaminohydroxyphosphoribosylaminopyrimidine deaminase / 5-amino-6-(5-phosphoribosylamino)uracil reductase [EC:3.5.4.26 1.1.1.193]	-	-	-	gi|922343047|ref|XP_013448446.1|/1.61678e-14/hypothetical protein MTR_7g451160 [Medicago truncatula]
comp61753_c0_seq1	379	72.4733	0.01	-12.8232	Down	0.993438	len=379 path=[650:0-168 819:169-186 3215:187-251 902:252-276 927:277-329 1556:330-343 994:344-371 1526:372-378]	K02152|1|3e-18|90.5|gmx:100306550|V-type H+-transporting ATPase subunit G	-	-	-	gi|965609440|dbj|BAT95931.1|/1.41461e-17/hypothetical protein VIGAN_08277600 [Vigna angularis var. angularis]
comp55157_c0_seq1	929	0.0733333	41.7133	9.15182	Up	0.966036	len=929 path=[1:0-221 223:222-928]	-	-	-	-	gi|502176997|ref|XP_004515985.1|/4.56766e-61/PREDICTED: uncharacterized protein PAM68-like [Cicer arietinum]
comp75503_c0_seq9	884	0.0433333	7.31	7.39825	Up	0.8429	len=884 path=[6360:0-284 6645:285-289 6650:290-302 6663:303-370 500:371-410 8352:411-463 593:464-481 19956:482-495 625:496-577 707:578-633 763:634-696 20101:697-804 934:805-808 938:809-852 16966:853-883]	K03327|1|4e-88|325|mtr:MTR_7g087400|multidrug resistance protein, MATE family	-	-	-	gi|357508983|ref|XP_003624780.1|/2.60174e-87/MATE efflux family protein [Medicago truncatula]
comp41354_c0_seq1	265	5.89333	0.01	-9.20294	Down	0.884639	len=265 path=[243:0-264]	K00430|1|1e-28|124|gmx:100780750|peroxidase [EC:1.11.1.7]	-	-	-	gi|356499982|ref|XP_003518814.1|/1.16751e-27/PREDICTED: peroxidase 11-like isoform X1 [Glycine max]
comp70831_c0_seq12	2212	0.01	3.65	8.51175	Up	0.825708	len=2212 path=[5355:0-379 5735:380-383 5739:384-490 18511:491-492 5848:493-545 5902:546-677 18735:678-686 6043:687-706 18749:707-772 14050:773-855 19075:856-856 19076:857-1160 3279:1161-1165 3284:1166-1558 3677:1559-1579 3698:1580-1732 3851:1733-1843 19026:1844-1850 19033:1851-1851 3970:1852-2211]	K13066|1|1e-44|182|cam:101514542|caffeic acid 3-O-methyltransferase [EC:2.1.1.68]	-	GO:0005488	-	gi|27764548|gb|AAO23078.1|/2.76067e-91/polyprotein [Glycine max]
comp74048_c0_seq3	830	34.5667	0.01	-11.7552	Down	0.983517	len=830 path=[1:0-72 74:73-163 5929:164-231 233:232-660 662:661-803 805:804-806 6014:807-829]	-	-	-	-	-
comp68528_c0_seq2	1920	0.08	20.3	7.98726	Up	0.918605	len=1920 path=[1995:0-1695 4092:1696-1704 3773:1705-1744 3813:1745-1753 3822:1754-1919]	-	-	-	-	gi|502120331|ref|XP_004496924.1|/0/PREDICTED: uncharacterized protein LOC101504693 [Cicer arietinum]
comp56155_c0_seq1	1102	0.12	19.2	7.32193	Up	0.887533	len=1102 path=[2257:0-856 4737:857-916 4797:917-1101]	K11498|1|1e-10|67.8|obr:102710215|centromeric protein E;K10773|2|8e-07|55.5|tcc:TCM_011985|endonuclease III [EC:4.2.99.18]	-	-	-	gi|502167525|ref|XP_004514165.1|/8.64533e-44/PREDICTED: zinc finger protein 8 [Cicer arietinum]
comp67172_c0_seq3	818	0.306667	20.6233	6.07146	Up	0.812183	len=818 path=[799:0-189 989:190-198 998:199-222 2337:223-250 2365:251-276 2391:277-324 2439:325-425 2543:426-488 2606:489-512 2630:513-541 2659:542-553 1356:554-556 1359:557-558 5549:559-605 1408:606-817]	K04733|1|3e-74|278|mtr:MTR_8g013550|interleukin-1 receptor-associated kinase 4 [EC:2.7.11.1]	-	-	-	gi|502178680|ref|XP_004516311.1|/6.21006e-77/PREDICTED: G-type lectin S-receptor-like serine/threonine-protein kinase At1g11330 [Cicer arietinum]
comp73522_c3_seq1	730	0.01	10.0767	9.9768	Up	0.931726	len=730 path=[10715:0-44 10760:45-68 19069:69-71 3882:72-137 3948:138-392 4203:393-395 4206:396-729]	K12385|1|9e-17|87.4|cam:101512418|Niemann-Pick C1 protein	-	-	-	gi|828312555|ref|XP_012571469.1|/6.51477e-16/PREDICTED: Niemann-Pick C1 protein [Cicer arietinum]
comp309753_c0_seq1	231	0.16	33.2633	7.69972	Up	0.918762	len=231 path=[209:0-230]	-	-	-	-	-
comp75193_c0_seq5	826	0.01	3.33	8.37938	Up	0.812743	len=826 path=[3577:0-38 9258:39-57 8990:58-67 8235:68-91 3669:92-142 5402:143-153 9367:154-182 3760:183-217 9419:218-219 9421:220-240 10248:241-244 10252:245-261 9454:262-283 9476:284-284 4774:285-321 9493:322-328 5050:329-351 9516:352-359 9524:360-366 93:367-372 99:373-401 3560:402-418 145:419-449 2658:450-456 183:457-493 9621:494-498 2581:499-526 9649:527-552 277:553-655 9722:656-657 9791:658-7…	-	-	-	-	-
comp69843_c0_seq22	608	0.42	69.63	7.37318	Up	0.91272	len=608 path=[2354:0-36 11499:37-42 11505:43-53 2466:54-109 11580:110-110 2527:111-129 2546:130-183 2600:184-204 11688:205-248 2665:249-272 11761:273-285 2702:286-310 2727:311-316 2733:317-323 2740:324-607]	-	-	-	-	-
comp4208_c0_seq1	352	16.52	0.196667	-6.39232	Down	0.825083	len=352 path=[1:0-351]	-	-	-	-	gi|922334890|ref|XP_013445435.1|/4.6537e-40/LRR receptor-like kinase [Medicago truncatula]
comp76168_c0_seq11	1350	0.01	3.95	8.62571	Up	0.836804	len=1350 path=[13926:0-16 14927:17-67 1765:68-177 1875:178-179 1877:180-196 1894:197-460 2158:461-629 15131:630-632 7600:633-780 2327:781-796 2343:797-809 2356:810-860 15180:861-899 15196:900-910 2457:911-916 2463:917-961 15230:962-972 2519:973-973 15245:974-995 15275:996-1027 2574:1028-1050 15322:1051-1061 2608:1062-1062 2609:1063-1072 2619:1073-1119 15356:1120-1134 2683:1135-1157 15401:1158-116…	K04730|1|2e-69|263|cit:102611464|interleukin-1 receptor-associated kinase 1 [EC:2.7.11.1];K13420|3|4e-69|262|sot:102592377|LRR receptor-like serine/threonine-protein kinase FLS2 [EC:2.7.11.1]	-	-	-	gi|922378729|ref|XP_013459603.1|/1.1722e-96/LRR receptor-like kinase family protein [Medicago truncatula]
comp45022_c0_seq1	262	0.01	7.59667	9.56922	Up	0.909304	len=262 path=[610:0-72 371:73-101 400:102-261]	-	-	-	-	-
comp63257_c0_seq1	1345	3.12333	0.01	-8.28694	Down	0.802987	len=1345 path=[4345:0-99 6070:100-106 6077:107-107 6078:108-137 4483:138-425 412:426-464 3426:465-683 3645:684-1070 5510:1071-1084 4060:1085-1344]	K04564|1|2e-130|466|cam:101494104|superoxide dismutase, Fe-Mn family [EC:1.15.1.1]	-	GO:0003824//catalytic activity	GO:0008152//metabolic process	gi|502151086|ref|XP_004508271.1|/1.36753e-129/PREDICTED: superoxide dismutase [Fe], chloroplastic [Cicer arietinum]
comp59285_c0_seq1	316	11.3433	0.113333	-6.64513	Down	0.82604	len=316 path=[1:0-32 34:33-41 43:42-69 71:70-315]	K09286|1|5e-12|69.7|mtr:MTR_5g010940|EREBP-like factor	-	-	-	gi|802741069|ref|XP_012087006.1|/4.864e-13/PREDICTED: dehydration-responsive element-binding protein 1B-like [Jatropha curcas]
comp58137_c1_seq1	1452	0.196667	25.5733	7.02274	Up	0.879051	len=1452 path=[1430:0-464 1895:465-649 2080:650-881 2312:882-1198 2629:1199-1451]	K02634|1|4e-172|605|mtr:MTR_4g050860|apocytochrome f;K17787|3|7e-12|72.8|pop:POPTR_0006s07980g|altered inheritance of mitochondria protein 5	-	-	-	gi|944542995|ref|YP_009175772.1|/1.73601e-109/envelope membrane protein (chloroplast) [Astragalus nakaianus]
comp1671468_c0_seq1	271	0.01	6.61333	9.36923	Up	0.896208	len=271 path=[249:0-270]	-	-	-	-	-
comp60955_c0_seq1	441	0.156667	54.1967	8.43436	Up	0.951896	len=441 path=[1:0-146 2771:147-158 2783:159-172 174:173-194 196:195-230 232:231-253 255:254-440]	K02692|1|4e-24|110|gmx:100101915|photosystem I subunit II	GO:0009522//photosystem I;GO:0009536//plastid	-	GO:0044237//cellular metabolic process	gi|351727030|ref|NP_001235355.1|/3.03757e-23/photosystem I subunit PsaD [Glycine max]
comp117781_c0_seq1	942	0.86	45.7933	5.73466	Up	0.808358	len=942 path=[1:0-941]	-	GO:0009536//plastid	GO:0003676//nucleic acid binding	GO:0006399//tRNA metabolic process;GO:0006396//RNA processing	gi|152014008|gb|ABS20105.1|/1.51067e-27/maturase-like protein (chloroplast) [Astragalus membranaceus]
comp53023_c1_seq1	233	0.31	135.833	8.77535	Up	0.967233	len=233 path=[299:0-42 342:43-52 352:53-96 396:97-232]	-	-	GO:0016787//hydrolase activity	GO:0044238//primary metabolic process	gi|593392683|ref|XP_007140335.1|/3.27098e-22/hypothetical protein PHAVU_008G103700g [Phaseolus vulgaris]
comp75350_c2_seq1	777	6.45333	0.01	-9.3339	Down	0.893798	len=777 path=[7137:0-9 7147:10-17 7155:18-265 7403:266-266 7404:267-290 7428:291-361 24500:362-362 24501:363-363 24502:364-371 7509:372-417 7555:418-656 7794:657-661 7799:662-776]	-	-	-	-	gi|357446653|ref|XP_003593602.1|/4.51818e-50/late embryogenesis abundant domain protein, putative [Medicago truncatula]
comp50158_c1_seq1	344	14.7833	0.01	-10.5298	Down	0.955021	len=344 path=[4105:0-48 4154:49-343]	-	-	-	-	-
comp66254_c1_seq1	266	0.01	24	11.2288	Up	0.97442	len=266 path=[1491:0-1 1493:2-265]	-	-	-	-	-
comp66157_c1_seq2	1226	0.0666667	7.64	6.84046	Up	0.815209	len=1226 path=[1:0-311 331:312-1225]	-	-	-	-	gi|502116268|ref|XP_004495358.1|/2.00857e-84/PREDICTED: probable plastid-lipid-associated protein 6, chloroplastic [Cicer arietinum]
comp943169_c0_seq1	280	0.13	27.67	7.73367	Up	0.916528	len=280 path=[258:0-279]	-	-	-	-	-
comp72519_c0_seq14	619	0.01	6.19667	9.27535	Up	0.889919	len=619 path=[1:0-250 398:251-307 5636:308-308 5637:309-314 462:315-364 512:365-429 5680:430-437 5688:438-443 610:444-499 5716:500-504 5721:505-511 5728:512-512 679:513-540 5739:541-552 719:553-590 1009:591-598 1017:599-618]	-	-	-	-	-
comp1156_c0_seq1	438	0.01	20.2833	10.9861	Up	0.968707	len=438 path=[1609:0-15 1076:16-413 1473:414-437]	-	-	-	-	-
comp28013_c0_seq1	936	27.8233	1685	5.92031	Up	0.829899	len=936 path=[914:0-935]	K02886|1|3e-74|279|mtr:MTR_4g034730|large subunit ribosomal protein L2	-	-	-	gi|944542124|ref|YP_009176044.1|/4.29326e-83/ribosomal protein L2 (chloroplast) [Ficus racemosa]
comp76169_c0_seq6	833	0.0433333	5.68667	7.03596	Up	0.804431	len=833 path=[10510:0-276 20077:277-292 20094:293-293 20095:294-295 20097:296-296 20098:297-299 20101:300-303 2809:304-316 20118:317-340 20142:341-354 7650:355-371 2877:372-390 2896:391-413 2919:414-425 2931:426-442 2948:443-443 6890:444-468 6915:469-496 6943:497-520 6967:521-598 3104:599-599 3105:600-610 3116:611-634 3140:635-705 3211:706-832]	K04730|1|2e-41|169|mtr:MTR_5g082380|interleukin-1 receptor-associated kinase 1 [EC:2.7.11.1];K13420|2|2e-24|113|egr:104439601|LRR receptor-like serine/threonine-protein kinase FLS2 [EC:2.7.11.1]	-	-	-	gi|357492749|ref|XP_003616663.1|/2.72613e-43/LRR receptor-like kinase family protein [Medicago truncatula]
comp61843_c0_seq3	216	23.7333	0.01	-11.2127	Down	0.974028	len=216 path=[2205:0-137 822:138-165 850:166-178 863:179-215]	-	-	-	-	-
comp56247_c0_seq2	1040	119.85	0.0666667	-10.812	Down	0.992323	len=1040 path=[1:0-276 278:277-313 321:314-615 623:616-786 794:787-824 832:825-1039]	-	-	-	-	gi|734413253|gb|KHN36698.1|/7.53432e-79/hypothetical protein glysoja_001429 [Glycine soja]
comp1244040_c0_seq1	367	19.5533	0.276667	-6.14312	Down	0.81435	len=367 path=[1:0-366]	K08900|1|7e-63|238|pvu:PHAVU_008G044800g|mitochondrial chaperone BCS1	-	GO:0032559;GO:0016462//pyrophosphatase activity	-	gi|593332383|ref|XP_007139617.1|/5.57668e-62/hypothetical protein PHAVU_008G044800g [Phaseolus vulgaris]
comp72648_c0_seq6	979	13.7133	0.143333	-6.58006	Down	0.830923	len=979 path=[13577:0-6 8871:7-108 13614:109-111 7981:112-146 13822:147-147 13823:148-155 9859:156-194 13899:195-217 9921:218-235 9939:236-309 10013:310-437 4446:438-438 4447:439-489 4498:490-523 4532:524-562 4571:563-572 4581:573-603 4612:604-614 4623:615-616 4625:617-696 14059:697-738 9367:739-787 14152:788-794 6498:795-796 6500:797-816 14160:817-838 14182:839-857 6561:858-978]	-	-	-	-	gi|828311610|ref|XP_012571324.1|/2.734e-43/PREDICTED: uncharacterized protein LOC101500233 isoform X3 [Cicer arietinum]
comp61028_c0_seq2	1418	0.01	4.87333	8.92877	Up	0.863411	len=1418 path=[1:0-335 337:336-927 3429:928-929 931:930-1417]	K15255|1|2e-28|82.4|mtr:MTR_1g083920|ATP-dependent DNA helicase PIF1 [EC:3.6.4.12]	-	-	-	gi|92885031|gb|ABE87587.1|/7.38713e-26/Protein of unknown function DUF889, eukaryote [Medicago truncatula]
comp50927_c0_seq1	504	0.01	10.0267	9.96963	Up	0.931349	len=504 path=[245:0-80 326:81-214 512:215-503]	-	-	-	-	gi|593784871|ref|XP_007155476.1|/2.13209e-18/hypothetical protein PHAVU_003G204500g [Phaseolus vulgaris]
comp73718_c1_seq23	454	8.72333	0.01	-9.76874	Down	0.920939	len=454 path=[19395:0-11 19407:12-31 22675:32-44 18917:45-45 6584:46-46 6585:47-94 12100:95-113 6652:114-259 22827:260-261 22829:262-264 22832:265-271 6810:272-309 22887:310-310 6849:311-391 6930:392-453]	-	-	-	-	-
comp28051_c0_seq1	1011	5.53667	887.067	7.32388	Up	0.916278	len=1011 path=[1032:0-1010]	K02692|1|7e-91|334|mtr:MTR_5g006130|photosystem I subunit II	GO:0009507//chloroplast;GO:0009522//photosystem I	-	-	gi|357480841|ref|XP_003610706.1|/5.34695e-90/photosystem I reaction center subunit II [Medicago truncatula]
comp67699_c1_seq1	1148	0.01	7.80333	9.60795	Up	0.911631	len=1148 path=[2767:0-191 5700:192-1032 6541:1033-1045 6554:1046-1147]	K01074|1|6e-141|501|cam:101508713|palmitoyl-protein thioesterase [EC:3.1.2.22]	-	GO:0016790//thiolester hydrolase activity	GO:0043412//macromolecule modification	gi|922341006|ref|XP_013447491.1|/7.75881e-144/palmitoyl protein thioesterase family protein [Medicago truncatula]
comp68847_c0_seq49	1201	53.03	0.01	-12.3726	Down	0.990242	len=1201 path=[5027:0-36 17745:37-40 17749:41-47 17773:48-48 5076:49-61 17770:62-64 5092:65-74 5102:75-92 17780:93-130 17818:131-133 12286:134-184 11805:185-192 18473:193-232 11853:233-249 8926:250-270 5442:271-394 10688:395-814 18981:815-817 18984:818-993 11287:994-994 11288:995-1016 11310:1017-1025 11319:1026-1054 19129:1055-1057 16960:1058-1062 11354:1063-1200]	K00128|1|7e-99|361|mtr:MTR_3g088150|aldehyde dehydrogenase (NAD+) [EC:1.2.1.3]	-	-	-	gi|922375908|ref|XP_003602042.2|/3.29823e-100/NAD-dependent aldehyde dehydrogenase family protein [Medicago truncatula]
comp68177_c0_seq2	654	0.296667	20.6167	6.11882	Up	0.814613	len=654 path=[2151:0-96 3212:97-100 3217:101-104 1108:105-170 1174:171-194 1198:195-258 1262:259-260 1264:261-284 1288:285-303 1307:304-546 1550:547-563 1567:564-570 1574:571-653]	-	-	-	-	gi|965671525|dbj|BAT86132.1|/1.53644e-60/hypothetical protein VIGAN_04375500 [Vigna angularis var. angularis]
comp76121_c1_seq49	999	0.01	5.52	9.10852	Up	0.877685	len=999 path=[6983:0-95 7079:96-133 7117:134-157 7141:158-201 7185:202-225 7209:226-240 7224:241-250 7234:251-261 7245:262-274 7258:275-406 7390:407-430 7414:431-497 14030:498-693 14226:694-719 14252:720-731 14264:732-755 14288:756-760 14293:761-784 14317:785-898 7502:899-952 7556:953-953 14856:954-977 8432:978-998]	K14007|1|6e-06|52.4|cam:101502633|protein transport protein SEC24	-	-	-	-
comp74891_c1_seq2	4548	25.4033	0.126667	-7.64784	Down	0.910794	len=4548 path=[1:0-370 372:371-372 374:373-404 407:405-454 457:455-626 22766:627-915 918:916-1053 1056:1054-1061 1064:1062-1464 1467:1465-1563 22923:1564-1566 1569:1567-1663 23022:1664-1666 1669:1667-1668 1671:1669-1904 1907:1905-1922 23081:1923-2652 2655:2653-3627 3630:3628-4258 4261:4259-4286 4289:4287-4547]	K12309|1|0.0|854|pxb:103943992|beta-galactosidase [EC:3.2.1.23]	-	-	-	gi|502082310|ref|XP_004487127.1|/0/PREDICTED: beta-galactosidase 8-like [Cicer arietinum]
comp71533_c1_seq1	1233	0.01	9.88667	9.94934	Up	0.930328	len=1233 path=[16348:0-236 11956:237-265 369:266-701 805:702-796 900:797-802 906:803-933 1037:934-1232]	K07088|1|7e-25|115|egr:104419566|uncharacterized protein	-	-	-	gi|571527538|ref|XP_006599264.1|/3.59627e-57/PREDICTED: uncharacterized protein LOC100804439 isoform X3 [Glycine max]
comp76115_c1_seq14	202	0.01	3.48667	8.4457	Up	0.81945	len=202 path=[14439:0-2 6092:3-55 6145:56-85 2891:86-106 14480:107-108 14496:109-117 2923:118-201]	-	-	-	-	-
comp74699_c0_seq4	4757	0.01	4.11667	8.68533	Up	0.842198	len=4757 path=[18211:0-278 18490:279-656 5660:657-688 5692:689-712 5716:713-739 5743:740-1322 6326:1323-1411 22078:1412-1589 16484:1590-1622 6626:1623-1651 6655:1652-1832 6836:1833-1857 13796:1858-2498 14437:2499-2538 7548:2539-2559 22322:2560-2579 13617:2580-2687 7697:2688-2719 7729:2720-2957 7967:2958-2992 11870:2993-3062 8072:3063-3086 8096:3087-3790 8800:3791-3820 11681:3821-3986 22650:3987-4…	K16578|1|0.0|2345|cam:101511526|CLIP-associating protein 1/2	-	-	-	gi|922340349|ref|XP_003625469.2|/0/CLIP-associating-like protein [Medicago truncatula]
comp72993_c3_seq1	1815	0.01	7.12667	9.47708	Up	0.903526	len=1815 path=[6491:0-485 17392:486-526 7022:527-666 18057:667-677 17563:678-1604 8100:1605-1678 8174:1679-1688 8184:1689-1814]	-	-	-	-	gi|502078609|ref|XP_004486001.1|/4.1794e-26/PREDICTED: transcription factor TCP2 [Cicer arietinum]
comp66426_c0_seq2	1079	0.01	11.1867	10.1276	Up	0.938923	len=1079 path=[3137:0-23 2631:24-98 315:99-116 333:117-158 375:159-190 407:191-1078]	K00799|1|2e-90|332|mtr:MTR_5g037380|glutathione S-transferase [EC:2.5.1.18]	-	GO:0016765//transferase activity, transferring alkyl or aryl (other than methyl) groups	-	gi|357486425|ref|XP_003613500.1|/1.71697e-89/glutathione S-transferase, amino-terminal domain protein [Medicago truncatula]
comp480524_c0_seq1	239	4.58333	0.01	-8.84025	Down	0.855899	len=239 path=[217:0-238]	K08332|1|4e-07|53.5|ppp:PHYPADRAFT_149939|vacuolar protein 8	-	-	-	gi|922398618|ref|XP_013466471.1|/5.52163e-38/armadillo/beta-catenin-like repeat protein [Medicago truncatula]
comp47892_c0_seq1	406	17.82	0.09	-7.62936	Down	0.89934	len=406 path=[413:0-318 971:319-323 738:324-325 740:326-405]	-	-	-	-	gi|593661440|ref|XP_007143252.1|/8.87486e-28/hypothetical protein PHAVU_007G056800g [Phaseolus vulgaris]
comp48669_c0_seq1	1237	0.01	10.06	9.97441	Up	0.931568	len=1237 path=[1:0-239 2607:240-263 265:264-287 289:288-324 326:325-1236]	-	-	-	-	gi|502178007|ref|XP_004516160.1|/5.07805e-43/PREDICTED: transcription factor TCP17-like [Cicer arietinum]
comp69477_c1_seq3	1816	7.21667	0.01	-9.49519	Down	0.904716	len=1816 path=[3553:0-5 15603:6-29 3583:30-260 3814:261-284 3838:285-585 4139:586-609 4163:610-746 4300:747-779 4333:780-860 4414:861-873 4427:874-941 4495:942-968 4522:969-1000 4554:1001-1040 4594:1041-1067 4621:1068-1088 4642:1089-1343 4897:1344-1384 4938:1385-1388 4942:1389-1391 4945:1392-1408 4962:1409-1412 4966:1413-1455 5009:1456-1479 5033:1480-1815]	K13412|1|0.0|812|pvu:PHAVU_007G233900g|calcium-dependent protein kinase [EC:2.7.11.1]	-	GO:0046872//metal ion binding;GO:0004674//protein serine/threonine kinase activity;GO:0032559	GO:0006464//cellular protein modification process	gi|593689514|ref|XP_007145376.1|/0/hypothetical protein PHAVU_007G233900g [Phaseolus vulgaris]
comp76173_c0_seq10	255	0.01	3.78667	8.56478	Up	0.83093	len=255 path=[7276:0-38 12337:39-50 5742:51-139 5831:140-140 5832:141-148 5840:149-212 14846:213-254]	-	-	-	-	-
comp62867_c0_seq2	1509	2360.53	3.37333	-9.45072	Down	0.98274	len=1509 path=[1:0-1009 3690:1010-1200 1202:1201-1216 1218:1217-1508]	K05282|1|5e-45|182|pda:103702904|gibberellin 20-oxidase [EC:1.14.11.12]	-	-	-	gi|922399107|ref|XP_013466706.1|/9.86267e-172/gibberellin 2-beta-dioxygenase [Medicago truncatula]
comp75718_c0_seq39	1344	41.5567	0.01	-12.0209	Down	0.986821	len=1344 path=[1:0-53 58:54-161 166:162-336 341:337-356 8630:357-375 380:376-410 415:411-658 8692:659-661 666:662-701 709:702-832 8779:833-947 955:948-967 8843:968-978 6708:979-1001 1054:1002-1038 8921:1039-1051 6063:1052-1052 9021:1053-1065 9034:1066-1067 9036:1068-1071 9040:1072-1073 9051:1074-1074 1136:1075-1085 1147:1086-1247 9183:1248-1252 1314:1253-1283 1345:1284-1300 9220:1301-1319 6544:13…	K03006|1|7e-11|69.3|bvg:104900956|DNA-directed RNA polymerase II subunit RPB1 [EC:2.7.7.6]	-	-	-	gi|502150703|ref|XP_004508082.1|/1.98674e-96/PREDICTED: embryonic protein DC-8-like [Cicer arietinum]
comp75036_c0_seq24	1189	0.01	7.48667	9.54818	Up	0.908006	len=1189 path=[1072:0-5 1078:6-35 15082:36-41 15107:42-50 15228:51-53 1126:54-108 15265:109-119 1192:120-128 1201:129-146 15309:147-161 15328:162-179 1252:180-255 1328:256-277 15522:278-348 15662:349-354 15668:355-355 15669:356-373 1455:374-384 1466:385-398 1480:399-435 15802:436-438 15805:439-439 15806:440-465 15832:466-474 15841:475-475 9705:476-493 6632:494-522 2652:523-579 15956:580-580 1558:…	-	-	-	-	gi|902212845|gb|KNA17107.1|/3.61135e-12/hypothetical protein SOVF_083190 [Spinacia oleracea]
comp56296_c0_seq1	975	4	0.01	-8.64386	Down	0.838521	len=975 path=[953:0-191 1145:192-211 1165:212-250 1204:251-267 1221:268-803 1757:804-818 1772:819-974]	-	-	-	-	-
comp72111_c0_seq4	610	0.316667	26.9333	6.41028	Up	0.840847	len=610 path=[26124:0-50 24386:51-64 14643:65-155 26254:156-174 19850:175-297 2796:298-299 2798:300-336 5933:337-609]	K06067|1|2e-10|66.2|mtr:MTR_3g118540|histone deacetylase 1/2 [EC:3.5.1.98]	-	-	-	gi|734438221|gb|KHN49021.1|/3.14209e-22/hypothetical protein glysoja_031232, partial [Glycine soja]
comp59059_c0_seq2	527	0.01	11.57	10.1762	Up	0.941123	len=527 path=[1:0-155 157:156-197 199:198-198 200:199-234 1082:235-242 244:243-263 265:264-431 433:432-447 449:448-526]	-	-	-	-	-
comp64359_c0_seq1	1496	0.116667	44.31	8.5691	Up	0.953439	len=1496 path=[1:0-302 2994:303-303 305:304-977 979:978-1495]	K00010|1|1e-09|65.1|cme:CYME_CMF086C|myo-inositol 2-dehydrogenase / D-chiro-inositol 1-dehydrogenase [EC:1.1.1.18 1.1.1.369]	-	-	-	gi|502137513|ref|XP_004503107.1|/5.35268e-170/PREDICTED: uncharacterized oxidoreductase At4g09670-like [Cicer arietinum]
comp49576_c0_seq1	996	0.01	32.9467	11.6859	Up	0.982599	len=996 path=[1:0-211 1980:212-224 213:225-995]	K14803|1|7e-134|477|gmx:100778015|protein phosphatase 2C homolog 2/3 [EC:3.1.3.16]	-	-	-	gi|920710490|gb|KOM51739.1|/3.81473e-133/hypothetical protein LR48_Vigan09g039800 [Vigna angularis]
comp1059804_c0_seq1	353	0.01	3.39667	8.40798	Up	0.815693	len=353 path=[331:0-352]	-	-	-	-	-
comp55964_c0_seq2	350	4.21	0.01	-8.71768	Down	0.845045	len=350 path=[328:0-143 906:144-149 478:150-158 913:159-224 553:225-349]	K07904|1|4e-25|113|gmx:100799439|Ras-related protein Rab-11A	GO:0043231//intracellular membrane-bounded organelle;GO:0044444//cytoplasmic part	GO:0032561//guanyl ribonucleotide binding	GO:0035556//intracellular signal transduction;GO:0006810//transport	gi|356520251|ref|XP_003528777.1|/3.59128e-24/PREDICTED: ras-related protein RABA3-like [Glycine max]
comp76226_c0_seq3	1515	0.01	5.82	9.18488	Up	0.883429	len=1515 path=[3388:0-77 10556:78-108 3497:109-111 3500:112-113 3502:114-213 3602:214-374 3763:375-375 3764:376-399 3788:400-484 16027:485-595 3984:596-601 3990:602-803 4192:804-818 4207:819-892 4281:893-987 4376:988-1002 4391:1003-1140 4529:1141-1152 4541:1153-1165 4554:1166-1274 16508:1275-1327 16534:1328-1335 16542:1336-1338 4727:1339-1345 4734:1346-1469 4858:1470-1514]	K16196|1|4e-21|103|pda:103708605|eukaryotic translation initiation factor 2-alpha kinase 4 [EC:2.7.11.1];K10636|2|3e-16|87.4|sot:102592947|autocrine motility factor receptor [EC:2.3.2.27];K00566|3|4e-14|80.1|tcc:TCM_040691|tRNA-specific 2-thiouridylase [EC:2.8.1.-];K11752|4|8e-08|59.3|mtr:MTR_7g080120|diaminohydroxyphosphoribosylaminopyrimidine deaminase / 5-amino-6-(5-phosphoribosylamino)uracil …	-	GO:0005488	-	gi|208609065|dbj|BAG72154.1|/4.92616e-62/hypothetical protein [Lotus japonicus]
comp75782_c0_seq14	1839	28.91	0.01	-11.4974	Down	0.979622	len=1839 path=[14626:0-53 14660:54-71 14678:72-77 179:78-113 215:114-123 225:124-153 14984:154-157 259:158-177 279:178-180 14940:181-203 8595:204-215 8607:216-228 8620:229-242 8634:243-278 7744:279-316 386:317-373 443:374-392 7579:393-412 7599:413-416 486:417-425 495:426-450 520:451-472 14807:473-492 562:493-497 567:498-567 14848:568-570 640:571-609 679:610-624 694:625-648 14876:649-671 741:672-6…	-	-	-	-	-
comp64814_c0_seq2	808	9.34667	0.01	-9.86831	Down	0.926341	len=808 path=[1:0-55 57:56-100 102:101-184 2451:185-199 201:200-244 246:245-257 2471:258-276 278:277-289 291:290-383 2513:384-389 2519:390-394 2524:395-421 423:422-437 439:438-444 446:445-807]	-	-	-	-	-
comp66439_c1_seq1	592	46.5533	0.653333	-6.15492	Down	0.833614	len=592 path=[2170:0-175 2346:176-544 6938:545-545 2716:546-557 2728:558-560 2731:561-591]	-	-	GO:0046914//transition metal ion binding	-	gi|357496611|ref|XP_003618594.1|/3.06397e-72/blue copper-like protein [Medicago truncatula]
comp76112_c0_seq41	645	0.01	4.28667	8.74371	Up	0.847549	len=645 path=[18705:0-49 7157:50-122 7230:123-158 7266:159-165 7273:166-182 7290:183-209 7317:210-233 7341:234-276 7384:277-294 7402:295-299 7407:300-301 7409:302-302 7410:303-318 7426:319-320 7428:321-325 7433:326-337 7445:338-343 7451:344-348 7456:349-350 7458:351-351 7459:352-361 7469:362-372 7480:373-375 7483:376-399 7507:400-409 7517:410-416 7524:417-423 7531:424-440 7548:441-456 7564:457-47…	-	-	-	-	-
comp27311_c0_seq1	1191	1.14333	91.4367	6.32145	Up	0.85018	len=1191 path=[1169:0-1190]	-	GO:0009536//plastid	-	-	gi|357490289|ref|XP_003615432.1|/1.31518e-18/hypothetical protein MTR_5g067940 [Medicago truncatula]
comp28642_c0_seq1	316	0.323333	1024.58	11.6297	Up	0.997889	len=316 path=[295:0-213 510:214-315]	K08912|1|2e-47|139|cam:101496011|light-harvesting complex II chlorophyll a/b binding protein 1	GO:0009521;GO:0031224//intrinsic component of membrane;GO:0009534//chloroplast thylakoid	GO:0046906//tetrapyrrole binding;GO:0043169//cation binding	GO:0006464//cellular protein modification process;GO:0006091//generation of precursor metabolites and energy	gi|359754899|gb|AEV59639.1|/1.81998e-47/chloroplast photosystem II light harvesting complex protein type I, partial [Oxytropis arctobia]
comp65632_c0_seq3	785	0.0866667	29.6567	8.41866	Up	0.94256	len=785 path=[1299:0-153 1454:154-325 4321:326-340 1641:341-441 1742:442-735 4209:736-784]	K03183|1|8e-07|54.7|smo:SELMODRAFT_96041|demethylmenaquinone methyltransferase / 2-methoxy-6-polyprenyl-1,4-benzoquinol methylase [EC:2.1.1.163 2.1.1.201];K18534|4|1e-06|53.9|cvr:CHLNCDRAFT_37067|MPBQ/MSBQ methyltransferase [EC:2.1.1.295]	-	-	-	gi|502143892|ref|XP_004505506.1|/4.26744e-96/PREDICTED: uncharacterized protein LOC101513404 [Cicer arietinum]
comp75190_c0_seq32	417	3.73667	0.01	-8.54561	Down	0.829155	len=417 path=[20875:0-114 815:115-171 872:172-192 893:193-246 947:247-270 971:271-306 1007:307-318 1019:319-342 1043:343-348 10271:349-366 18119:367-368 18121:369-416]	-	-	-	-	-
comp65392_c1_seq6	484	0.01	3.55	8.47168	Up	0.821849	len=484 path=[13720:0-178 2150:179-219 17953:220-243 17977:244-247 17981:248-249 17983:250-262 2669:263-305 2712:306-329 3824:330-337 3832:338-356 9468:357-426 9538:427-483]	-	-	-	-	-
comp70283_c0_seq5	958	10.3567	0.02	-9.01634	Down	0.919075	len=958 path=[1:0-192 196:193-221 225:222-223 227:224-490 494:491-521 8439:522-549 553:550-566 570:567-852 8514:853-881 8543:882-887 8549:888-899 6858:900-957]	K03350|1|4e-22|105|aly:ARALYDRAFT_902934|anaphase-promoting complex subunit 3	-	-	-	gi|502081139|ref|XP_004486778.1|/7.05606e-81/PREDICTED: uncharacterized protein LOC101493777 [Cicer arietinum]
comp1730072_c0_seq1	238	15.19	0.153333	-6.63031	Down	0.838452	len=238 path=[1:0-237]	-	-	-	-	-
comp65944_c0_seq1	1136	0.01	27.72	11.4367	Up	0.97852	len=1136 path=[3511:0-86 3598:87-88 3600:89-117 3629:118-120 1709:121-139 1728:140-547 2136:548-568 2157:569-1135]	-	-	-	-	gi|502120810|ref|XP_004497090.1|/6.45083e-34/PREDICTED: uncharacterized protein LOC101498397 [Cicer arietinum]
comp76028_c0_seq6	932	61.37	0.01	-12.5833	Down	0.991858	len=932 path=[15917:0-52 15958:53-53 6784:54-68 16362:69-102 16396:103-103 16397:104-129 6860:130-241 6972:242-269 16531:270-449 16588:450-464 7195:465-566 7297:567-594 16716:595-602 16724:603-931]	-	-	-	-	gi|641837680|gb|KDO56630.1|/1.11118e-06/hypothetical protein CISIN_1g038399mg [Citrus sinensis]
comp62705_c0_seq4	450	3.06333	0.01	-8.25896	Down	0.80001	len=450 path=[1:0-28 836:29-48 856:49-53 2953:54-72 2972:73-87 89:88-124 126:125-244 246:245-273 1864:274-283 957:284-389 3043:390-400 3054:401-403 1079:404-444 3098:445-449]	-	-	-	-	-
comp60765_c1_seq2	1306	24.4533	0.266667	-6.51885	Down	0.846221	len=1306 path=[1:0-387 389:388-773 844:774-876 947:877-889 960:890-1305]	-	-	-	-	-
comp75612_c0_seq6	848	0.01	4.07333	8.67007	Up	0.840697	len=848 path=[3747:0-304 12282:305-312 12290:313-318 12296:319-319 4067:320-430 195:431-459 12306:460-473 5390:474-485 253:486-542 4772:543-577 12393:578-601 4830:602-623 391:624-661 5127:662-707 6866:708-708 476:709-824 12529:825-847]	-	-	-	-	gi|502087202|ref|XP_004488460.1|/1.2624e-51/PREDICTED: DAR GTPase 2, mitochondrial [Cicer arietinum]
comp76049_c0_seq15	355	0.01	5.57667	9.12326	Up	0.878867	len=355 path=[4663:0-48 19560:49-58 18079:59-68 4731:69-92 4755:93-240 4903:241-272 19727:273-289 20888:290-317 4980:318-319 4982:320-325 19763:326-344 19782:345-347 19785:348-348 19786:349-350 19788:351-354]	-	-	-	-	-
comp55258_c0_seq1	278	0.01	16.4833	10.6868	Up	0.960237	len=278 path=[1:0-189 191:190-254 1317:255-277]	-	-	-	-	-
comp66574_c0_seq1	410	0.01	340.66	15.056	Up	0.999021	len=410 path=[1551:0-409]	-	-	-	-	-
comp71380_c1_seq18	1890	0.01	6.03	9.23601	Up	0.887084	len=1890 path=[5838:0-1490 26235:1491-1503 7342:1504-1523 7362:1524-1579 26291:1580-1582 7421:1583-1726 7565:1727-1889]	K13407|1|0.0|784|cam:101508331|fatty acid omega-hydroxylase [EC:1.14.-.-]	GO:0031090//organelle membrane;GO:0043231//intracellular membrane-bounded organelle;GO:0031224//intrinsic component of membrane	GO:0016491//oxidoreductase activity;GO:0005506//iron ion binding	GO:0008152//metabolic process	gi|502115092|ref|XP_004495122.1|/0/PREDICTED: cytochrome P450 94A2-like [Cicer arietinum]
comp400891_c0_seq1	560	5.43667	0.01	-9.08658	Down	0.876036	len=560 path=[570:0-559]	K15401|1|5e-68|256|cam:101488875|fatty acid omega-hydroxylase [EC:1.14.-.-]	-	GO:0016491//oxidoreductase activity;GO:0005506//iron ion binding	GO:0008152//metabolic process	gi|922379891|ref|XP_013460178.1|/1.52489e-67/cytochrome P450 family-dependent fatty acid hydroxylase [Medicago truncatula]
comp65666_c0_seq3	271	4.66	0.01	-8.86419	Down	0.857969	len=271 path=[1369:0-148 1518:149-150 1520:151-152 1522:153-249 12129:250-265 12225:266-270]	-	-	GO:0003824//catalytic activity	-	gi|502149914|ref|XP_004507709.1|/2.13126e-13/PREDICTED: uncharacterized protein LOC101506346 [Cicer arietinum]
comp74416_c0_seq15	2790	0.01	3.64667	8.51043	Up	0.825708	len=2790 path=[6141:0-2107 1839:2108-2110 1842:2111-2145 12320:2146-2434 12609:2435-2452 12627:2453-2464 10804:2465-2494 11706:2495-2562 14222:2563-2578 11780:2579-2616 11818:2617-2641 11843:2642-2692 23022:2693-2789]	-	-	-	-	gi|502163481|ref|XP_004512853.1|/0/PREDICTED: probable ADP-ribosylation factor GTPase-activating protein AGD14 isoform X1 [Cicer arietinum]
comp76098_c0_seq27	691	0.0433333	14.4333	8.37971	Up	0.919253	len=691 path=[14647:0-0 14648:1-18 3838:19-107 14678:108-118 3938:119-239 14729:240-289 14779:290-295 7921:296-296 7922:297-386 8012:387-387 8013:388-389 4115:390-393 4119:394-417 4143:418-421 4147:422-459 14914:460-513 4292:514-689 9215:690-690]	K10870|1|3e-38|134|pvu:PHAVU_010G082100g|RAD51-like protein 2	-	-	-	gi|955310178|ref|XP_014628842.1|/1.03677e-37/PREDICTED: uncharacterized protein LOC100527406 isoform X1 [Glycine max]
comp73193_c0_seq62	1206	3.05667	0.01	-8.25582	Down	0.80001	len=1206 path=[1:0-565 20370:566-598 600:599-811 20462:812-812 20463:813-956 958:957-1122 14373:1123-1168 20578:1169-1169 16690:1170-1178 20792:1179-1188 20802:1189-1195 16657:1196-1205]	K00913|1|1e-75|283|gmx:100776901|inositol-1,3,4-trisphosphate 5/6-kinase / inositol-tetrakisphosphate 1-kinase [EC:2.7.1.159 2.7.1.134]	GO:0044464	GO:0046872//metal ion binding;GO:0051766//inositol trisphosphate kinase activity;GO:0051765//inositol tetrakisphosphate kinase activity;GO:0032559	GO:0043647//inositol phosphate metabolic process;GO:0006796//phosphate-containing compound metabolic process	gi|356507953|ref|XP_003522727.1|/1.08051e-74/PREDICTED: inositol-tetrakisphosphate 1-kinase 3-like isoform X1 [Glycine max]
comp49179_c0_seq2	872	0.01	5.89667	9.20376	Up	0.884826	len=872 path=[962:0-249 1212:250-379 1431:380-833 1885:834-871]	K04733|1|4e-57|221|pvu:PHAVU_007G181600g|interleukin-1 receptor-associated kinase 4 [EC:2.7.11.1]	-	GO:0004672//protein kinase activity;GO:0032559	GO:0006464//cellular protein modification process	gi|593688231|ref|XP_007144750.1|/3.02586e-56/hypothetical protein PHAVU_007G181600g [Phaseolus vulgaris]
comp75757_c0_seq17	483	0.01	22.9333	11.1632	Up	0.972932	len=483 path=[1:0-50 52:51-105 107:106-255 15797:256-262 264:263-313 315:314-415 12124:416-482]	-	-	-	-	-
comp1695617_c0_seq1	228	0.01	19.0933	10.8989	Up	0.966505	len=228 path=[1:0-227]	-	-	-	-	-
comp74209_c0_seq4	679	3.81333	0.01	-8.57491	Down	0.831802	len=679 path=[6229:0-145 4657:146-206 7318:207-227 4739:228-231 4743:232-594 5116:595-678]	-	-	-	-	gi|388503524|gb|AFK39828.1|/6.39608e-36/unknown [Lotus japonicus]
comp529942_c0_seq1	239	0.01	44.8333	12.1304	Up	0.988063	len=239 path=[217:0-238]	-	-	-	-	-
comp68847_c0_seq28	952	0.01	4.38333	8.77588	Up	0.850201	len=952 path=[2148:0-443 18003:444-465 2614:466-702 5927:703-760 6002:761-876 18388:877-951]	-	-	-	-	gi|502150017|ref|XP_004507749.1|/1.87711e-25/PREDICTED: uncharacterized protein LOC101491389 [Cicer arietinum]
comp72277_c1_seq1	1455	0.186667	29.3533	7.29692	Up	0.897793	len=1455 path=[7501:0-56 12541:57-91 7593:92-265 7769:266-329 7833:330-439 89:440-455 105:456-577 227:578-767 417:768-772 422:773-991 6317:992-1025 6351:1026-1131 6463:1132-1305 6637:1306-1326 6658:1327-1454]	-	-	-	-	gi|734432772|gb|KHN46418.1|/7.52523e-20/Trihelix transcription factor GT-2 [Glycine soja]
comp73193_c0_seq35	909	4.92333	0.01	-8.94349	Down	0.864583	len=909 path=[15934:0-49 15984:50-584 16519:585-592 16527:593-643 20342:644-649 16584:650-684 600:685-897 20462:898-898 7732:899-908]	K00913|1|3e-31|136|gmx:100776901|inositol-1,3,4-trisphosphate 5/6-kinase / inositol-tetrakisphosphate 1-kinase [EC:2.7.1.159 2.7.1.134]	GO:0044464	GO:0046872//metal ion binding;GO:0051766//inositol trisphosphate kinase activity;GO:0051765//inositol tetrakisphosphate kinase activity;GO:0032559	GO:0043647//inositol phosphate metabolic process;GO:0006796//phosphate-containing compound metabolic process	gi|947113826|gb|KRH62128.1|/1.79812e-30/hypothetical protein GLYMA_04G088000 [Glycine max]
comp74365_c1_seq5	801	0.01	5.17667	9.01588	Up	0.870448	len=801 path=[1:0-154 10116:155-163 10125:164-169 10131:170-185 187:186-220 222:221-223 10196:224-230 10203:231-246 2203:247-271 10340:272-274 2231:275-302 2259:303-347 2304:348-387 10497:388-391 10501:392-409 10519:410-411 507:412-431 10559:432-433 10561:434-442 538:443-462 558:463-471 567:472-495 2483:496-537 2525:538-560 2548:561-611 10830:612-618 10915:619-619 10916:620-633 10930:634-639 1093…	K03164|1|5e-40|164|cam:101495004|DNA topoisomerase II [EC:5.99.1.3]	-	GO:0005488	GO:0044260;GO:0090304	gi|502128025|ref|XP_004499912.1|/3.76883e-39/PREDICTED: DNA topoisomerase 2 [Cicer arietinum]
comp27824_c0_seq1	516	0.746667	44.8767	5.90936	Up	0.819357	len=516 path=[1:0-492 1052:493-515]	-	-	-	-	gi|965664274|dbj|BAT79983.1|/7.7465e-06/hypothetical protein VIGAN_02293700 [Vigna angularis var. angularis]
comp57014_c0_seq2	265	0.01	7.34667	9.52095	Up	0.906301	len=265 path=[507:0-54 562:55-63 1928:64-78 1943:79-85 1950:86-92 1957:93-98 846:99-264]	-	-	-	-	-
comp24314_c0_seq2	387	0.01	5.37	9.06878	Up	0.874638	len=387 path=[1:0-216 737:217-252 218:253-386]	-	-	-	-	-
comp63064_c0_seq2	519	0.07	18.6633	8.05864	Up	0.918432	len=519 path=[1:0-87 89:88-156 2186:157-159 2181:160-164 166:165-165 167:166-186 188:187-204 206:205-244 246:245-245 247:246-268 270:269-441 443:442-518]	-	-	-	-	-
comp58612_c1_seq1	720	0.01	28.88	11.4959	Up	0.979603	len=720 path=[844:0-719]	-	GO:0044464	-	-	gi|525314205|ref|NP_001265970.1|/7.14251e-68/expansin-A8-like precursor [Cicer arietinum]
comp58505_c0_seq1	556	0.18	15.1067	6.39104	Up	0.82161	len=556 path=[1:0-85 87:86-105 107:106-154 1799:155-242 169:243-259 186:260-451 378:452-467 394:468-555]	-	-	-	-	-
comp64810_c0_seq1	1321	0.01	6.25	9.28771	Up	0.890699	len=1321 path=[1325:0-24 1350:25-109 1435:110-238 1564:239-298 1624:299-383 1709:384-416 1742:417-487 1813:488-503 3650:504-519 1847:520-543 1871:544-1320]	K18443|1|5e-45|147|rcu:RCOM_0732470|golgi-specific brefeldin A-resistance guanine nucleotide exchange factor 1;K13199|3|2e-21|68.6|mtr:MTR_7g081660|plasminogen activator inhibitor 1 RNA-binding protein	-	-	-	gi|731429172|ref|XP_002282841.2|/1.78372e-113/PREDICTED: uncharacterized protein LOC100259061 [Vitis vinifera]
comp74622_c0_seq5	744	0.09	24.1433	8.06748	Up	0.926395	len=744 path=[9929:0-321 10251:322-345 10275:346-370 10300:371-371 10301:372-386 10316:387-387 10317:388-408 10338:409-432 10362:433-474 10404:475-476 137:477-515 176:516-516 9487:517-520 9491:521-534 9505:535-558 9529:559-578 9549:579-581 9552:582-583 9554:584-607 9578:608-623 9594:624-638 9609:639-639 9610:640-647 9618:648-650 16515:651-679 9651:680-743]	K01184|1|6e-17|88.2|obr:102702858|polygalacturonase [EC:3.2.1.15]	-	GO:0003676//nucleic acid binding	-	gi|356553883|ref|XP_003545280.1|/1.80106e-37/PREDICTED: protein RADIALIS-like 4 isoform X1 [Glycine max]
comp26003_c0_seq1	527	0.01	8.08333	9.65881	Up	0.914585	len=527 path=[505:0-526]	-	-	-	-	gi|357519723|ref|XP_003630150.1|/3.54467e-17/transmembrane protein, putative [Medicago truncatula]
comp75617_c0_seq4	409	0.01	10.4833	10.0339	Up	0.934428	len=409 path=[14392:0-20 16911:21-22 10501:23-40 10519:41-90 12775:91-200 10569:201-316 12484:317-374 8670:375-408]	-	-	-	-	-
comp29046_c0_seq1	310	108.477	1.97667	-5.77817	Down	0.820008	len=310 path=[288:0-309]	K03283|1|1e-53|208|pvu:PHAVU_003G154800g|heat shock 70kDa protein 1/8;K06758|1|1e-53|208|pvu:PHAVU_003G154800g|L1 cell adhesion molecule like protein	-	GO:0032559	GO:0050896//response to stimulus	gi|965659744|dbj|BAT76163.1|/7.96116e-53/hypothetical protein VIGAN_01412700 [Vigna angularis var. angularis]
comp60338_c0_seq1	903	13.1433	0.143333	-6.51881	Down	0.824585	len=903 path=[1:0-361 363:362-754 756:755-902]	K09286|1|1e-47|190|cam:101503398|EREBP-like factor	-	-	-	gi|502124295|ref|XP_004498466.1|/7.94009e-47/PREDICTED: dehydration-responsive element-binding protein 3-like [Cicer arietinum]
comp68875_c1_seq2	354	8.04667	0.01	-9.65225	Down	0.914309	len=354 path=[9625:0-20 7701:21-246 7927:247-259 7940:260-276 7957:277-320 9983:321-330 9993:331-353]	-	-	-	-	-
comp64047_c1_seq1	254	0.28	21.2733	6.24748	Up	0.824249	len=254 path=[115:0-70 1427:71-72 828:73-74 830:75-91 206:92-130 245:131-213 1472:214-226 1367:227-253]	-	-	-	-	-
comp66192_c0_seq3	574	0.01	4.80667	8.90889	Up	0.861839	len=574 path=[1:0-88 127:89-174 3573:175-194 240:195-367 4100:368-573]	-	-	-	-	gi|356542963|ref|XP_003539933.1|/5.83286e-17/PREDICTED: O-acyltransferase WSD1 [Glycine max]
comp45882_c0_seq1	433	0.0833333	8.74	6.7126	Up	0.816557	len=433 path=[511:0-432]	-	-	-	-	-
comp788254_c0_seq1	211	6.52	0.01	-9.34873	Down	0.894886	len=211 path=[1:0-210]	K13447|1|1e-24|111|egu:105050987|respiratory burst oxidase [EC:1.6.3.- 1.11.1.-]	-	-	-	gi|947120277|gb|KRH68526.1|/1.03732e-23/hypothetical protein GLYMA_03G236300 [Glycine max]
comp68874_c0_seq1	2069	5	0.01	-8.96578	Down	0.866461	len=2069 path=[2957:0-223 3181:224-873 3831:874-1848 4806:1849-1866 4824:1867-2068]	K13162|1|0.0|804|cam:101513450|poly(rC)-binding protein 2/3/4	-	-	-	gi|502162652|ref|XP_004512570.1|/0/PREDICTED: KH domain-containing protein At4g18375 isoform X1 [Cicer arietinum]
comp54935_c0_seq1	1163	6.77333	0.01	-9.40372	Down	0.898589	len=1163 path=[1:0-1076 3461:1077-1105 2210:1106-1162]	K13508|1|1e-132|473|mtr:MTR_5g080360|glycerol-3-phosphate acyltransferase [EC:2.3.1.15]	-	-	-	gi|922357082|ref|XP_003616443.2|/9.07722e-132/glycerol-3-phosphate acyltransferase [Medicago truncatula]
comp595872_c0_seq1	221	13.9633	0.01	-10.4474	Down	0.952121	len=221 path=[199:0-220]	-	-	-	-	-
comp67357_c0_seq10	218	0.01	9.35333	9.86934	Up	0.926341	len=218 path=[13710:0-13 6792:14-19 6798:20-31 6824:32-100 311:101-174 385:175-217]	-	-	-	-	-
comp76205_c0_seq7	2682	0.01	8.84	9.7879	Up	0.921998	len=2682 path=[2660:0-139 15568:140-140 15569:141-249 2910:250-292 2953:293-571 15773:572-647 15813:648-655 15821:656-662 15826:663-683 3344:684-686 3347:687-687 3348:688-690 3351:691-710 3371:711-763 15876:764-772 15885:773-775 15888:776-776 3437:777-785 15898:786-799 15912:800-810 15923:811-824 3485:825-827 3488:828-849 15942:850-876 15969:877-883 15976:884-884 15977:885-896 15989:897-903 15996…	K12619|1|1e-49|199|osa:4349826|5'-3' exoribonuclease 2 [EC:3.1.13.-];K12598|3|9e-40|166|cam:101515118|ATP-dependent RNA helicase DOB1 [EC:3.6.4.13];K16570|4|8e-39|163|mdm:103449689|gamma-tubulin complex component 3;K07198|5|2e-38|162|pda:103721669|5'-AMP-activated protein kinase, catalytic alpha subunit [EC:2.7.11.11]	-	-	-	gi|147819451|emb|CAN74286.1|/0/hypothetical protein VITISV_036410 [Vitis vinifera]
comp67121_c0_seq1	1518	4.49667	0.01	-8.81271	Down	0.853699	len=1518 path=[1:0-749 751:750-774 776:775-1034 1036:1035-1159 1161:1160-1346 3329:1347-1414 3397:1415-1517]	K01623|1|3e-48|193|pda:103722777|fructose-bisphosphate aldolase, class I [EC:4.1.2.13];K02940|2|2e-42|174|sita:101773010|large subunit ribosomal protein L9e	GO:0044464	-	-	gi|593797996|ref|XP_007162036.1|/1.82056e-157/hypothetical protein PHAVU_001G118300g [Phaseolus vulgaris]
comp58711_c0_seq2	2303	0.106667	15.2567	7.16019	Up	0.870095	len=2303 path=[1:0-530 532:531-546 548:547-976 978:977-2302]	K12869|1|1e-124|447|smo:SELMODRAFT_61985|crooked neck;K12855|2|5e-41|170|ccp:CHC_T00008645001|pre-mRNA-processing factor 6	GO:0044464	-	GO:0010467//gene expression	gi|502150841|ref|XP_004508150.1|/0/PREDICTED: psbB mRNA maturation factor Mbb1, chloroplastic [Cicer arietinum]
comp66704_c0_seq2	1116	0.146667	15.34	6.70861	Up	0.84524	len=1116 path=[1:0-300 302:301-315 3007:316-333 338:334-390 395:391-413 418:414-476 3097:477-494 499:495-517 522:518-631 636:632-645 650:646-809 814:810-826 2679:827-841 850:842-1115]	-	-	-	-	-
comp70771_c0_seq2	1982	0.01	4.02667	8.65344	Up	0.839482	len=1982 path=[1937:0-1665 3603:1666-1743 3681:1744-1847 5270:1848-1859 4496:1860-1892 3807:1893-1905 3820:1906-1981]	K03320|1|0.0|769|mtr:MTR_1g045550|ammonium transporter, Amt family	-	-	-	gi|10952510|gb|AAG24944.1|/0/putative ammonium transporter AMT1;1 [Lotus japonicus]
comp41027_c0_seq1	774	0.0466667	25.78	9.10964	Up	0.956187	len=774 path=[1:0-773]	-	-	-	-	gi|502166897|ref|XP_004514008.1|/2.9059e-49/PREDICTED: uncharacterized protein LOC101495093 isoform X3 [Cicer arietinum]
comp494456_c0_seq1	245	0.01	143.257	13.8063	Up	0.997226	len=245 path=[223:0-244]	-	-	-	-	-
comp73593_c0_seq2	952	2.61	150.893	5.85334	Up	0.823804	len=952 path=[12401:0-143 2047:144-187 11952:188-228 2132:229-271 12080:272-300 2204:301-409 2313:410-951]	K17943|1|7e-08|58.5|pvu:PHAVU_011G062300g|pumilio RNA-binding family	GO:0031224//intrinsic component of membrane	GO:0046914//transition metal ion binding;GO:0003824//catalytic activity;GO:0050662//coenzyme binding	GO:0008152//metabolic process	gi|502079951|ref|XP_004486416.1|/3.58772e-93/PREDICTED: ferric reduction oxidase 7, chloroplastic-like [Cicer arietinum]
comp76232_c0_seq14	572	0.01	5.71333	9.15819	Up	0.881338	len=572 path=[12575:0-21 9337:22-62 17483:63-82 17503:83-83 12950:84-114 9430:115-229 17618:230-288 6603:289-382 16509:383-388 16515:389-394 17517:395-411 6726:412-427 16549:428-440 16562:441-460 17519:461-518 6833:519-567 6882:568-571]	-	-	-	-	gi|922343980|ref|XP_013448909.1|/4.96753e-08/hypothetical protein MTR_7g062650 [Medicago truncatula]
comp51917_c0_seq1	610	6.37	0.01	-9.31515	Down	0.892561	len=610 path=[602:0-609]	-	-	-	-	gi|951043267|ref|XP_014518329.1|/1.10466e-59/PREDICTED: uncharacterized protein LOC106775691 [Vigna radiata var. radiata]
comp16355_c0_seq1	604	0.01	7.35333	9.52225	Up	0.906301	len=604 path=[582:0-414 997:415-416 999:417-603]	-	-	-	-	gi|950955583|ref|XP_014496667.1|/2.70801e-42/PREDICTED: uncharacterized protein LOC106758239 [Vigna radiata var. radiata]
comp64174_c0_seq2	1393	0.01	17.93	10.8082	Up	0.963933	len=1393 path=[1:0-664 666:665-762 3768:763-768 770:769-787 789:788-790 792:791-818 3797:819-830 832:831-841 843:842-847 849:848-894 896:895-937 939:938-1392]	-	-	-	-	gi|922338023|ref|XP_013447001.1|/3.6983e-69/pathogenesis-related thaumatin family protein [Medicago truncatula]
comp21363_c0_seq1	656	7.1	0.01	-9.47168	Down	0.903152	len=656 path=[1:0-655]	K09422|1|1e-50|199|pvu:PHAVU_009G031200g|myb proto-oncogene protein, plant	-	-	-	gi|950967266|ref|XP_014499283.1|/1.54001e-52/PREDICTED: transcription factor MYB39 [Vigna radiata var. radiata]
comp61744_c0_seq1	522	7.15333	0.01	-9.48247	Down	0.903803	len=522 path=[500:0-289 1517:290-291 792:292-426 927:427-444 945:445-521]	K13264|1|1e-16|86.3|gmx:100127426|isoflavone 7-O-glucoside-6''-O-malonyltransferase [EC:2.3.1.115];K14329|4|2e-09|62.4|aly:ARALYDRAFT_685796|agmatine coumaroyltransferase [EC:2.3.1.64 2.3.1.-]	-	GO:0016740//transferase activity	-	gi|734354107|gb|KHN13545.1|/1.57591e-30/Agmatine coumaroyltransferase [Glycine soja]
comp61344_c0_seq1	298	0.01	4.06	8.66534	Up	0.840411	len=298 path=[670:0-5 676:6-44 744:45-63 319:64-247 1175:248-251 1179:252-252 882:253-297]	-	-	-	-	-
comp642271_c0_seq1	351	0.01	6.13333	9.26053	Up	0.888753	len=351 path=[329:0-350]	-	-	-	-	-
comp59969_c0_seq5	667	0.01	7.37	9.52552	Up	0.906567	len=667 path=[1:0-197 201:198-234 1138:235-252 258:253-290 299:291-336 1256:337-452 345:453-539 432:540-637 530:638-666]	K16908|1|1e-32|136|cam:101508221|chloroplast NAD(P)H dehydrogenase [EC:1.6.99.-]	GO:0044424	GO:0016628//oxidoreductase activity, acting on the CH-CH group of donors, NAD or NADP as acceptor	GO:0009085//lysine biosynthetic process	gi|965607688|dbj|BAT94179.1|/6.95713e-32/hypothetical protein VIGAN_08075600 [Vigna angularis var. angularis]
comp34866_c0_seq1	231	5.38667	0.01	-9.07325	Down	0.875051	len=231 path=[1:0-230]	-	-	-	GO:0008152//metabolic process	gi|734369502|gb|KHN19110.1|/1.80002e-20/Patatin group A-3 [Glycine soja]
comp49996_c0_seq1	373	10.14	0.0966667	-6.71282	Down	0.825258	len=373 path=[375:0-30 406:31-119 495:120-126 502:127-372]	K00847|1|1e-23|108|gmx:100818404|fructokinase [EC:2.7.1.4]	-	-	-	gi|571567540|ref|XP_003555364.2|/8.61892e-23/PREDICTED: probable fructokinase-7 [Glycine max]
comp279487_c0_seq1	556	14.81	0.01	-10.5324	Down	0.955113	len=556 path=[534:0-555]	K01184|1|8e-61|233|gmx:547542|polygalacturonase [EC:3.2.1.15]	-	GO:0004553//hydrolase activity, hydrolyzing O-glycosyl compounds	GO:0044238//primary metabolic process;GO:0045229//external encapsulating structure organization	gi|351724723|ref|NP_001238091.1|/5.08369e-60/polygalacturonase PG1 precursor [Glycine max]
comp65862_c0_seq1	1332	18.4133	0.01	-10.8465	Down	0.965031	len=1332 path=[1:0-618 620:619-637 4648:638-1070 4758:1071-1091 1093:1092-1331]	K16670|1|3e-60|233|pda:103707639|homeobox protein Meis2;K15613|3|2e-48|194|mus:103981447|homeobox protein Meis1	-	GO:0003677//DNA binding	GO:0006351//transcription, DNA-templated	gi|480328047|gb|AGJ83725.1|/1.43108e-147/Knotted-1 homeobox protein [Caragana korshinskii]
comp47811_c0_seq1	274	0.01	5.97333	9.22239	Up	0.886038	len=274 path=[236:0-29 266:30-77 666:78-85 648:86-88 596:89-93 314:94-273]	-	-	-	-	-
comp204101_c0_seq1	226	18.6667	0.01	-10.8662	Down	0.965637	len=226 path=[3:0-225]	-	-	-	-	gi|388506670|gb|AFK41401.1|/4.44634e-19/unknown [Lotus japonicus]
comp56491_c0_seq1	292	3.08667	0.01	-8.26991	Down	0.801563	len=292 path=[926:0-30 617:31-56 643:57-291]	-	-	-	-	-
comp69549_c1_seq1	473	0.213333	26.54	6.95892	Up	0.876155	len=473 path=[1:0-439 12987:440-449 12998:450-472]	-	-	-	-	-
comp74685_c0_seq3	1915	0.0533333	52.08	9.93148	Up	0.979897	len=1915 path=[8296:0-346 8643:347-396 13915:397-560 8857:561-716 2690:717-747 5999:748-933 6185:934-935 6187:936-984 14197:985-1002 14215:1003-1008 2982:1009-1168 14422:1169-1176 14430:1177-1177 14431:1178-1183 5179:1184-1350 3324:1351-1374 5369:1375-1382 3356:1383-1413 14596:1414-1914]	K00517|1|2e-161|570|pop:POPTR_0014s03660g|	-	-	-	gi|502090796|ref|XP_004489343.1|/0/PREDICTED: cytochrome P450 82A3-like [Cicer arietinum]
comp53789_c0_seq1	668	99.98	0.896667	-6.80092	Down	0.883907	len=668 path=[863:0-211 1582:212-226 445:227-250 469:251-306 525:307-318 537:319-667]	-	-	GO:0016740//transferase activity	-	gi|357515509|ref|XP_003628043.1|/4.68855e-44/HXXXD-type acyl-transferase family protein [Medicago truncatula]
comp76189_c0_seq16	302	0.01	45.55	12.1532	Up	0.988292	len=302 path=[11061:0-80 11142:81-81 784:82-89 792:90-98 801:99-99 802:100-100 6006:101-115 820:116-120 825:121-124 829:125-133 838:134-166 871:167-179 884:180-180 885:181-182 887:183-190 895:191-199 3311:200-223 3335:224-229 3341:230-231 3343:232-242 3354:243-274 3386:275-301]	-	-	-	-	-
comp61206_c0_seq1	2254	20.6533	2101.32	6.66878	Up	0.879007	len=2254 path=[1:0-2253]	K08917|1|4e-125|449|gmx:100500118|light-harvesting complex II chlorophyll a/b binding protein 6	GO:0009536//plastid	-	GO:0006091//generation of precursor metabolites and energy	gi|734405712|gb|KHN33514.1|/7.88379e-126/Chlorophyll a-b binding protein CP24 10A, chloroplastic [Glycine soja]
comp34446_c0_seq1	360	28.0467	0.01	-11.4536	Down	0.978839	len=360 path=[1:0-359]	K08176|1|2e-64|244|cam:101502114|MFS transporter, PHS family, inorganic phosphate transporter	GO:0031224//intrinsic component of membrane	GO:0015291//secondary active transmembrane transporter activity;GO:0015103//inorganic anion transmembrane transporter activity	GO:0015698//inorganic anion transport	gi|502115006|ref|XP_004495103.1|/1.33599e-63/PREDICTED: probable inorganic phosphate transporter 1-7 [Cicer arietinum]
comp59299_c0_seq1	1015	5.81	0.01	-9.18239	Down	0.883241	len=1015 path=[993:0-213 1207:214-225 1219:226-353 1347:354-374 1368:375-449 1443:450-468 1462:469-1014]	K14611|1|3e-123|442|cam:101488412|solute carrier family 23 (nucleobase transporter), member 1/2	-	-	-	gi|356574323|ref|XP_003555298.1|/1.27327e-123/PREDICTED: nucleobase-ascorbate transporter 4-like [Glycine max]
comp66860_c0_seq3	505	0.01	11.6233	10.1828	Up	0.941396	len=505 path=[1:0-151 153:152-184 186:185-214 1951:215-231 233:232-301 1976:302-304 307:305-335 1992:336-345 348:346-357 360:358-395 398:396-410 413:411-415 418:416-477 2067:478-504]	-	-	-	-	-
comp31845_c0_seq1	232	4.30667	0.01	-8.75043	Down	0.848143	len=232 path=[210:0-77 288:78-89 300:90-231]	K19613|1|2e-13|74.3|cic:CICLE_v10024379mg|leucine-rich repeat protein SHOC2;K04730|2|2e-09|60.8|egr:104416164|interleukin-1 receptor-associated kinase 1 [EC:2.7.11.1]	-	-	-	gi|952025623|gb|ALN97041.1|/2.05472e-24/disease resistance protein [Caragana korshinskii]
comp71163_c1_seq1	1206	0.01	34.3367	11.7455	Up	0.983369	len=1206 path=[44:0-13 71:14-121 179:122-143 7528:144-154 4199:155-237 7599:238-915 7922:916-921 4966:922-1205]	-	-	GO:0016407//acetyltransferase activity	-	gi|388498350|gb|AFK37241.1|/4.95425e-104/unknown [Lotus japonicus]
comp54161_c0_seq2	242	12.08	0.01	-10.2384	Down	0.9438	len=242 path=[220:0-72 293:73-201 422:202-241]	-	-	-	-	-
comp73102_c0_seq32	985	6.22333	0.01	-9.28154	Down	0.890242	len=985 path=[9605:0-72 27081:73-425 10030:426-617 10222:618-652 13488:653-834 13670:835-984]	K13354|1|7e-104|377|mtr:MTR_5g081910|solute carrier family 25 (peroxisomal adenine nucleotide transporter), member 17	-	-	-	gi|922360653|ref|XP_013454247.1|/5.26464e-103/peroxisomal membrane carrier protein [Medicago truncatula]
comp74376_c1_seq8	2935	0.01	4.63	8.85487	Up	0.857193	len=2935 path=[5484:0-1569 7054:1570-2055 17859:2056-2081 7540:2082-2728 8187:2729-2742 22545:2743-2753 16893:2754-2934]	K05677|1|2e-48|195|pop:POPTR_0007s05540g|ATP-binding cassette, subfamily D (ALD), member 3	-	-	-	gi|502087645|ref|XP_004488598.1|/0/PREDICTED: ABC transporter D family member 2, chloroplastic isoform X1 [Cicer arietinum]
comp73122_c0_seq4	226	34.71	0.01	-11.7611	Down	0.983604	len=226 path=[3682:0-2 858:3-45 931:46-64 950:65-94 3769:95-95 981:96-135 3779:136-157 1679:158-159 1681:160-225]	-	-	-	-	gi|593330075|ref|XP_007138464.1|/4.7395e-29/hypothetical protein PHAVU_009G211300g, partial [Phaseolus vulgaris]
comp287847_c0_seq1	655	0.01	3.47	8.43879	Up	0.818596	len=655 path=[1:0-654]	K12309|1|5e-26|117|vvi:100251499|beta-galactosidase [EC:3.2.1.23]	-	-	-	gi|828320334|ref|XP_012572659.1|/1.18737e-28/PREDICTED: zinc finger protein MAGPIE-like [Cicer arietinum]
comp56300_c0_seq1	230	0.01	7.24333	9.50051	Up	0.904945	len=230 path=[1636:0-91 1728:92-112 1599:113-128 644:129-229]	-	-	-	-	gi|116789436|gb|ABK25246.1|/3.18471e-09/unknown [Picea sitchensis]
comp75115_c0_seq82	1429	0.01	3.19667	8.32042	Up	0.806851	len=1429 path=[10808:0-179 10988:180-208 11017:209-271 11080:272-550 3677:551-641 3768:642-643 3770:644-651 3778:652-660 3787:661-661 3788:662-685 19441:686-703 3859:704-771 3927:772-863 19629:864-868 6251:869-987 19681:988-994 1486:995-1045 19718:1046-1047 19720:1048-1097 19780:1098-1098 19781:1099-1099 19782:1100-1104 19787:1105-1105 19788:1106-1151 5985:1152-1153 5987:1154-1175 4436:1176-1196 …	-	-	-	-	gi|922406616|ref|XP_013469806.1|/2.3568e-39/type I inositol 1,4,5-trisphosphate 5-phosphatase CVP2 [Medicago truncatula]
comp54571_c0_seq1	211	0.01	3.08333	8.26835	Up	0.80101	len=211 path=[140:0-63 593:64-65 206:66-110 402:111-210]	K04733|1|9e-25|112|mtr:MTR_1g021610|interleukin-1 receptor-associated kinase 4 [EC:2.7.11.1]	-	-	-	gi|955347318|ref|XP_014618872.1|/1.0024e-26/PREDICTED: putative receptor-like protein kinase At4g00960 [Glycine max]
comp68034_c0_seq1	536	640.95	7.58	-6.40187	Down	0.858827	len=536 path=[6626:0-0 4858:1-213 5071:214-279 5136:280-280 3845:281-338 3903:339-361 3926:362-367 3932:368-468 2507:469-492 4056:493-535]	-	-	-	-	gi|734390340|gb|KHN26655.1|/4.58305e-15/Low-temperature-induced 65 kDa protein [Glycine soja]
comp55252_c0_seq1	562	11.04	0.01	-10.1085	Down	0.938029	len=562 path=[540:0-137 678:138-150 691:151-219 760:220-264 805:265-380 921:381-381 922:382-561]	-	-	-	-	gi|574460688|gb|AHG28988.1|/2.51428e-09/NBS-LRR protein [Cicer arietinum]
comp65226_c0_seq2	1063	0.01	11.33	10.1459	Up	0.93978	len=1063 path=[1041:0-404 1446:405-458 2666:459-472 1514:473-527 2684:528-796 1838:797-1062]	K17879|1|7e-76|284|fve:101313486|peroxisomal coenzyme A diphosphatase NUDT7 [EC:3.6.1.-]	-	GO:0003824//catalytic activity	-	gi|922385842|ref|XP_003593715.2|/1.40837e-104/nudix hydrolase-like protein [Medicago truncatula]
comp60506_c0_seq3	671	0.01	4.54333	8.82761	Up	0.85482	len=671 path=[2319:0-63 2383:64-97 2025:98-118 778:119-372 1032:373-670]	-	-	-	-	-
comp57443_c0_seq2	682	0.01	5.32	9.05528	Up	0.873559	len=682 path=[1:0-265 267:266-354 356:355-477 479:478-516 518:517-681]	K18368|1|7e-14|77.8|mtr:MTR_4g127220|caffeoylshikimate esterase [EC:3.1.1.-]	-	-	-	gi|734402482|gb|KHN32046.1|/3.17434e-35/Monoglyceride lipase [Glycine soja]
comp62369_c0_seq4	370	0.01	115.473	13.4953	Up	0.996429	len=370 path=[1:0-116 118:117-118 120:119-295 2896:296-309 2910:310-320 322:321-330 332:331-361 363:362-369]	-	-	-	-	-
comp72950_c2_seq1	276	6.50667	0.01	-9.34577	Down	0.894738	len=276 path=[2759:0-74 2834:75-130 11263:131-146 11279:147-225 11393:226-228 11396:229-238 3019:239-275]	-	-	-	-	-
comp67752_c0_seq4	860	8.61667	0.01	-9.75099	Down	0.920016	len=860 path=[2121:0-189 6977:190-219 2341:220-283 7091:284-288 2410:289-298 2420:299-402 2524:403-460 7214:461-469 669:470-835 1035:836-859]	K09264|1|9e-47|187|fve:101298663|MADS-box transcription factor, plant	-	-	-	gi|593488849|ref|XP_007141292.1|/1.87087e-50/hypothetical protein PHAVU_008G1837001g [Phaseolus vulgaris]
comp67852_c3_seq1	750	0.01	6.28	9.29462	Up	0.891181	len=750 path=[1359:0-98 1458:99-123 1483:124-406 1766:407-433 1793:434-481 1841:482-584 9653:585-598 1958:599-599 1959:600-609 1969:610-749]	K15404|1|2e-91|335|mtr:MTR_7g090100|aldehyde decarbonylase [EC:4.1.99.5]	GO:0016020//membrane	-	GO:0008152//metabolic process	gi|922362682|ref|XP_003606194.2|/4.94846e-91/fatty acid hydroxylase superfamily protein [Medicago truncatula]
comp20907_c0_seq1	639	0.01	10.4533	10.0297	Up	0.934238	len=639 path=[1:0-170 172:171-227 229:228-638]	-	-	-	-	gi|502129875|ref|XP_004500454.1|/5.85178e-25/PREDICTED: agamous-like MADS-box protein AGL80 [Cicer arietinum]
comp9555_c0_seq1	205	0.01	4.48667	8.8095	Up	0.853398	len=205 path=[1:0-168 368:169-204]	-	-	-	-	-
comp93111_c0_seq1	214	0.01	5.10667	8.99624	Up	0.868897	len=214 path=[192:0-213]	-	-	-	-	-
comp71533_c2_seq1	201	0.01	3.08	8.26679	Up	0.80101	len=201 path=[21651:0-200]	-	-	-	-	-
comp64448_c0_seq1	1226	5053.32	2.85333	-10.7904	Down	0.99538	len=1226 path=[1204:0-461 3276:462-462 1667:463-463 1668:464-1225]	K12472|1|2e-16|87.4|bvg:104885038|epidermal growth factor receptor substrate 15	-	-	-	gi|922386732|ref|XP_003596535.2|/5.96406e-129/embryonic abundant-like protein [Medicago truncatula]
comp75218_c0_seq7	327	0.01	5.03667	8.97633	Up	0.867337	len=327 path=[9354:0-23 9378:24-24 9379:25-48 9403:49-60 9415:61-62 12553:63-83 9440:84-218 9575:219-254 7067:255-258 7071:259-286 7099:287-294 7107:295-326]	-	-	-	-	gi|734336025|gb|KHN08104.1|/3.56242e-08/Pleiotropic drug resistance protein 1 [Glycine soja]
comp73788_c0_seq5	237	3.19667	0.01	-8.32042	Down	0.806851	len=237 path=[890:0-40 4619:41-41 932:42-53 944:54-112 1878:113-185 4705:186-187 4707:188-211 4736:212-212 4732:213-236]	-	-	-	-	-
comp61933_c0_seq6	691	0.01	3.66	8.5157	Up	0.826107	len=691 path=[1:0-83 85:84-86 88:87-139 141:140-468 3854:469-690]	K01082|1|8e-15|80.9|gmx:100780695|3'(2'), 5'-bisphosphate nucleotidase [EC:3.1.3.7]	-	-	-	gi|922387661|ref|XP_013462471.1|/3.1825e-14/inositol monophosphatase family protein [Medicago truncatula]
comp99480_c0_seq1	345	0.01	3.19667	8.32042	Up	0.806851	len=345 path=[1:0-344]	-	-	-	-	-
comp65096_c0_seq2	1021	0.01	3.66667	8.51833	Up	0.826488	len=1021 path=[1:0-191 193:192-192 194:193-209 211:210-341 2442:342-356 345:357-374 3201:375-376 365:377-382 371:383-906 2936:907-1020]	K16219|1|3e-11|70.1|tcc:TCM_027003|protein N-terminal methyltransferase [EC:2.1.1.244];K17600|2|8e-08|58.5|mdm:103427771|vacuolar protein sorting-associated protein 54	-	-	-	gi|922340641|ref|XP_003626194.2|/1.93868e-71/F-box protein [Medicago truncatula]
comp45374_c0_seq1	495	9.94667	0.01	-9.95807	Down	0.930767	len=495 path=[1:0-494]	K14777|1|5e-39|160|mtr:MTR_7g057230|ATP-dependent RNA helicase DDX47/RRP3 [EC:3.6.4.13];K14494|2|2e-28|125|ath:AT3G03450|DELLA protein	-	-	-	gi|922382283|ref|XP_013461369.1|/3.42373e-82/GRAS family transcription factor [Medicago truncatula]
comp53733_c0_seq1	849	0.22	21.6833	6.62294	Up	0.849615	len=849 path=[1:0-154 156:155-172 174:173-848]	-	-	-	-	gi|947049562|gb|KRG99090.1|/2.02871e-49/hypothetical protein GLYMA_18G120000 [Glycine max]
comp38434_c0_seq1	737	17.0333	0.176667	-6.59119	Down	0.839585	len=737 path=[1:0-3 5:4-736]	K14724|1|1e-103|376|cic:CICLE_v10004687mg|solute carrier family 9 (sodium/hydrogen exchanger), member 8	GO:0031224//intrinsic component of membrane	GO:0005451//monovalent cation:proton antiporter activity	GO:0055067;GO:0030001//metal ion transport	gi|502151171|ref|XP_004508313.1|/6.43122e-120/PREDICTED: sodium/hydrogen exchanger 2-like [Cicer arietinum]
comp76098_c0_seq54	1113	0.01	10.1467	9.98679	Up	0.932222	len=1113 path=[14647:0-0 14648:1-18 3838:19-107 14678:108-118 3938:119-239 14729:240-289 14779:290-295 4115:296-299 4119:300-323 4143:324-327 4147:328-365 4185:366-418 14914:419-472 4292:473-648 15040:649-773 15064:774-785 4605:786-789 4609:790-910 4730:911-944 4774:945-1015 15118:1016-1017 12495:1018-1039 5013:1040-1112]	K04733|1|1e-46|139|gmx:100809555|interleukin-1 receptor-associated kinase 4 [EC:2.7.11.1]	-	GO:0004672//protein kinase activity;GO:0032559	GO:0006464//cellular protein modification process	gi|947078224|gb|KRH27064.1|/4.31226e-46/hypothetical protein GLYMA_12G211800 [Glycine max]
comp72546_c0_seq2	977	3.66	0.01	-8.5157	Down	0.826107	len=977 path=[5269:0-39 11610:40-51 5321:52-77 5347:78-107 11687:108-194 5464:195-212 5482:213-261 5531:262-325 5595:326-467 12052:468-479 5749:480-588 5858:589-593 3931:594-605 3943:606-615 3953:616-641 12317:642-642 12277:643-659 12294:660-682 4020:683-683 4021:684-707 4045:708-763 7190:764-788 12389:789-835 12426:836-836 12427:837-841 12432:842-851 12442:852-858 11747:859-865 11754:866-872 810…	-	-	-	-	-
comp47796_c0_seq1	212	0.01	15.4167	10.5903	Up	0.95707	len=212 path=[229:0-206 876:207-211]	-	-	-	-	-
comp67847_c0_seq5	598	0.01	7.25333	9.5025	Up	0.905064	len=598 path=[1:0-178 180:179-441 1663:442-443 541:444-462 560:463-474 572:475-597]	K16908|1|2e-78|291|cam:101508221|chloroplast NAD(P)H dehydrogenase [EC:1.6.99.-]	-	-	-	gi|571567588|ref|XP_006606094.1|/7.09775e-80/PREDICTED: dihydrodipicolinate reductase-like protein CRR1, chloroplastic isoform X3 [Glycine max]
comp52287_c0_seq2	465	18.6567	0.01	-10.8655	Down	0.965621	len=465 path=[1:0-276 1061:277-302 282:303-395 375:396-464]	-	-	-	-	-
comp76076_c0_seq36	385	0.01	5	8.96578	Up	0.866461	len=385 path=[10345:0-23 304:24-80 11958:81-124 6621:125-148 12020:149-151 6648:152-160 6657:161-162 12435:163-300 12521:301-338 7988:339-384]	-	-	-	-	-
comp18961_c0_seq1	280	4.54667	0.01	-8.82867	Down	0.855057	len=280 path=[1:0-115 117:116-279]	-	-	-	-	-
comp53732_c0_seq2	612	0.01	5.97	9.22159	Up	0.886038	len=612 path=[724:0-420 1600:421-455 1635:456-481 1661:482-527 1962:528-556 2221:557-563 2228:564-579 1214:580-611]	-	-	-	-	-
comp71075_c0_seq1	557	0.37	23.5167	5.99001	Up	0.810977	len=557 path=[1:0-173 175:174-180 182:181-204 3719:205-208 210:209-209 211:210-213 215:214-234 3733:235-247 3746:248-250 3749:251-274 266:275-462 454:463-463 455:464-556]	K11643|1|6e-13|73.9|cam:101500650|chromodomain-helicase-DNA-binding protein 4 [EC:3.6.4.12]	-	-	-	gi|828308979|ref|XP_012570774.1|/4.01277e-12/PREDICTED: CHD3-type chromatin-remodeling factor PICKLE isoform X2 [Cicer arietinum]
comp65534_c0_seq1	739	0.0133333	64.01	12.229	Up	0.991966	len=739 path=[4049:0-64 4752:65-65 615:66-68 618:69-92 5225:93-100 650:101-174 724:175-188 738:189-236 786:237-255 805:256-619 1169:620-645 1195:646-699 5392:700-715 5408:716-738]	K02934|1|3e-63|241|mus:103979970|large subunit ribosomal protein L6e;K10256|2|1e-44|180|sly:101248371|omega-6 fatty acid desaturase (delta-12 desaturase) [EC:1.14.19.-];K00059|3|1e-16|87.0|cam:101489757|3-oxoacyl-[acyl-carrier protein] reductase [EC:1.1.1.100]	-	GO:0004312//fatty acid synthase activity	GO:0008152//metabolic process	gi|947123417|gb|KRH71623.1|/1.88596e-79/hypothetical protein GLYMA_02G159200 [Glycine max]
comp71582_c1_seq55	2967	3.17333	0.01	-8.30986	Down	0.80538	len=2967 path=[2377:0-1535 22245:1536-2687 5065:2688-2696 5074:2697-2727 11584:2728-2804 22381:2805-2806 11666:2807-2835 11695:2836-2852 11712:2853-2906 22417:2907-2940 19760:2941-2966]	K05925|1|4e-24|114|cre:CHLREDRAFT_146896|mRNA (2'-O-methyladenosine-N6-)-methyltransferase [EC:2.1.1.62];K13172|3|9e-17|90.1|pmum:103319996|serine/arginine repetitive matrix protein 2;K12811|5|1e-14|83.2|atr:18421863|ATP-dependent RNA helicase DDX46/PRP5 [EC:3.6.4.13]	-	-	-	gi|502119204|ref|XP_004496538.1|/0/PREDICTED: methyltransferase-like protein 1 [Cicer arietinum]
comp75775_c0_seq45	682	0.176667	26.5967	7.23407	Up	0.891273	len=682 path=[1:0-144 146:145-161 21269:162-162 21270:163-361 21516:362-365 21520:366-366 21521:367-367 21522:368-369 372:370-412 8842:413-424 415:425-548 21759:549-561 21859:562-565 21863:566-571 700:572-594 21892:595-599 11504:600-681]	-	-	-	-	-
comp74453_c0_seq12	680	0.01	12.6967	10.3102	Up	0.946818	len=680 path=[12483:0-48 12532:49-54 14722:55-71 14739:72-72 14740:73-73 14741:74-93 3071:94-169 5510:170-205 15067:206-215 5556:216-252 15384:253-320 3506:321-679]	-	-	-	-	-
comp32689_c0_seq1	362	10.2067	0.01	-9.9953	Down	0.932628	len=362 path=[1:0-109 111:110-361]	-	-	-	-	gi|357459821|ref|XP_003600191.1|/2.08325e-16/LCR-like protein [Medicago truncatula]
comp65330_c0_seq1	1154	115.683	0.11	-10.0385	Down	0.986726	len=1154 path=[1:0-317 319:318-320 2800:321-339 345:340-1153]	K11426|1|8e-26|118|sly:101250545|SET and MYND domain-containing protein;K19476|3|2e-17|90.9|mdm:103418875|vacuolar protein sorting-associated protein IST1	GO:0005576//extracellular region	GO:0046914//transition metal ion binding	-	gi|357513981|ref|XP_003627279.1|/2.91907e-90/germin family 3 protein [Medicago truncatula]
comp75984_c1_seq5	922	5.79333	0.01	-9.17825	Down	0.882901	len=922 path=[4497:0-548 5046:549-760 16088:761-773 16101:774-778 9028:779-921]	K11292|1|9e-06|43.9|vvi:100855389|transcription elongation factor SPT6	-	-	-	gi|922400607|ref|XP_013467440.1|/2.85845e-34/endonuclease/exonuclease/phosphatase family protein [Medicago truncatula]
comp16329_c0_seq1	251	0.01	6.13667	9.26131	Up	0.888918	len=251 path=[229:0-250]	-	-	-	-	-
comp32548_c0_seq1	730	3.88667	0.01	-8.60239	Down	0.834782	len=730 path=[1:0-43 45:44-67 69:68-729]	K15401|1|1e-122|439|cam:101488875|fatty acid omega-hydroxylase [EC:1.14.-.-]	-	GO:0016491//oxidoreductase activity;GO:0005506//iron ion binding	GO:0008152//metabolic process	gi|502129244|ref|XP_004500237.1|/8.74392e-122/PREDICTED: cytochrome P450 86A1-like [Cicer arietinum]
comp75026_c1_seq1	3322	0.01	5.30667	9.05166	Up	0.87335	len=3322 path=[5610:0-724 6335:725-996 6607:997-1093 11079:1094-1095 6706:1096-1524 7235:1525-2536 8247:2537-2739 8450:2740-2838 8549:2839-3321]	K01872|1|0.0|886|cam:101488429|alanyl-tRNA synthetase [EC:6.1.1.7]	GO:0044424	GO:0004812//aminoacyl-tRNA ligase activity;GO:0032559	GO:0006418//tRNA aminoacylation for protein translation	gi|922384285|ref|XP_013462363.1|/0/alanine-tRNA ligase [Medicago truncatula]
comp73345_c0_seq5	469	4.09333	0.01	-8.67713	Down	0.84131	len=469 path=[2783:0-5 2789:6-11 10438:12-54 10479:55-73 10498:74-74 10499:75-80 10506:81-81 10507:82-84 10510:85-85 10511:86-244 3028:245-268 10655:269-275 7534:276-407 7666:408-468]	-	-	-	-	gi|502156687|ref|XP_004510597.1|/5.73283e-06/PREDICTED: uncharacterized protein LOC101499322 [Cicer arietinum]
comp615558_c0_seq1	537	0.01	3.57333	8.48113	Up	0.822597	len=537 path=[515:0-536]	K14493|1|1e-10|66.2|gmx:100812133|gibberellin receptor GID1 [EC:3.-.-.-]	-	-	-	gi|502157776|ref|XP_004510904.1|/6.62973e-70/PREDICTED: probable carboxylesterase 9 [Cicer arietinum]
comp64714_c0_seq1	1571	978.82	10.2933	-6.57126	Down	0.871205	len=1571 path=[1549:0-233 1783:234-254 1804:255-1245 3940:1246-1570]	K00611|1|3e-145|515|gmx:100775828|ornithine carbamoyltransferase [EC:2.1.3.3]	GO:0043234//protein complex;GO:0009536//plastid	GO:0016743//carboxyl- or carbamoyltransferase activity;GO:0031406//carboxylic acid binding	GO:0006525//arginine metabolic process	gi|922397884|ref|XP_013466132.1|/3.93741e-171/ornithine carbamoyltransferase [Medicago truncatula]
comp8443_c0_seq1	238	5.51	0.01	-9.10591	Down	0.877502	len=238 path=[1:0-146 148:147-237]	K08066|1|2e-06|51.2|zma:100283252|nuclear transcription factor Y, gamma	-	-	-	gi|950960039|ref|XP_014497573.1|/1.20324e-08/PREDICTED: nuclear transcription factor Y subunit C-3-like isoform X1 [Vigna radiata var. radiata]
comp63183_c0_seq9	1274	0.01	4.96	8.9542	Up	0.865545	len=1274 path=[1429:0-136 1566:137-569 1999:570-571 2001:572-704 2134:705-807 2237:808-831 2261:832-1111 2718:1112-1273]	K16297|1|2e-75|233|gmx:100815723|serine carboxypeptidase-like clade II [EC:3.4.16.-]	-	-	-	gi|571452088|ref|XP_003522555.2|/1.803e-74/PREDICTED: serine carboxypeptidase-like 42 isoform X1 [Glycine max]
comp38303_c0_seq1	772	9.95333	0.01	-9.95904	Down	0.930767	len=772 path=[750:0-455 1522:456-495 1246:496-771]	K06067|1|8e-17|82.0|mtr:MTR_3g118540|histone deacetylase 1/2 [EC:3.5.1.98]	-	-	-	gi|734438221|gb|KHN49021.1|/4.83448e-20/hypothetical protein glysoja_031232, partial [Glycine soja]
comp62498_c0_seq2	1118	0.01	4.23667	8.72679	Up	0.846043	len=1118 path=[1:0-37 39:38-80 82:81-81 83:82-204 206:205-470 472:471-474 476:475-617 619:618-633 635:634-1117]	K14794|1|4e-13|76.3|aly:ARALYDRAFT_321151|ribosomal RNA-processing protein 12	-	-	-	gi|922380293|ref|XP_013460377.1|/5.09331e-100/nodulin-like/MFS transporter [Medicago truncatula]
comp74615_c0_seq5	675	0.0366667	6.31333	7.42779	Up	0.83358	len=675 path=[2928:0-186 3115:187-257 3186:258-275 6168:276-287 6180:288-288 6181:289-319 6207:320-326 6214:327-337 6228:338-354 6287:355-355 6246:356-379 2520:380-444 6361:445-455 1615:456-515 6426:516-525 6436:526-526 1686:527-564 1724:565-603 4152:604-674]	-	-	-	-	-
comp54695_c0_seq1	227	0.01	23.8367	11.219	Up	0.974193	len=227 path=[1:0-136 599:137-139 141:140-154 156:155-203 616:204-226]	-	-	-	-	-
comp62793_c0_seq1	1455	0.01	18.6733	10.8668	Up	0.965637	len=1455 path=[1:0-646 648:647-650 652:651-679 681:680-686 688:687-973 2903:974-1054 975:1055-1305 3540:1306-1339 1260:1340-1454]	K15631|1|1e-23|112|obr:102708066|molybdenum cofactor sulfurtransferase [EC:2.8.1.9]	-	GO:0005488	-	gi|357449169|ref|XP_003594861.1|/7.02326e-143/Mo-molybdopterin cofactor sulfurase [Medicago truncatula]
comp69230_c1_seq8	256	5.11667	0.01	-8.99906	Down	0.869132	len=256 path=[1987:0-25 2013:26-96 5893:97-231 5611:232-255]	-	-	-	-	-
comp55557_c0_seq1	532	0.113333	13.45	6.89089	Up	0.850412	len=532 path=[3927:0-43 1398:44-406 1761:407-445 3686:446-531]	K00566|1|9e-08|56.6|tcc:TCM_040691|tRNA-specific 2-thiouridylase [EC:2.8.1.-];K11423|2|4e-07|54.7|sly:101262733|histone-lysine N-methyltransferase SETD2 [EC:2.1.1.43]	-	-	-	gi|685313170|ref|XP_009147164.1|/3.26011e-26/PREDICTED: uncharacterized protein LOC103870751 [Brassica rapa]
comp66369_c0_seq1	686	0.01	11.2067	10.1301	Up	0.939046	len=686 path=[6651:0-73 2596:74-226 2749:227-434 2957:435-532 3058:533-685]	K08735|1|4e-54|211|cam:101505823|DNA mismatch repair protein MSH2	GO:0032300//mismatch repair complex	GO:0032559;GO:0003690//double-stranded DNA binding	GO:0006281//DNA repair	gi|502151706|ref|XP_004508573.1|/2.63697e-53/PREDICTED: DNA mismatch repair protein MSH2 [Cicer arietinum]
comp59675_c0_seq1	513	0.01	30.49	11.5741	Up	0.980961	len=513 path=[491:0-74 566:75-286 778:287-345 837:346-401 893:402-512]	-	-	-	-	gi|356511085|ref|XP_003524260.1|/3.59005e-11/PREDICTED: monoacylglycerol lipase ABHD6 [Glycine max]
comp66123_c1_seq1	1632	0.12	10.17	6.40514	Up	0.803602	len=1632 path=[1907:0-145 2053:146-417 2325:418-419 2327:420-775 2683:776-846 2754:847-994 8018:995-1006 8030:1007-1008 5284:1009-1133 5409:1134-1141 5417:1142-1240 5517:1241-1410 5687:1411-1431 5708:1432-1631]	K08869|1|8e-73|275|cam:101497247|aarF domain-containing kinase	-	-	-	gi|502093319|ref|XP_004489902.1|/5.75527e-72/PREDICTED: uncharacterized aarF domain-containing protein kinase At1g71810, chloroplastic isoform X2 [Cicer arietinum]
comp1227_c0_seq2	531	0.01	90.09	13.1372	Up	0.995064	len=531 path=[768:0-132 127:133-136 1278:137-156 924:157-530]	-	-	-	-	-
comp70830_c0_seq2	1626	6.53333	0.01	-9.35168	Down	0.895047	len=1626 path=[1:0-224 226:225-225 227:226-1483 3849:1484-1499 1485:1500-1625]	K13947|1|0.0|751|pvu:PHAVU_004G150600g|auxin efflux carrier family	-	-	-	gi|950933640|ref|XP_014512513.1|/0/PREDICTED: auxin efflux carrier component 1 [Vigna radiata var. radiata]
comp61194_c0_seq1	2291	0.08	316.533	11.9501	Up	0.997674	len=2291 path=[2269:0-509 2779:510-517 2787:518-1617 3887:1618-1633 3903:1634-1752 4022:1753-1756 4026:1757-2290]	K15283|1|0.0|670|gmx:732611|solute carrier family 35, member E1	GO:0031224//intrinsic component of membrane;GO:0009941//chloroplast envelope	-	GO:0051234//establishment of localization	gi|356548666|ref|XP_003542721.1|/0/PREDICTED: triose phosphate/phosphate translocator, chloroplastic [Glycine max]
comp60376_c0_seq1	1453	3.47333	1875.38	9.07665	Up	0.976449	len=1453 path=[1:0-1246 1248:1247-1247 1249:1248-1452]	K02716|1|3e-153|542|cam:101502182|photosystem II oxygen-evolving enhancer protein 1	GO:0009523//photosystem II;GO:0009534//chloroplast thylakoid	GO:0046872//metal ion binding	GO:0042548//regulation of photosynthesis, light reaction	gi|502153108|ref|XP_004509219.1|/2.16571e-152/PREDICTED: oxygen-evolving enhancer protein 1, chloroplastic [Cicer arietinum]
comp68928_c0_seq1	1077	27.4867	0.463333	-5.89054	Down	0.809751	len=1077 path=[1:0-666 668:667-709 711:710-1076]	K09286|1|2e-65|249|mtr:MTR_5g010940|EREBP-like factor	-	-	GO:0006351//transcription, DNA-templated	gi|357481745|ref|XP_003611158.1|/1.46365e-64/dehydration-responsive element-binding protein [Medicago truncatula]
comp196141_c0_seq1	998	0.01	6.89	9.42836	Up	0.900271	len=998 path=[976:0-997]	K03327|1|1e-91|318|cam:101506763|multidrug resistance protein, MATE family	-	-	-	gi|502138158|ref|XP_004503307.1|/8.81365e-91/PREDICTED: MATE efflux family protein 7-like [Cicer arietinum]
comp198882_c0_seq1	263	0.01	4.25	8.73132	Up	0.84635	len=263 path=[1:0-262]	-	-	-	-	-
comp63983_c0_seq2	1335	0.01	12.58	10.2969	Up	0.946265	len=1335 path=[4311:0-401 2021:402-425 2045:426-474 2486:475-595 5382:596-823 2835:824-1334]	K15095|1|9e-11|68.9|bdi:100839967|(+)-neomenthol dehydrogenase [EC:1.1.1.208];K03294|2|1e-10|68.6|sita:101754459|basic amino acid/polyamine antiporter, APA family	-	-	GO:0050896//response to stimulus	gi|502080856|ref|XP_004486704.1|/3.87587e-60/PREDICTED: root phototropism protein 3-like [Cicer arietinum]
comp70781_c0_seq2	1049	8.1	0.01	-9.66178	Down	0.914823	len=1049 path=[1005:0-52 2358:53-74 1058:75-511 3287:512-558 3322:559-559 1543:560-578 1562:579-819 1803:820-827 1811:828-851 1835:852-1048]	-	-	-	-	gi|955314063|ref|XP_006576986.2|/1.03744e-59/PREDICTED: uncharacterized protein LOC102660776 [Glycine max]
comp73102_c0_seq19	3693	0.01	14.27	10.4788	Up	0.953246	len=3693 path=[18633:0-169 6988:170-193 7012:194-1006 24762:1007-1017 7836:1018-1701 8520:1702-1724 27726:1725-1728 14914:1729-1843 8543:1844-2056 8756:2057-2082 8782:2083-2160 8860:2161-2161 8861:2162-2419 27799:2420-2458 9158:2459-2465 9165:2466-2577 16508:2578-2590 27885:2591-2608 9308:2609-2684 9384:2685-2843 211:2844-2867 235:2868-2884 252:2885-2977 12771:2978-2979 12773:2980-3090 12884:3091…	K04733|1|2e-152|295|pop:POPTR_0001s43900g|interleukin-1 receptor-associated kinase 4 [EC:2.7.11.1]	-	-	-	gi|357456919|ref|XP_003598740.1|/0/S-locus lectin kinase family protein [Medicago truncatula]
comp72422_c1_seq1	327	25.1567	0.416667	-5.9159	Down	0.808871	len=327 path=[3259:0-326]	-	-	-	-	-
comp44975_c0_seq1	868	0.01	14.78	10.5294	Up	0.955021	len=868 path=[848:0-516 1367:517-867]	-	-	-	-	gi|947111173|gb|KRH59499.1|/6.10172e-15/hypothetical protein GLYMA_05G186300 [Glycine max]
comp76107_c2_seq5	1920	6.70667	0.0466667	-7.16706	Down	0.824087	len=1920 path=[9189:0-331 9521:332-351 22423:352-358 9548:359-371 9561:372-1034 8370:1035-1044 8380:1045-1078 16608:1079-1550 23369:1551-1571 17101:1572-1919]	K09517|1|1e-160|567|cam:101497170|DnaJ homolog subfamily B member 11	-	GO:0005515//protein binding	GO:0044267//cellular protein metabolic process	gi|502112689|ref|XP_004494412.1|/8.95409e-160/PREDICTED: dnaJ protein ERDJ3B [Cicer arietinum]
comp70608_c0_seq3	1743	11.0367	0.01	-10.1081	Down	0.938029	len=1743 path=[1883:0-57 1948:58-107 1998:108-126 2017:127-262 2153:263-274 2165:275-390 2283:391-463 2356:464-474 2367:475-1363 3256:1364-1381 3274:1382-1424 3317:1425-1425 3318:1426-1431 3324:1432-1719 5097:1720-1742]	K08064|1|2e-129|463|cam:101506076|nuclear transcription factor Y, alpha	-	-	-	gi|502112191|ref|XP_004494259.1|/1.61968e-128/PREDICTED: nuclear transcription factor Y subunit A-10-like [Cicer arietinum]
comp76191_c2_seq30	347	0.01	4.56333	8.83394	Up	0.855349	len=347 path=[17423:0-45 4231:46-47 4233:48-48 4234:49-49 4235:50-85 18402:86-88 4274:89-192 18430:193-197 18435:198-201 18439:202-207 18445:208-215 18453:216-221 18761:222-227 18772:228-271 4457:272-325 18511:326-326 18512:327-343 18541:344-346]	-	-	-	-	-
comp70009_c0_seq1	974	0.01	29.62	11.5324	Up	0.980193	len=974 path=[952:0-973]	K16240|1|2e-35|149|cam:101501801|protein suppressor of PHYA-105 1	-	-	-	gi|922333380|ref|XP_013444681.1|/3.54211e-35/ubiquitin ligase cop1, putative [Medicago truncatula]
comp69351_c1_seq2	705	0.14	18.05	7.01043	Up	0.868277	len=705 path=[683:0-252 2782:253-264 2772:265-279 2805:280-381 1065:382-621 1305:622-624 1308:625-642 3031:643-651 1335:652-704]	K06700|1|5e-25|114|tcc:TCM_021825|proteasome inhibitor subunit 1 (PI31)	-	-	-	gi|356494879|ref|XP_003516310.1|/8.91095e-36/PREDICTED: uncharacterized protein LOC100775733 isoform X2 [Glycine max]
comp75718_c0_seq12	1507	82.55	0.01	-13.0111	Down	0.99445	len=1507 path=[1:0-53 58:54-161 5778:162-173 166:174-348 341:349-368 8630:369-387 5190:388-407 415:408-655 8692:656-658 666:659-698 709:699-829 8779:830-944 955:945-964 8843:965-975 986:976-1043 1054:1044-1080 8934:1081-1090 8944:1091-1097 8951:1098-1150 3689:1151-1205 5065:1206-1211 4074:1212-1248 1147:1249-1410 9183:1411-1415 1314:1416-1446 1345:1447-1463 9220:1464-1482 6544:1483-1504 5494:1505…	K03006|1|1e-11|72.0|bvg:104900956|DNA-directed RNA polymerase II subunit RPB1 [EC:2.7.7.6]	-	-	-	gi|502150703|ref|XP_004508082.1|/6.73659e-96/PREDICTED: embryonic protein DC-8-like [Cicer arietinum]
comp70551_c0_seq1	500	0.01	4.47	8.80413	Up	0.852807	len=500 path=[4374:0-30 4404:31-54 4428:55-499]	-	-	-	-	gi|734364930|gb|KHN17400.1|/2.81757e-15/hypothetical protein glysoja_026943 [Glycine soja]
comp76104_c0_seq4	1745	35.9267	0.01	-11.8108	Down	0.984286	len=1745 path=[9940:0-24 9965:25-74 19668:75-91 10032:92-229 3369:230-249 3389:250-365 3505:366-368 3508:369-549 3689:550-552 3692:553-566 3706:567-579 3719:580-591 3731:592-602 3742:603-642 3782:643-666 3806:667-684 3824:685-697 3837:698-714 3854:715-738 3878:739-742 3882:743-766 3906:767-779 3919:780-797 3937:798-803 3943:804-807 3947:808-821 3961:822-831 3971:832-939 4079:940-963 4103:964-1146…	K08237|1|3e-140|499|gmx:100804631|hydroquinone glucosyltransferase [EC:2.4.1.218];K13263|2|1e-124|447|gmx:100101902|isoflavone 7-O-glucosyltransferase [EC:2.4.1.170];K12938|3|5e-108|392|fve:101302986|anthocyanidin 5,3-O-glucosyltransferase [EC:2.4.1.-]	-	GO:0016757//transferase activity, transferring glycosyl groups	-	gi|922351727|ref|XP_013451680.1|/0/UDP-glucosyl transferase 88A1 [Medicago truncatula]
comp33477_c0_seq1	308	1.54333	147.07	6.57431	Up	0.869017	len=308 path=[286:0-307]	-	GO:0043231//intracellular membrane-bounded organelle	-	-	gi|763812985|gb|KJB79837.1|/3.86558e-23/hypothetical protein B456_013G068900 [Gossypium raimondii]
comp115027_c0_seq1	1266	1.61	138.93	6.43115	Up	0.858857	len=1266 path=[1:0-1265]	K03689|1|2e-11|70.9|mtr:MTR_4g035000|cytochrome b6-f complex subunit 8	-	-	-	gi|297840943|ref|XP_002888353.1|/1.3823e-11/hypothetical protein ARALYDRAFT_893970 [Arabidopsis lyrata subsp. lyrata]
comp64202_c0_seq3	461	0.01	9.02667	9.81805	Up	0.923659	len=461 path=[1:0-152 2913:153-157 159:158-171 173:172-271 276:272-369 2330:370-420 2381:421-439 2400:440-460]	-	-	-	-	-
comp68514_c0_seq3	1984	5.7	0.01	-9.15482	Down	0.881146	len=1984 path=[1:0-537 539:538-541 543:542-1245 1247:1246-1282 1284:1283-1555 1557:1556-1796 1798:1797-1867 1871:1868-1869 1873:1870-1887 1892:1888-1983]	K00654|1|4e-28|127|mus:103979864|serine palmitoyltransferase [EC:2.3.1.50]	-	-	-	gi|356545289|ref|XP_003541076.1|/1.2209e-159/PREDICTED: UPF0496 protein At4g34320-like [Glycine max]
comp73439_c0_seq10	1555	3.30333	0.01	-8.36778	Down	0.811381	len=1555 path=[3793:0-102 10716:103-115 6236:116-118 3912:119-395 10961:396-410 4204:411-537 903:538-617 983:618-627 993:628-653 1019:654-660 1026:661-684 1050:685-711 11257:712-727 11273:728-735 11281:736-746 1112:747-760 1126:761-781 11436:782-939 1305:940-1018 1384:1019-1027 11168:1028-1040 1406:1041-1045 1411:1046-1082 1448:1083-1327 1693:1328-1381 1747:1382-1554]	K00891|1|2e-126|453|cam:101489649|shikimate kinase [EC:2.7.1.71]	-	-	-	gi|502140021|ref|XP_004504021.1|/1.10802e-125/PREDICTED: shikimate kinase 1, chloroplastic isoform X2 [Cicer arietinum]
comp71063_c0_seq15	3390	0.01	29.3433	11.5188	Up	0.979996	len=3390 path=[4635:0-733 5369:734-875 5511:876-1004 11286:1005-1620 6256:1621-2064 6700:2065-2157 11450:2158-2162 6798:2163-2164 6800:2165-2969 7605:2970-2981 1268:2982-3037 11566:3038-3046 11575:3047-3055 1342:3056-3072 1359:3073-3074 1361:3075-3389]	K13679|1|0.0|1000|cam:101515416|granule-bound starch synthase [EC:2.4.1.242]	-	GO:0046527//glucosyltransferase activity	GO:0005977//glycogen metabolic process	gi|170676395|gb|ACB30385.1|/0/granule bound starch synthase Ib precursor [Lotus japonicus]
comp74826_c0_seq4	743	0.02	5.32667	8.05709	Up	0.846275	len=743 path=[6105:0-194 3520:195-213 7848:214-258 7880:259-280 2876:281-294 2890:295-318 2914:319-464 3060:465-480 3076:481-504 3100:505-547 3143:548-607 3203:608-742]	K01082|1|2e-47|189|mtr:MTR_2g012510|3'(2'), 5'-bisphosphate nucleotidase [EC:3.1.3.7]	-	-	-	gi|357446387|ref|XP_003593471.1|/1.62522e-46/3'(2'),5'-bisphosphate nucleotidase [Medicago truncatula]
comp80925_c0_seq1	238	919.66	6.7	-7.1008	Down	0.903806	len=238 path=[21:0-237]	K00975|1|2e-34|144|cam:101510953|glucose-1-phosphate adenylyltransferase [EC:2.7.7.27]	-	-	-	gi|502149275|ref|XP_004507462.1|/1.40741e-33/PREDICTED: glucose-1-phosphate adenylyltransferase large subunit 1-like [Cicer arietinum]
comp72410_c0_seq63	945	0.01	4.15667	8.69928	Up	0.843443	len=945 path=[19791:0-21 19813:22-84 22660:85-95 3231:96-104 3240:105-128 3264:129-204 3340:205-483 3619:484-532 3668:533-665 27032:666-721 26175:722-722 26176:723-742 26195:743-757 3893:758-760 3896:761-762 3898:763-837 3973:838-860 26313:861-861 26314:862-862 3998:863-944]	-	-	-	-	-
comp74923_c0_seq1	755	0.01	5.66333	9.14551	Up	0.880393	len=755 path=[1:0-113 115:114-133 5350:134-239 241:240-240 242:241-301 5423:302-302 304:303-312 314:313-328 330:329-355 361:356-420 5490:421-422 5492:423-424 5494:425-427 433:428-442 448:443-446 452:447-752 4747:753-754]	-	-	-	-	gi|922363102|ref|XP_003607414.2|/3.40935e-23/GRAS family transcription factor [Medicago truncatula]
comp76010_c0_seq1	2660	4.29	0.01	-8.74483	Down	0.847549	len=2660 path=[6563:0-35 7138:36-36 10914:37-41 10919:42-43 10921:44-44 2944:45-91 10971:92-95 6841:96-107 2991:108-119 3003:120-121 3005:122-155 7030:156-167 3051:168-257 11122:258-282 3166:283-288 3172:289-334 11170:335-517 11181:518-536 3420:537-549 3433:550-573 11216:574-614 3498:615-640 3524:641-646 3530:647-656 3540:657-677 3561:678-743 3627:744-744 3628:745-768 3652:769-814 8032:815-835 37…	K00276|1|6e-10|67.4|mtr:MTR_1g104550|primary-amine oxidase [EC:1.4.3.21]	-	-	-	gi|502111715|ref|XP_004494144.1|/0/PREDICTED: PAN domain-containing protein At5g03700 [Cicer arietinum]
comp731295_c0_seq1	222	0.01	6.88667	9.42766	Up	0.900271	len=222 path=[200:0-221]	K01191|1|2e-07|54.7|mdm:103437567|alpha-mannosidase [EC:3.2.1.24];K12619|2|4e-07|53.5|osa:4349826|5'-3' exoribonuclease 2 [EC:3.1.13.-];K00654|4|7e-06|49.3|mdm:103417009|serine palmitoyltransferase [EC:2.3.1.50]	-	-	-	gi|150036244|gb|ABR67407.1|/8.72727e-15/integrase [Cucumis melo subsp. melo]
comp70203_c0_seq7	445	0.01	11.8867	10.2151	Up	0.942784	len=445 path=[1:0-32 34:33-33 35:34-40 42:41-276 278:277-292 294:293-323 3821:324-361 364:362-444]	-	-	-	-	gi|727613628|ref|XP_010479585.1|/4.47099e-59/PREDICTED: putative nuclease HARBI1 [Camelina sativa]
comp71305_c0_seq40	331	0.01	5.94	9.21432	Up	0.88549	len=331 path=[12121:0-121 14938:122-125 14945:126-128 12250:129-221 8032:222-246 14673:247-283 5439:284-307 14721:308-315 14829:316-330]	K09284|1|4e-10|63.5|mtr:MTR_7g100590|AP2-like factor, euAP2 lineage	-	-	-	gi|357510563|ref|XP_003625570.1|/3.21195e-09/AP2 domain transcription factor [Medicago truncatula]
comp68742_c0_seq7	652	0.01	54.44	12.4105	Up	0.990544	len=652 path=[2911:0-62 2974:63-86 2998:87-109 3021:110-121 7344:122-180 3097:181-183 3100:184-197 3506:198-252 3169:253-258 3396:259-313 3273:314-346 3306:347-353 3313:354-381 994:382-397 1010:398-399 1012:400-427 1040:428-436 1049:437-442 1055:443-467 1080:468-470 1083:471-494 1107:495-651]	K18270|1|2e-11|69.7|pxb:103951380|Rab3 GTPase-activating protein catalytic subunit	-	-	-	gi|694363509|ref|XP_009361013.1|/1.09198e-10/PREDICTED: rab3 GTPase-activating protein catalytic subunit [Pyrus x bretschneideri]
comp65031_c0_seq2	364	0.01	4.06667	8.6677	Up	0.840697	len=364 path=[3638:0-24 826:25-363]	-	-	-	-	-
comp72332_c0_seq2	347	0.01	7.97333	9.63904	Up	0.913514	len=347 path=[2920:0-116 1222:117-151 3305:152-152 3306:153-346]	K04733|1|3e-09|60.5|cam:101505872|interleukin-1 receptor-associated kinase 4 [EC:2.7.11.1];K04730|3|3e-07|53.9|cic:CICLE_v10014868mg|interleukin-1 receptor-associated kinase 1 [EC:2.7.11.1]	-	-	-	gi|828306018|ref|XP_012570243.1|/5.39237e-09/PREDICTED: probable receptor-like protein kinase At1g67000 isoform X2 [Cicer arietinum]
comp61770_c0_seq1	967	0.163333	12.7867	6.29068	Up	0.807513	len=967 path=[3454:0-139 3594:140-243 4452:244-268 3723:269-426 922:427-785 1309:786-966]	K14709|1|3e-40|166|gmx:100789557|solute carrier family 39 (zinc transporter), member 1/2/3	GO:0031224//intrinsic component of membrane	GO:0046915//transition metal ion transmembrane transporter activity	GO:0006829//zinc II ion transport	gi|734434090|gb|KHN47216.1|/1.37519e-39/Zinc transporter 1 [Glycine soja]
comp61111_c0_seq1	892	0.01	9.08	9.82655	Up	0.924093	len=892 path=[3119:0-97 3711:98-211 1044:212-748 1583:749-797 1789:798-815 1649:816-853 1687:854-891]	K00771|1|5e-128|457|gmx:100820204|protein xylosyltransferase [EC:2.4.2.26]	-	-	-	gi|734328956|gb|KHN06086.1|/3.42062e-127/Xylosyltransferase 2 [Glycine soja]
comp74998_c0_seq6	729	5.04667	0.01	-8.97919	Down	0.867563	len=729 path=[11781:0-531 12313:532-639 16916:640-674 8489:675-691 8506:692-704 14891:705-716 14903:717-728]	K13484|1|6e-88|323|cam:101502606|5-hydroxyisourate hydrolase / 2-oxo-4-hydroxy-4-carboxy-5-ureidoimidazoline decarboxylase [EC:3.5.2.17 4.1.1.97]	-	-	GO:0051234//establishment of localization	gi|502155814|ref|XP_004510201.1|/4.09956e-87/PREDICTED: uric acid degradation bifunctional protein TTL isoform X2 [Cicer arietinum]
comp62640_c0_seq5	251	7.31	0.01	-9.51373	Down	0.905827	len=251 path=[1482:0-134 2208:135-144 2218:145-182 191:183-244 2287:245-250]	-	-	-	-	-
comp76098_c0_seq17	1159	7.95667	0.0666667	-6.89905	Down	0.821188	len=1159 path=[14647:0-0 14648:1-18 3838:19-107 14678:108-118 3938:119-239 14729:240-289 14779:290-295 4115:296-299 4119:300-323 4143:324-327 4147:328-365 4292:366-541 15040:542-666 4730:667-700 4774:701-771 15118:772-773 4847:774-915 4989:916-939 5013:940-1012 9716:1013-1042 15157:1043-1158]	K10870|1|4e-41|169|pvu:PHAVU_010G082100g|RAD51-like protein 2	-	-	-	gi|920679370|gb|KOM26276.1|/7.349e-41/hypothetical protein LR48_Vigan246s000400 [Vigna angularis]
comp62038_c0_seq3	608	0.06	17.4433	8.1835	Up	0.920239	len=608 path=[2127:0-117 1404:118-292 1579:293-300 1587:301-401 1688:402-409 1696:410-607]	-	-	-	-	gi|922366575|ref|XP_013455454.1|/5.28999e-22/photosystem II 5 kDa protein [Medicago truncatula]
comp73109_c0_seq7	739	0.01	3.25667	8.34725	Up	0.809622	len=739 path=[8310:0-228 24:229-245 41:246-328 17334:329-329 124:330-554 13724:555-555 13725:556-575 11777:576-576 18216:577-595 18236:596-614 12511:615-650 18325:651-659 10177:660-727 18357:728-728 10246:729-737 712:738-738]	-	-	-	-	gi|502137890|ref|XP_004503220.1|/6.00876e-09/PREDICTED: proline transporter 1-like [Cicer arietinum]
comp73800_c0_seq35	1839	0.01	7.69333	9.58747	Up	0.910289	len=1839 path=[6793:0-391 17794:392-398 7192:399-422 7216:423-874 7668:875-947 7741:948-948 7742:949-1235 21603:1236-1237 8031:1238-1254 8048:1255-1271 8065:1272-1340 8134:1341-1341 8135:1342-1362 8156:1363-1402 21699:1403-1403 21700:1404-1407 18499:1408-1417 8394:1418-1529 12072:1530-1690 21820:1691-1698 21828:1699-1711 21939:1712-1713 21941:1714-1718 15258:1719-1735 15275:1736-1741 12284:1742-1…	K03010|1|0.0|775|sbi:SORBI_01g013470|DNA-directed RNA polymerase II subunit RPB2 [EC:2.7.7.6]	-	GO:0003676//nucleic acid binding;GO:0001882//nucleoside binding;GO:0034062//RNA polymerase activity	GO:0010467//gene expression	gi|950980043|ref|XP_014501986.1|/0/PREDICTED: DNA-directed RNA polymerase II subunit RPB2-like [Vigna radiata var. radiata]
comp50430_c0_seq2	940	4.39	0.01	-8.77808	Down	0.850473	len=940 path=[1:0-530 532:531-544 546:545-832 834:833-850 852:851-939]	-	-	-	-	-
comp70031_c1_seq3	1472	0.0166667	5.37333	8.33271	Up	0.855977	len=1472 path=[10005:0-253 10259:254-257 6140:258-277 12741:278-288 8883:289-419 9014:420-440 9035:441-694 2410:695-731 13006:732-738 2454:739-816 2532:817-839 2555:840-883 13080:884-885 2601:886-934 13675:935-958 2674:959-988 2704:989-1146 2862:1147-1185 2901:1186-1234 2950:1235-1236 2952:1237-1471]	K07119|1|1e-166|587|cam:101492713|uncharacterized protein	-	GO:0003824//catalytic activity;GO:0046914//transition metal ion binding	GO:0008152//metabolic process	gi|502155727|ref|XP_004510170.1|/7.82176e-166/PREDICTED: 2-alkenal reductase (NADP(+)-dependent)-like [Cicer arietinum]
comp38587_c0_seq1	509	0.01	3.61	8.49586	Up	0.824165	len=509 path=[487:0-398 886:399-508]	-	-	-	-	-
comp64241_c1_seq1	978	0.103333	75.9567	9.52173	Up	0.978185	len=978 path=[1732:0-269 2002:270-281 3520:282-300 2033:301-318 2051:319-353 3586:354-720 2453:721-977]	-	-	-	-	gi|593694626|ref|XP_007147834.1|/3.65251e-80/hypothetical protein PHAVU_006G159000g [Phaseolus vulgaris]
comp76168_c0_seq8	1524	0.01	21.6433	11.0797	Up	0.971079	len=1524 path=[1479:0-35 14737:36-36 14733:37-40 7279:41-46 7285:47-124 14784:125-154 7997:155-220 1593:221-252 1625:253-279 10105:280-299 1672:300-324 14910:325-340 14926:341-341 14927:342-392 1765:393-502 1875:503-504 1877:505-521 1894:522-785 2158:786-954 2327:955-970 2343:971-983 2356:984-1034 15180:1035-1073 15196:1074-1084 2457:1085-1090 2463:1091-1135 15230:1136-1146 2519:1147-1147 15245:1…	K13420|1|2e-133|476|tcc:TCM_029651|LRR receptor-like serine/threonine-protein kinase FLS2 [EC:2.7.11.1];K04730|5|8e-130|464|vvi:104880530|interleukin-1 receptor-associated kinase 1 [EC:2.7.11.1]	-	-	-	gi|828286774|ref|XP_012571630.1|/0/PREDICTED: probable LRR receptor-like serine/threonine-protein kinase At3g47570 [Cicer arietinum]
comp69591_c0_seq9	202	11.82	0.01	-10.207	Down	0.942425	len=202 path=[7803:0-52 12788:53-54 12626:55-154 10600:155-201]	-	-	-	-	-
comp73066_c0_seq1	1419	9.95	0.01	-9.95855	Down	0.930767	len=1419 path=[6667:0-109 421:110-282 7157:283-585 897:586-600 912:601-672 984:673-677 989:678-717 1029:718-947 7451:948-1020 1332:1021-1059 1371:1060-1066 1378:1067-1157 1469:1158-1199 1511:1200-1418]	K00276|1|1e-30|135|pvu:PHAVU_003G204000g|primary-amine oxidase [EC:1.4.3.21];K14856|2|4e-07|57.0|zma:100275026|protein SDA1	-	-	-	gi|593786177|ref|XP_007156129.1|/7.82656e-99/hypothetical protein PHAVU_003G261100g [Phaseolus vulgaris]
comp49432_c0_seq1	549	0.01	4.20667	8.71653	Up	0.845045	len=549 path=[534:0-186 728:187-247 1229:248-252 794:253-269 811:270-548]	K15255|1|2e-15|65.1|mtr:MTR_3g049050|ATP-dependent DNA helicase PIF1 [EC:3.6.4.12]	-	-	-	gi|947066436|gb|KRH15579.1|/1.40263e-20/hypothetical protein GLYMA_14G097300 [Glycine max]
comp75487_c0_seq9	2897	0.01	3.07667	8.26522	Up	0.80101	len=2897 path=[16475:0-77 16553:78-93 16569:94-113 16589:114-163 16639:164-279 16755:280-303 16779:304-493 16969:494-521 16997:522-559 17035:560-580 17056:581-694 17170:695-721 17197:722-744 17220:745-770 7921:771-794 7945:795-827 7978:828-970 8121:971-994 8145:995-1024 8175:1025-1036 8187:1037-1048 8199:1049-1060 8211:1061-1078 8229:1079-1102 8253:1103-1135 8286:1136-1159 8310:1160-2160 9311:216…	K13423|1|5e-08|61.2|brp:103857301|WRKY transcription factor 25;K18835|2|8e-08|60.5|brp:103868388|WRKY transcription factor 2;K18834|5|7e-07|57.4|rcu:RCOM_1120400|WRKY transcription factor 1	-	-	-	gi|502145174|ref|XP_004505913.1|/3.24684e-42/PREDICTED: nudix hydrolase 9 [Cicer arietinum]
comp70544_c1_seq1	1171	0.01	8.33	9.70217	Up	0.917105	len=1171 path=[5045:0-173 2637:174-336 2800:337-373 2837:374-1170]	K04733|1|5e-91|335|egr:104432150|interleukin-1 receptor-associated kinase 4 [EC:2.7.11.1]	-	-	-	gi|357488521|ref|XP_003614548.1|/1.57034e-123/wall-associated kinase family protein [Medicago truncatula]
comp69844_c0_seq1	2005	56.4133	0.32	-7.46182	Down	0.915046	len=2005 path=[1986:0-181 2168:182-183 2170:184-256 2243:257-267 2254:268-374 4066:375-375 2362:376-386 2373:387-392 2379:393-441 2428:442-670 2657:671-1119 3109:1120-2004]	-	-	-	-	gi|922363844|ref|XP_003609283.2|/4.29206e-128/aspartate racemase [Medicago truncatula]
comp69644_c0_seq1	2763	0.11	280.123	11.3143	Up	0.996187	len=2763 path=[5161:0-287 5456:288-379 5548:380-383 5552:384-1738 6907:1739-2628 11170:2629-2762]	K05298|1|0.0|776|cam:101505130|glyceraldehyde-3-phosphate dehydrogenase (NADP+) (phosphorylating) [EC:1.2.1.13]	GO:0009536//plastid	GO:0000166//nucleotide binding	GO:0015977//carbon fixation;GO:0019318//hexose metabolic process	gi|502131017|ref|XP_004500847.1|/0/PREDICTED: glyceraldehyde-3-phosphate dehydrogenase B, chloroplastic [Cicer arietinum]
comp56834_c0_seq2	259	0.01	13.8233	10.4329	Up	0.951613	len=259 path=[1:0-30 32:31-54 836:55-78 1132:79-115 895:116-147 144:148-258]	K14488|1|2e-11|67.8|pop:POPTR_0004s17260g|SAUR family protein	-	-	-	gi|734387690|gb|KHN25453.1|/7.64789e-11/Auxin-induced protein X10A [Glycine soja]
comp74891_c4_seq2	638	22.7633	0.01	-11.1525	Down	0.972683	len=638 path=[11222:0-23 11246:24-428 13394:429-637]	K07374|1|7e-50|197|gmx:100819125|tubulin alpha	-	-	-	gi|920703762|gb|KOM46987.1|/3.03889e-58/hypothetical protein LR48_Vigan07g069100 [Vigna angularis]
comp71309_c0_seq1	568	7.66333	0.0633333	-6.91886	Down	0.81994	len=568 path=[6445:0-187 6633:188-188 6634:189-202 16437:203-212 16447:213-215 16450:216-224 16459:225-226 16461:227-239 9127:240-309 11765:310-360 11816:361-380 11836:381-405 11861:406-567]	-	-	-	-	-
comp31868_c0_seq1	827	0.466667	27.7367	5.89326	Up	0.809945	len=827 path=[1:0-239 2899:240-826]	K05572|1|3e-95|348|mtr:MetrCp009|NAD(P)H-quinone oxidoreductase subunit 1 [EC:1.6.5.3];K05579|4|1e-89|329|mtr:MTR_4g006100|NAD(P)H-quinone oxidoreductase subunit H [EC:1.6.5.3]	GO:0031224//intrinsic component of membrane;GO:0009534//chloroplast thylakoid	GO:0048037//cofactor binding;GO:0003824//catalytic activity	GO:0008152//metabolic process	gi|153012164|ref|YP_001381679.1|/1.96212e-94/NADH-plastoquinone oxidoreductase subunit 1 [Medicago truncatula]
comp60649_c1_seq1	514	37.6267	0.01	-11.8775	Down	0.985134	len=514 path=[1419:0-513]	K07375|1|9e-66|249|cam:101502468|tubulin beta	GO:0032991//macromolecular complex;GO:0015630//microtubule cytoskeleton	GO:0017111//nucleoside-triphosphatase activity;GO:0032561//guanyl ribonucleotide binding	GO:0043623//cellular protein complex assembly;GO:0009207;GO:0007017//microtubule-based process	gi|502139309|ref|XP_004503723.1|/5.63931e-65/PREDICTED: tubulin beta-1 chain [Cicer arietinum]
comp31625_c0_seq1	335	10.3333	0.106667	-6.59805	Down	0.817772	len=335 path=[313:0-334]	K11267|1|4e-17|86.7|mtr:MTR_091s0011|sister chromatid cohesion protein PDS5;K18443|2|1e-13|75.5|rcu:RCOM_0732470|golgi-specific brefeldin A-resistance guanine nucleotide exchange factor 1	-	-	-	gi|502106325|ref|XP_004492916.1|/4.87143e-58/PREDICTED: subtilisin-like protease Glyma18g48580 [Cicer arietinum]
comp70356_c1_seq3	1507	0.01	6.50667	9.34577	Up	0.894738	len=1507 path=[4741:0-61 13576:62-62 4804:63-85 4827:86-204 4946:205-229 4971:230-436 2010:437-451 13681:452-461 2035:462-490 2064:491-525 2099:526-787 13851:788-807 13871:808-823 2397:824-838 2412:839-840 2414:841-874 13910:875-885 2459:886-963 14041:964-976 14054:977-986 2560:987-1506]	K02932|1|1e-148|526|cam:101493645|large subunit ribosomal protein L5e	GO:0030529//intracellular ribonucleoprotein complex	GO:0019843//rRNA binding;GO:0005198//structural molecule activity	GO:0010467//gene expression	gi|502130647|ref|XP_004500722.1|/9.90439e-148/PREDICTED: 60S ribosomal protein L5-like [Cicer arietinum]
comp74246_c0_seq1	920	0.426667	30.9267	6.1796	Up	0.828431	len=920 path=[3184:0-159 3345:160-195 3382:196-677 3864:678-688 3875:689-896 7821:897-919]	K00924|1|6e-107|387|vvi:100265723|	GO:0031224//intrinsic component of membrane	GO:0004672//protein kinase activity;GO:0032559	GO:0006464//cellular protein modification process	gi|734418237|gb|KHN39482.1|/3.39087e-109/Putative receptor protein kinase TMK1 [Glycine soja]
comp75708_c0_seq9	223	7.65	0.01	-9.57932	Down	0.909885	len=223 path=[1873:0-65 1939:66-99 10385:100-124 10410:125-139 10425:140-163 15678:164-172 15687:173-176 15701:177-222]	-	-	-	-	-
comp70892_c0_seq11	812	0.01	3.21333	8.32793	Up	0.80735	len=812 path=[3090:0-55 3146:56-88 4505:89-126 7850:127-144 7868:145-157 1817:158-187 1847:188-232 7951:233-237 7956:238-247 7966:248-254 297:255-271 4648:272-340 383:341-354 397:355-357 400:358-381 424:382-390 433:391-404 447:405-405 448:406-429 472:430-446 489:447-464 507:465-466 509:467-488 531:489-542 585:543-569 612:570-607 650:608-615 658:616-619 662:620-621 664:622-652 695:653-653 696:654-…	-	-	-	-	-
comp52601_c0_seq1	917	0.01	37.4733	11.8716	Up	0.985053	len=917 path=[896:0-156 2979:157-169 1067:170-916]	K14379|1|3e-105|297|cam:101508310|tartrate-resistant acid phosphatase type 5 [EC:3.1.3.2]	-	-	-	gi|502164754|ref|XP_004513247.1|/2.37691e-104/PREDICTED: purple acid phosphatase 17-like [Cicer arietinum]
comp73380_c1_seq6	1100	54.3167	0.01	-12.4072	Down	0.990525	len=1100 path=[12543:0-18 7648:19-37 3685:38-40 3688:41-173 3821:174-195 3843:196-676 4324:677-743 4391:744-770 15243:771-771 15244:772-783 15256:784-792 15265:793-899 6756:900-943 15415:944-956 6813:957-989 6846:990-1013 6870:1014-1023 6880:1024-1054 7296:1055-1099]	-	-	-	-	-
comp75493_c0_seq7	2886	4.92667	0.0166667	-8.2075	Down	0.844789	len=2886 path=[1:0-1329 1331:1330-1343 1345:1344-1449 12106:1450-1470 1472:1471-1489 1491:1490-1522 1524:1523-1544 1551:1545-1803 1810:1804-1866 1873:1867-2008 2015:2009-2019 2026:2020-2113 2120:2114-2151 2158:2152-2162 2169:2163-2297 12397:2298-2322 12422:2323-2330 12430:2331-2331 2338:2332-2450 2457:2451-2508 12544:2509-2513 12549:2514-2885]	-	-	-	-	gi|922369464|ref|XP_013456896.1|/0/hypothetical protein MTR_4g087875 [Medicago truncatula]
comp72836_c1_seq18	1449	0.0366667	10.2433	8.126	Up	0.894341	len=1449 path=[1:0-215 8432:216-249 8466:250-322 13874:323-332 8549:333-338 8555:339-348 8565:349-380 13973:381-412 14617:413-419 6155:420-469 9236:470-550 6288:551-661 8048:662-963 8350:964-964 8351:965-1022 6399:1023-1047 14315:1048-1050 14318:1051-1062 14332:1063-1270 8993:1271-1282 14420:1283-1300 14440:1301-1448]	K01689|1|6e-45|182|mtr:MTR_5g096970|enolase [EC:4.2.1.11]	GO:0043234//protein complex;GO:0043231//intracellular membrane-bounded organelle	GO:0046872//metal ion binding;GO:0016836//hydro-lyase activity	GO:0006007//glucose catabolic process	gi|920703083|gb|KOM46308.1|/4.34346e-44/hypothetical protein LR48_Vigan07g001200 [Vigna angularis]
comp68085_c0_seq3	645	3.46	0.01	-8.43463	Down	0.81819	len=645 path=[267:0-87 355:88-106 374:107-164 432:165-185 2567:186-308 576:309-344 612:345-495 2699:496-496 2700:497-533 101:534-538 106:539-562 130:563-619 187:620-644]	-	-	-	-	gi|502104381|ref|XP_004492521.1|/6.57469e-08/PREDICTED: uncharacterized protein LOC101512157 isoform X1 [Cicer arietinum]
comp58051_c0_seq1	390	0.01	36.54	11.8353	Up	0.984613	len=390 path=[1:0-233 235:234-258 260:259-389]	-	-	-	-	-
comp61650_c0_seq1	356	42.6533	0.103333	-8.68921	Down	0.956118	len=356 path=[5416:0-30 5447:31-355]	K10999|1|4e-49|192|pvu:PHAVU_007G190300g|cellulose synthase A [EC:2.4.1.12]	-	-	-	gi|593688453|ref|XP_007144861.1|/3.54353e-48/hypothetical protein PHAVU_007G190300g [Phaseolus vulgaris]
comp762981_c0_seq1	221	0.01	5.71	9.15735	Up	0.881338	len=221 path=[199:0-220]	K13691|1|9e-31|132|mtr:MTR_8g088560|pathogen-inducible salicylic acid glucosyltransferase [EC:2.4.1.-]	-	GO:0016757//transferase activity, transferring glycosyl groups	-	gi|388510502|gb|AFK43317.1|/7.35389e-30/unknown [Medicago truncatula]
comp66793_c0_seq1	1134	14.43	0.196667	-6.19718	Down	0.806768	len=1134 path=[1112:0-385 1498:386-529 1642:530-550 1663:551-730 1843:731-743 1856:744-925 2038:926-927 2040:928-962 3064:963-963 2076:964-966 2079:967-1133]	K09422|1|6e-76|285|pvu:PHAVU_009G174900g|myb proto-oncogene protein, plant	-	-	-	gi|593329196|ref|XP_007138025.1|/4.39774e-75/hypothetical protein PHAVU_009G174900g [Phaseolus vulgaris]
[truncated: 2,527 more rows]

## Sheet: Stem-root
GeneID	geneLength	Means-Root	Means-Stem	log2Ratio(Stem/Root)	Up-Down-Regulation(Stem/Root)	Probability	Description	KEGG Orthology	GO Component	GO Function	GO Process	Blast nr
[truncated: 1,358 more rows]
